# Supplementary material for: HIV-1 tropism prediction by the XGboost and HMM methods
Source: Sci Rep. 2019 Jul 10;9:9997. doi: 10.1038/s41598-019-46420-4 (PMC6620319; doi:10.1038/s41598-019-46420-4)
Supplement: Supplementary file 2 — Supplementary Spreadsheet S1 [file 41598_2019_46420_MOESM2_ESM.xlsx]

## Sheet: newdb
CCR5	CXCR4	R5X4
>RAB014775	>XA04321	>DAB014795
CTRPSNNTRTGITIGPGQVWYRTGDIIGDIRKAYC	CTRPNNNTRKSIRIQRGPGRAFVTIGKIGNMRQAHC	CTRPSNNTRTRVTLGPGRVWYRTGEIIGDIRKAYC
>RAB014776	>XAB014785	>DAF021613
CTRPSNNTRTSITIGPGQVWYRTGDIIGDIRQAYC	CTRPSNPTRTRITMGPGRVWYRTGEITGSIRKAYC	CTRPNNNTRRRIHIGPGRAVYTTRRIIGDIRKAYC
>RAB014778	>XAB014791	>DAF021616
CTRPSNNTRTSITIGPGQVWYRTGDIIGDIRKAYC	CTRPSNPTRTRITMGPGRVWYRTGEITGSIKKAYC	CTRPNNNTRRRIHIGPGRAVYTTRQIIGDIRKAYC
>RAB014781	>XAB014793	>DAF035532
CTRPSNNTRTSVTIGPGQVWYRTGDIIGDIRQAYC	CTRPSNPTRTRITMGPGRVWYRTGDIIGDIRQAYC	CTRPNNNIRKRIHIGPGRAFYTTGQIIGNIRQAHC
>RAB014834	>XAB014796	>DAF062027
CTRPSNNTRTSITIGPGQVWYRTGDIIGNIRKAYC	CTRPSNTTRTRITMGPGRVWYRTGEITGNIRKAYC	CTRPSNNTRTSMTIGPGQVFYRTGDIIGDIRKAYC
>RAB023804	>XAB014801	>DAF062029
CTRPNNNTRKSIRIGPGQTFYATGDIIGDIRQAHC	CTRPSNPTRTRITMGPGRVWYRTGEITGNIRKAYC	CTRPSNNTRTSLKIGPGQVFYRTGDIIGNIRAAYC
>RAB287376	>XAB014810	>DAF062031
CVRPNNNTRTSVRIGPGQTFYATGEIIGDIRQAFC	CTRPSNNTRTRVTLGPGRVWYRTGEIIGDMRKAYC	CTRPSNNTRISMTMGPGQVFYRTGDIIGDIRKAYC
>RAB553911	>XAF021627	>DAF062033
CERPNNNTRRSIQIGPGRAWFEAEDIIGDIRKAHC	CTRPNNNTRRRIYIGQGRAVYTTKQIVGDIRKAYC	CTRPSNNTRTSMTIGPGQVFYRTGDIIGDPRKAYC
>RAB553912	>XAF021628	>DAF071473
CTRPNDNTRKSINIAPGRAFYATGDIIGDIRQAHC	CTRPNNNTRKRIYIGQGRAVYTTRQIVGDIRKAYC	CTRPNNNTRKSVHMGPGKVFYATGDIIGDIRQAHC
>RAB553913	>XAF021630	>DAF082371
CTRPNNNTRKGIHMGPGRAIYTTDIIGDIRQAHC	CTRPNNNTRKRIYIGQGRAVYTTKQIVGDIRKAYC	CTRPKNNTRRSIHIGPGGAFYTTGDIIGAIRQAYC
>RAB553914	>XAF021647	>DAF107771
CTRPNNNTRKGIHFGPGQALYTTGAIIGDIREAHC	CTRPNNNTRKRIYIGQGRAVYTTRQIIGDIRKAYC	CTRPNNNTRKSIRIGPGQAFYGMGDIIGDIRKAHC
>RAF005495	>XAF021668	>DAF192135
CTRPNNNTRKSIPIGPGRAFYTTGEIIGDIRKAHC	CTRPNNNTRNRIYIGQGRAVYTTKQIVGDIRKAYC	CVRPANNTRKGIHTGPGQVLYATGAVVGDIRQAHC
>RAF021477	>XAF021670	>DAF258978
CTRPNNNTRKSIHIGPGRAFYTTGQIIGDIRQAYC	CTRPNNNTRNRIYIGQGRAVYTTKQIIGDIRKAYC	CTRPNNNTRKGIHLGPGRALYATGGIVGDIRQAHC
>RAF021494	>XAF033819	>DAF286365
CTRPNNNTRRSIHIGPGRAFYTTGRIIGDIRQAYC	CTRPNNNTRKRIRIQRGPGRAFVTIGKIGNMRQAHC	CTRPGNKIRRRIHIGPGRAFYTDRVGDIRQAYC
>RAF021499	>XAF034375	>DAF310116
CTRPNNNTRKSIHIGPGGAFYTTGQIIGDIRQAYC	CTRPNNYKRKRITTGPGKVLYTTGQIIGDIRRAHC	CTRPNNNTRKSIRMGIRRAFYTREIIGDIRQAHC
>RAF021500	>XAF034376	>DAF310117
CTRPNNNTRKSIPIGPGRAFYTTGQIIGDIRQAYC	CTRPNNYKKKRITTGPGRVLYTTGQIIGDIRRAYC	CTRPNNNTRKSIHVGPGKALYTGEIIGDIRQAHC
>RAF021514	>XAF034377	>DAF310118
CTRPNNNTRKSITIGPGRAFYTTGQIIGDIRQAYC	CTRPNNYKKKRITVGPGRVLYTTGQIIGDIRRAHC	CTRPNNNTIKSIRMGIRRAFYTREIIGDIRQAHC
>RAF021523	>XAF034378	>DAF310122
CTRPNNNTRKSITIGPGRAFYTTGQIIGDIRKAYC	CTRPNNYKKKRITIGPGRVLYTTGQIIGDIRRAYC	CTRPNNNTRKSIHMGPGKALYTGEIIGDIRQAHC
>RAF022257	>XAF034379	>DAF310129
CTRPNNNTRKSISIGPGRAFYTTGEIIGDIRQAHC	CTRPNNYKRKRITTGPGRVLYTTGQIIGDIRRAYC	CTRPNNNTRKHIHLGARKAFYTGEIIGDIRQAHC
>RAF022259	>XAF034385	>DAF310130
CTRPNNNTRKSISIGPGRAFYTTGEIIGNIRQAHC	CTRPYNYKKKKITTGPGRVLYTTEEIIGDIRRAHC	CTRPNNNTRKHIHLGAGKAFYTGEIIGDIRQAHC
>RAF022262	>XAF035534	>DAF355334
CTRPNNNTRRSISIGPGRAFYTTGEIIGNIRQAHC	CTRPNNNIRKRIHIGPGRAFYTTRQIIGNIRQAHC	CTRPGNNTRRRMRIGPGYFYTKRIIGDIRQAHC
>RAF022274	>XAF069672	>DAF355690
CTRPNNNTRKSISIGPGRAFYATGEIIGDIRQAYC	CIRPYHNTRTRIHIGPGRSFYTGDIKGSIRQAHC	CTRPSNNIRTSTRIGPGQVFYRTGSITGDIRKAYC
>RAF022277	>XAF075720	>DAF355692
CTRPNNNTRKSISIGPGRAFYATGEIIGDIRQAHC	CTRPNYNKRKRIHIGPGRAFYTTKNIKGTIRQAHC	CTRPSNKIRTSFRIGPGQVFYKTGDITGDIRKAYC
>RAF022281	>XAF082390	>DAF457052
CTRPNNNTRKSISIGPGRAFYATGDIIGDIRQAHC	CTRPNNNTRKSIHIGPGGAFYATGDIIGDIRQAHC	CTRPNNNTRRGVHIGLGRRFYTTQVVGDIRQAYC
>RAF062014	>XAF146728	>DAJ320484
CTRPSNNPRTSITMGPGQVFYRTGDIIGDIRKAYC	CMRPNNNTRKGIYVGPGRHIYATEKIVGDIRQAHC	CTRPYYNQIRQRTSIGQGQALYTTRVTGDIRKAYC
>RAF062015	>XAF180915	>DAJ810478
CTRPSNNTRTSITMGPGQAFYRTGDIIGDIRKAYC	CTRPNNNVRKRISLSPGRVYYTTGEIRGDIRKAYC	CTRPNNNTRKRITMGPGRVYYTTGEIIGDIRKAHC
>RAF062020	>XAF189159	>DAM279357
CTRPSNNTRTSISIGPGQVFYRTGDIIGDIRKAYC	CTKPNNNTRKRIRIQRGPGRAFVTVGKIGNMRQAHC	CTRPNNNTRRGIYIGPGKTFYATDKIIGNIRQAHC
>RAF062021	>XAF258981	>DAY043174
CTRPSNNTRTSITIGPGQVFYRTGDIIGDIRKAYC	CTRPNKNIRKGLRLGPGRAFYTMGGIVGYIRQAHC	CTRPGNNTRKSIRIGPGQAFYTNHIIGDIRQAYC
>RAF062022	>XAF258985	>DAY265930
CTRPSNNTRTSIAMGPGQVFYRTGDIIGDIRKAYC	CTRPNKNIRKGLRLGPGRAFYTMGGIVGNIRQTHC	CIRPGNNTSKSIRIGQRRPVYVHKIIGDIRQAHC
>RAF062023	>XAF258988	>DAY265931
CTRPSNNTRTSINIGPGQVFYRTGDIIGDIRRAYC	CTRPNKTTRKGLRLGPGRAFYTMGGIVGYIRQAHC	CTRPGNNTRTSIRIGPGQTFYTSKVIGDIRQAHC
>RAF062030	>XAF258999	>DAY265932
CTRPSNNTRTSITIGPGQVFYRTGDITGNIRKAYC	CTRPNKTTRKGLRLGPGRAFYTLGGIVGYIRQAHC	CTRPSNNTRKSARIGVGPGQAFYAIKKIIGDIRQAHC
>RAF062032	>XAF259003	>DAY265945
CTRPSNNTRTSINIGPGQVFYRTGDIIGDIRKAYC	CTRPNKTIRKGLRLGPGRAFYTMGRIEGYIRQAHC	CTRPGNNTRRSVRIGPGQSFHATGTIIGDIRQAHC
>RAF063223	>XAF259009	>DAY265950
CPRPNNNTRKSVRIGPGQTFYATGDIIGDIRQAHC	CTRPNKTIRKGLRLGPGRAFYTMGGIEGYIRQAHC	CTRPGNNTRKGLRIGPGRTIYATEVTVGDIRQAYC
>RAF067154	>XAF259049	>DAY372238
CVRPNNNTRESIRIGPGQTFYATGEIIGDIRQAHC	CTRPGNNTRRRISIGPGRAFYTTEQIIGNIRQAHC	CIRPNNNTRKGIHLGPGQAFYATGEIVGDIRQAYC
>RAF067157	>XAF307749	>DAY426126
CTRPNNNTRKSIRIGPGQTFYATGEIIGDIRQAHC	CVRPYRNIKIQRTPIGLGQALYTTKRIGHIGQAHC	CTRPNNNTRKSIHIGPRRAFYTTGEIIGDIRQAHC
>RAF067158	>XAF307758	>DAY426127
CTRPNNNTRKSIRIGPGQTFYATGDIMGDIRQAHC	CSRPYKKERQRTHIGPGQALYTTRTTRVEGNIRQAHC	CTRPSNNTRKSIHIGPRRAFYTTGEIIGDIRQAHC
>RAF069669	>XAF310132	>DAY529674
CTRPGNNTRKSIRIGPGQAFYATGEVIGDIRQAHC	CTRPNNYTRKHIHLGARKAFYTGEIVGDIRQAHC	CTRPNNNTRKSVRIGIGRGLSFYTTGKVLGNIRQAHC
>RAF069670	>XAF355319	>DAY619930
CTRPSNNTRTSIRIGPGQAFYATGDITGDIRQAHC	CTRPGNNTRKSIRIGIGRGQTFYANGRVVGDIRQAHC	CTRPYYTKRASVRIGLGQAFHRTKEIVGDIRRAYC
>RAF069671	>XAF355320	>DAY713406
CTRPNNNTRTSVPIGPGKVFYATGEIIGDIRQAHC	CTRPGNPIRKRIGIGPGQAFHATGNIIGDIRRAQC	CTRPYNNTFRRVRIGPGQSFHASDNIVGDIRKAHC
>RAF069673	>XAF355330	>DAY713420
CIRPNNNTRKSIRIGPGQAFYATGDIIGDIRQAYC	CTRPNNNTKKGIRTGIGAGQTFYATGKIIGDIRQAHC	CTRPFTYTRTRMTIGPGHVFYRTGDIVGDIRKAYC
>RAF071474	>XAF355336	>DAY736809
CTRPGNNTRRSVHIGPGQAFYATGDITGDIRKAHC	CTRPANNTRRAIGIGPGRKYYATDKIIGNIRQAHC	CTRPNNNTRKGVHIGLGRRFYTTQVVGDIRQAYC
>RAF082354	>XAF355708	>DAY842787
CTRPNNNTRRSINIGPGRAFYTTGDIIGDIRQAHC	CTRPSNKIRTSFRIGPGQVFYRTGDITGDIRKAYC	CTRPNNNTRKRITAGPGRVLYTTGEIIGDIRRAHC
>RAF082360	>XAF355733	>DAY842790
CTRPNNNTRKSIHIGPGRAFYTTGDIVGDIRQAHC	CTRPGNKTIKSISLGPGRAFSATRQIIGDIRKAYC	CTRPNNNTRKSIHMGPGRVLYTTGGIIGDIRQAHC
>RAF082361	>XAF355743	>DAY842795
CIRPNNNTRKSIHIGPGRAFYAAGDIIGDIRQAHC	CTRPGNKTIRSISLGPGRAFSATRQIIGDIRKAYC	CTRPNNNTRRRITTGPGRVLYTTGQIIGDIRRAHC
>RAF082372	>XAF355744	>DAY842823
CTGPNNNTRRSISIGPGGAFYTTGDIIGDIRQAYC	CTRPGNKTIRSISLGPGRAFSVTRQIIGDIRKAYC	CTRPYNIEKRITRGPGRVIYSTGNIIGDIKKAHC
>RAF082379	>XAF391548	>DAY887869
CTRPNNNTRKSIPMGPGRAFYATGQIIGDIRQAYC	CSRPYENKRRRTPIGLGQAYYTTKLKGYIRPAHC	CVRPNNHTRRRIGIGPGRTLYATGEIIGDIRQAHC
>RAF082381	>XAF411966	>DD34590
CTRPNNNTRKGIHIGPGRAFYATDIIGDIRQAHC	CTRPGSNKQRIRNIRIGPGRAFHTNGVIGDIRKAYC	CTRPNNNTRKSITIGSGRAFHAIEKIIGNIRQAHC
>RAF082384	>XAJ810482	>DDQ061465
CTRLNNYTKEVVSMGPGRAFFTTGDIIGAIRRAHC	CTRHHEIIKRRKLHIGPGRPFYTAEIGDRRKAYC	CTRPNNNTRKGIYIGPGRAFYTTGKIIGDIRKAHC
>RAF082837	>XAM156912	>DDQ061466
CTRPNNNTRKSIHIGPGRAFYATGDNIGDIRQAHC	CIRPFYKTRKSVRVGLGRAYLTERIRGDIRQAHC	CTRPNNNTRKGIYIGPGRAFYTTGRIIGDIRKAHC
>RAF082840	>XAM156914	>DDQ061467
CTRPNNNTRKSIHIGPGKAFYATGDVIGDIRKAHC	CIRPGINTRQGVRIGPGRAFFIRNNIIGDIRKAFC	CTRPSNNTRKGIHIGPGRAFYTTGEIIGDIRKAHC
>RAF112542	>XAM156915	>DDQ061469
CTRPNNNTRKSIPMGPGKAFYATGDIIGDIRQAHC	CTRPNNYTRKGIRIGPGRAVYAAEKIVGNIRQAHC	CTRPSNNTRKGIHIGSGRAFYTTGEIIGDIRKAHC
>RAF112548	>XAM156919	>DDQ061470
CTRPNNNTRKGIHIGPGRTFYTTGEIIGDIRQAHC	CTRPHNTIKRRIHIGPGRAFYTTKGIQGDLRQAHC	CTRPNNNTRKGIHIGPGRAFYATEKIIGDIRKAHC
>RAF112563	>XAM279344	>DDQ061471
CTRPTNNTRKSIHIAPGSAFYATGDIIGDIRQAHC	CTRPYKNIRRRIHIGPGRAFYATSGIEGGIRQAYC	CTRPSNNTRKSIHIGPGRAFYTTGEIIGDIRKAHC
>RAF112565	>XAM279349	>DDQ061473
CTRLNNNTRKSIHIGPGRAFYATGDIIGDIRQAHY	CTRPGNNIRRSVRIGIGPGRKFYTTGDITGNIRQAHC	CTRPNNNTRKGIYIGPGRAFYTTEKIIGDIRKAHC
>RAF128126	>XAM279356	>DDQ061475
CSRPNNNTRKSIPMGPGRAFYTTGQIIGDIRQAHC	CTRPGKIKKRHVRIGPGRAFWITGDIGGYIRQAHC	CTRPSNNTRKSIHIGPGRAFYATGEIIGDIRKAHC
>RAF153129	>XAY173951	>DDQ061626
CTRPNNNTRKSIRIGPGQTFYATGGIIGNIREAHC	CTRPNNYTRKRITMGPGRVYYTTGEIIGDIRRAHC	CMRPNNNTRKSIPIGPGRAFYATGEIIGDIRQAHC
>RAF153130	>XAY189526	>DDQ061630
CARPNNNTRKSIRIGPGQAFYATGDIIGDIRQAHC	CTRVSKNIRQKRIKIGPGRAFVATGDIGDIRKAHC	CMRPNNNTRKSITIGPGRAFYTTGEIIGDIRQAHR
>RAF153131	>XAY230878	>DDQ061631
CTRPDNNTRKSMRIGPGQTFYATGDIIGNIRQAHC	CMRPGNNTRKRVRIGIGPRQTFYAPGGINKDIRQAHC	CMRPNNNTRKRITMGPGRVFYTTGEIIGDIRKAHC
>RAF153132	>XAY265948	>DDQ061634
CTRPGNNTRKSVRIGPGQTFYATDDIIGDIRKAHC	CMRPNNNTRKSVRIGPGQTFFATGAIIGNIRQAHC	CMRPNNNTRKSIHIGPGSAFYTTGEIIGDIRQAYC
>RAF153133	>XAY265949	>DDQ061635
CTRPNNNTRKSMRIGPGQTFYATGDIIGDIRQAHC	CGRPNNHRIKGLRIGPGRAFFAMGAIGGGEIRQAHC	RMRPNNNTRKSIHIGPGSAFYTTGEIIGDIRKAHC
>RAF153134	>XAY271690	>DDQ061636
CTRPNNNTRKSMRIGPGQTFYATGEIIGDIRQAHC	CTRPGNPIRKRVGIGPGQAFHATGNIIGDIRRAQC	CMRPNNNTRKSIHIGPGSAFYTTGEIIGDIRKAHC
>RAF153136	>XAY494967	>DDQ061637
CTRPNNNTRKSIRIGPGQAFYTTGEIIGDIKQAHC	CTRPFYTRISMTRGPGHVFYRTGKIVGDPRKAYC	CMRPNNNTRKSIAIGPGRAFYTTGEIIGDIRKAHC
>RAF153137	>XAY529678	>DDQ061640
CIRPNNNTRKSVRIGPGQTFYATEIIGEIRQAHC	CARPGNNTRKMMRIGIGRGQTFYANGQVIGDIRQAHC	CMRPNNNTRKSIHIGPGSAFYTTGEIIGDIRQAHC
>RAF153138	>XAY529679	>DDQ061642
CTRPGNNTRKSVRIGPGQTFYATGEIIGNIRQAHC	CTRPYYNKRRSMRIGIGRGQALYATKEITGDIRRAYC	CMRPNNNTRKSITIRPRRAFYTTGEIIGDIRQAHC
>RAF153139	>XAY619730	>DDQ061643
CVRPNNNTRKSVRIGPGQTFYATGDIIGDIRQAHC	CTRPYNNTRRSTHIGLGRVYYITKIIGDTRQAHC	CMRPNNNTRKRITMGPGGVLYTTGEIIGDIRKAHC
>RAF153140	>XAY619735	>DDQ061644
CTRPGNNTRKSMRIGPGQTFFATGEIIGDIRQAHC	CTRPYNNTRRSTHIGPGRVYYITKIIGDTRQAHC	CTRPGTKTRRLIHIGPGRAFYTTDRIGDIRQAHC
>RAF153141	>XAY619736	>DDQ061645
CVRPNNNTRKSIRIGPGQTFYANDIIGDIRQAHC	CTRPYNNTRRSTHIGPGRVYYITRIIGDTRQAHC	CTRPSNNTRKSIHIAPGSAIYTTDIIGDIRQAHC
>RAF153142	>XAY619739	>DDQ061646
CTRPNNNTRKSIRIGPGQTFYATGVIIGDIRQAHC	CTRPYNNTRQSTHIGPGRAYYTTRIIGDIRQAHC	CTRPGNNTRRSIHIGPGRAFYTTDIIGDIRKAHC
>RAF153143	>XAY619752	>DDQ061647
CTRPGNNTRKSMRIGPGQTFYATGDIIGDIRQAHC	CTRPYNNTRRSTHIGLGRIYYITKIIGDTRQAHC	CTRPGNNTRRSIHIGPGRAFYTTDIIGDIRQAHC
>RAF153144	>XAY619753	>DDQ061648
CTRPNNNTRKSIRIGPGQTFYANNAIIGNIRQAHC	CTRPYNNTRRSTHIGPGRVYYMTKIIGDTRQAHC	CTRPGTKTRRLIHIGPGRAFYTTDRIGDIRLAHC
>RAF153145	>XAY619756	>DDQ061649
CTRPNNNTRKSIRIGPGQTFFATNAIIGDIRQAHC	CTRPYNNTRRSTHIGLGQVYYITKIIGDTRQAHC	CTRPGTKTRRRIHIGPGRAFYTTDRIGDIRQAHC
>RAF153146	>XAY619763	>DDQ061650
CTRPNNNTRKSVRIGPGQTFYATGGIIGDIREAHC	CTRPYNNTRRSTHIGLGRVYYMTKIIGDTRQAHC	CTRPGTKIRRRIHIGPGRAFYTTDRIGDIRQAHC
>RAF153149	>XAY619768	>DDQ061652
CTRPINNTRWSVRIGPGQTFYATGDIIGDIRQAHC	CTRPYNNTRRSTHIGLGRVYYITKVIGDTRQAHC	CTRPGNNTRKSIHIGPGRAFYTTDIIGDIRKAHC
>RAF153150	>XAY619769	>DDQ061655
CTRPGNNTRKSVRIGPGQAFYATGEIIGDIRQAHC	CTRPYNNTRRSTHIGPGRAYYITRIIGDIRQAHC	CTRPGTKTIRHMHIGPGRAFYTTDRGDIRQAHC
>RAF153151	>XAY619797	>DDQ061657
CTRPNNNTRKSVRIGPGQTFYATGEIIGDIRQAHC	CTRPYTTTRRSTGIGPGRASYIAKIGNIRQAYC	CTRPGTKTMRHMHIGPGRAFCTTDRIDIRQAHC
>RAF153152	>XAY619798	>DDQ061658
CTRPYNNTRKSMRIGPGQTFYATGDIIGDIRQAHC	CTRPYTTIRQSTGIGPGRASYIAKIGNIRQAHC	CTRPGNNTRKSIHIGPGRAFYTTDIIGDIRQAHC
>RAF153153	>XAY619799	>DDQ061659
CPRPINNTRWSVRIGPGQTFYATGDIIGDIRQAHC	CTRPYTTTRQSTGIGPGRASYIAKIGNIRQAYC	CTRPGNNTRRSIHMGPGKAFYTTDIIGDIRKAYC
>RAF153154	>XAY619801	>DDQ061660
CTRPNNNTRKSIRIGPGQAFYATGDIIGDIRQAHC	CSRPYTTTRRSTGIGPGRASYIEKIGNIKQAYC	CTRPGTKTMRHLHIGPGRAFYTTGKIIGDIRQAHC
>RAF153155	>XAY619802	>DDQ061661
CTRPGNNTRKSIRIGPGQAFYATGDIIGDIRQAHC	CSRPYTTIRRSTGIGPGRASYIEKIGNIKQAYC	CTRPGTKTMRHMHIGPGRAFYTTDRIGDIRQAHC
>RAF153156	>XAY619803	>DDQ061673
CVRPSNNTRKSVRIGPGQTFYATKDIIGDIRQAHC	CTRPYNNTRQSTHIGPGRAWYTTRIIGDIRQAYC	CTRPNNNTRKSIHIGPGKAFYGTDIIGEIRQAHC
>RAF153157	>XAY619804	>DDQ177197
CERPGNNTRKSVRIGPGQTFYATGEIIGNIRQAHC	CTRPYTTIRRSTGIGPGRASYIAQIGNIRQAYC	CTRPSNNTRKSLTIGPGQVFYRTGDIIGDIRQAYC
>RAF153158	>XAY619805	>DDQ177203
CTRPNNNTRKGVRIGPGQTFYATGDIIGDIRQAHC	CSRPYTTIRKSTGIGPGRASYIAKIGDIKQAHC	CIRPNNNTRKRVTMGPGRVYYTTGDIIGDIRQAHC
>RAF153159	>XAY619806	>DDQ177211
CTRPNNNTRTSIRIGPGQTFYATGDIIGDIRQAHC	CTRPYNNTRQSTHIGPGRAWYTTKIIGDIRQAYC	CIRPNNNTRKRIYIGPGRAVYTTRAIIGDIRQAHC
>RAF153160	>XAY619807	>DDQ358756
CTRPNNNTRKSVRIGPGQTFYATGEVIGNIRQAHC	CSRPYTTIRRSTGIGPGRASYIAKIGNIKQAHC	CTRPNNNTVKRIRIGPGRTYYAAGKIIGDIRQAHC
>RAF153163	>XAY619808	>DDQ358775
CTRPGNNTRRSVRIGPGQAFYATGEIIGNIRRAHC	CTRPYTTIRRSTGIGPGRASYIAKIGNIKQAHC	CTRPNNNTRKSIPVGFGRVLYATGNIIGDIRQAHC
>RAF153164	>XAY619809	>DDQ358776
CIRPGNNTRKSIRIGPGQAFYATGDIIGDIRQAHC	CTRPYYTTRRSTGVGPGRASYIAKITGDIRQARC	CTRPNNNTRKSIPVGFGRVLYATGKIIGNIRQAHC
>RAF153165	>XAY619810	>DDQ382373
CIRPGNNTRKGMRIGPGQTFYATGDIIGDIRQAHC	CSRPYTTIRKSTGIGPGRASYIAKIGDIRQAYC	CARPNNNTRKHVRIGIGRGQTFYATGAIIGDIRQAHC
>RAF153166	>XAY619813	>DDQ382379
CTRPINNTRRSVRIGPGQTFYATGGIIGNIRQAHC	CSRPYTTLRKSTGIGPGRASYIAKIGDIRQAYC	CTRPSNNTRKRIRVGPGQTVYATDAIIGDIRQAHC
>RAF153167	>XAY619815	>DDQ516125
CVRPNNNTRRSVRIGPGQTFYATGDIIGDIRQAHC	CSRPYTTLRKSTGIGPGRASYIAKIGNIKQAYC	CTRPNNYTRKGIRTGPGRAFYVTKTIGDIKQAHC
>RAF153168	>XAY619821	>DDQ516130
CPRPINNTRRSVRIGPGQTFYATGEIIGNIRQAHC	CSRPYTTIRRSTGIGPGRASYIAKITGDIRQARC	CTRPNNNTRKGIRTGPGRAFYVTKTIGDVRQAHC
>RAF153169	>XAY619822	>DDQ516132
CTRPNNNTRKSVRIGPGQTFYATGSIIGDIRQAHC	CSRPYTTTRKSTGIGPGRASYIAKIGDIKQAYC	CTRPNNYTRKGIRTGPGRAFYVTKTIGDPRQAHC
>RAF153170	>XAY619823	>DDQ516141
CTRPNNNTRQSIRIGPGQVFYATGDIIGDIRQAHC	CSRPYTTTRKSTGIGPGRASYIAKIGDIRQAYC	CTRPNNYTRRGIRTGPGRAFYVTKRIGDVKQAHC
>RAF153172	>XAY619824	>DDQ516142
CVRPNNNTRKSIRIGPGQTFYATNGIIGDIREAHC	CSRPYTTIRKSTGIGPGRASYIAKIGNIKQAYC	CTRPNNYTRKGIRTGPGRAFYVTKRIGDVKQAHC
>RAF153173	>XAY619828	>DDQ516147
CTRPNNNTRKSIRIGPGQTFYANDIIGDIRQAHC	CSRPYTTIRKSTGIGPGRASYIEKIGTIKQAYC	CTRPNNNTNRGIHIGPGRAFYATERIIGNIRQAHC
>RAF153174	>XAY619834	>DDQ516168
CTRPNNNTRKSVRIGPGQAFYATDGIIGDIRQAHC	CSRPYTTIRKSTGIGPGRASYIAKIGNIKQAHC	CIRPNNNTRRDIHIGPGRAFYAAGDIIGDIRQAHC
>RAF153175	>XAY619835	>DDQ516188
CTRPNNNTRKSVRIGPGQAFYATNEIIGDIRQAHC	CTRPYTTTRRSTGIGPGRASYIAKIGNIRQAHC	CIRPNNNTRKGIRIGPGRAIYTTGRIIGDIRQAHC
>RAF153176	>XAY619844	>DDQ516195
CTRPSNNTRKSVRIGPGQTFYATGDIIGDIRQAHC	CTRPYTTIRQSTGIGPGRASYIAKIGNIKQAYC	CIRPNNNTRKGIRIGPGRAIYTTGRIIGNIRQAHC
>RAF153177	>XAY619845	>DDQ516199
CTRPNNNTRKSIRIGPGQTFYATNEIIGNIRQAHC	CTRPYNNTRQSTHIGPGRAYYTTRIIGDIRQAYC	CTRPNNYTRKGIRIGPGRAIYTTGRIIGDIRQAHC
>RAF153178	>XAY619848	>DDQ516200
CTRPNNNTRKSVRIGPGQTFYATDIIGDIRQAHC	CSRPYTTIRRSTGIGPGRASYIATIGNIKQAHC	CTGPNNYTRKGIRIGPGRAIYTTGRIIGDIRQAHC
>RAF153179	>XAY619849	>DDQ516205
CTRPNNNTRQSMRIGPGQTFYATGDIIGNIRQAHC	CTRPYTTIRRSTGIGPGRASYIAKITGDIRQARC	CTRPNNNTRKGIRIGPGRAIYTTGRIIGDIRQAHC
>RAF153180	>XAY619853	>DDQ516254
CTRPNNNTRRSYGIGPGQAFRATTNIIGDIRKAHC	CTRPYNNTRQSTHIGPGRAWYTTKIIGDIKQAYC	CTRPNNNTRKGIHLGPGRAFYTTGGIIGDIRQAHC
>RAF153181	>XAY619854	>DDQ516267
CIRPSNNTRRSVRIGPGQTFYATGEITGDIRQAHC	CTRPFNNTRTSVGVGPGQVFYKTGDIIGDIRRAYC	CTRPNNNTRKSIHMGPGKAFYTTGQIIGDIRQAHC
>RAF153182	>XAY619855	>DDQ516270
CTRPGNNTRKSVRIGPGQTFFATGEIIGDIRQAHC	CTRPFNNTRTSVGIGPGQVFYKTGDIIGDIRRAYC	CTRPNNNTRKSIHMGPGKAYYTTGQIIGDIRQAHC
>RAF153183	>XAY619856	>DDQ516314
CTRPHNNTRKSVRIGPGQTFYATGDIIGDIRQAHC	CTRPYNNTRTSVRIGPGQAFYKTGEIVGDIRRAYC	CTRPNNNTRKSIHMGPGRFFHTTKAIIGDIRQAHC
>RAF153184	>XAY619857	>DDQ516320
CTRPNNNTRKSIRIGPGQAFYATNAIIGNIRQAHC	CTRPFNNTRTSVRIGPGQAFYKTGDIVGDIRRAYC	CTRPNNNTRKRIHMGPGRSFHTTEAIIGDIRQAHC
>RAF153185	>XAY619858	>DDQ516321
CIRPGNNTRKSVRIGPGQAFFATGDIIGDPRQAHC	CTRPYNNTRTSVRIGPGQAFYKTGDIVGDIRRAYC	CTRPNNNTRKRIHMGPGRYVHTTKAIIGDIRQAHC
>RAF153187	>XAY619859	>DDQ516322
CTRPGNNTRKSIRIGPGQTFYATNDIIGDIRSAHC	CTRPYNNTRTSVRIGPGQAFYKTGEIIGDIRRAYC	CTRPNNNTRRRIHMGPGRYVHTTKAIIGDIRQAHC
>RAF153188	>XAY619862	>DDQ516324
CTRPGNNTRTSIRIGPGQTFFANNIIGDIRQAHC	CTRPFNNTRTSVRIGPGQVFYKTGDITGDIRRAYC	CTRPNNNTKRRIHMGPGRYVHTTKAIIGDIRQAHC
>RAF153190	>XAY619864	>DDQ825459
CTRPNNNTRKSIRIGPGQAFFATNEIIGDIRQAHC	CTRPFKNMRTSVRIGPGRVFHKTGSITGDIRRAYC	CTRPNNNTRRSLRIGPGRTFYAAGKIIGDIRQAHC
>RAF180899	>XAY619870	>DDQ869027
CTRPNNNTRRSIHIGPGRAFYTTGQIIGDIRQAYC	CTRPFKKMRTSVRIGPGRVFYKTGSITGDIRRAYC	CTRPNEYRTRRIHIGPGRAFVTTKSITGDIRQAYC
>RAF180901	>XAY619872	>DDQ904339
CTRPNNNTRKSIPIGPGRAFYATGQIIGDIRQAYC	CTRPYNNTRTSVRIGPGQAFYKAGEIIGDIRRAYC	CTRPNSNKRRGVRIGPGLSFFATRKIIGDIRQAHC
>RAF180902	>XAY619881	>DDQ904340
CTRPNNNTRRSIHIGPGRALYTTGQIIGDIRQAYC	CTRPFKNIRTSVRIGPGRVFYKTGAITGDIRRAYC	CTRPGNNTRKSIRIGPGQAFYTNHIIGDIRQAHC
>RAF180906	>XAY619882	>DDQ904341
CTRPNNNTRKSINIGPGRAFYTTGQVIGDIRKAHC	CTRPFNNTRTSVRIGPGQVFYKTGEIIGDIRRAYC	CTRPGNKTRRSIRIGPGQAFYTTNTIGDIRQASC
>RAF184155	>XAY619883	>DEF575354
CTRPNNNTRKSVRIGPGQTFYATGGIIGDIRQAHC	CTRPFKNIRTSARIGPGRVFYKTGSITGDIRRAYC	CTRPYNNTIQSTRIGPGQAFYTSGRIIGDIRKAHC
>RAF194975	>XAY619884	>DEF575355
CTRPNNNTRRSINIGPGRAFYATGDIIGDIRQAHC	CTRPFKNIRTSVRIGPGRVFHKTGAITGDIRRAYC	CTRPYEIRRQRTSIGQGQAFHTHLKITGDIRQAYC
>RAF194976	>XAY619887	>DEF575356
CTRPNNNTRRSISIGPGRAFYATGDIIGDIRQAHC	CTRPYNNTRTSVRIGPGQAFYKTGDIIGDIRRAYC	CSRPYESKRQRTSIGQGQALHTHLKITGDIRQAYC
>RAF194978	>XAY619888	>DEF575357
CTRPNNNTRRSIHIGPGKAFYTGEIIRNIRQAHC	CTRPFKNVRTSVRIGPGRVFYKTGAITGDIRRAYC	CTRPYDIRRQRTSIGQGQALHTHLKITGDIRQAYC
>RAF194979	>XAY619914	>DEF575359
CTRPNNNTRRSIHIGPGKAFYTGRNNRNIRQAHC	CTRPFKNMRTSARIGPGRVFYKTGAILGDIRRAYC	CTRPYDIKRQRTSIGQGQAFHTHLKITGDIRKAYC
>RAF199032	>XAY619931	>DEF575360
CTRPNNNTRKSIPIGPGRAFYTTGQIIGDIRQAHC	CTRPYYTKRASVRIGLGQAFHRTKEIVGDIRRAHC	CTRPYNNTIQSTRIGPGQAFYTSGRIIGDIRQAHC
>RAF199035	>XAY669756	>DEF575362
CTRPNNNTRKSIHIGPGRAFYTTGEIIGDIRQAHC	CARPYIKIWRRTHIGSGQAYSTKRIQNYTGPAHC	CSRPYNIRRQRTSIGQGQAFHTHLKITGDIRQAYC
>RAF199036	>XAY669760	>DEF575363
CTRPNNNTRKSIHIGPGRALYATGDIVGDIRQAHC	CTRPYNNIRQRTPIGLGQALYTTRRIEDIRRAHC	CTRPYNNTIQSTRIGPGQAFYTSGQIIGDIRRAHC
>RAF199037	>XAY713407	>DEF575366
CTRPNNNTRKSIHIGPGRALYATGDIIGDIRQAHC	CTRPNNNISRRRIHIGRGQAFYATGGMTGNIRQAYC	CTRPYDIRRQRTSIGQGQALHTHLKITGDIRKAYC
>RAF199038	>XAY713418	>DEF575370
CIRPNNNTRQGIHIGPGKALYTTKIIGNIRQAHC	CIRPYNKTKIQRTSIGLGQALYTNDKIIGNIRQAYC	CTRPYNNTRQGTHIGPGQALFTTTRIVGDIRQAHC
>RAF199040	>XAY713419	>DEF575371
CTRPNNNTRKSINMGPGRAWYTTGQIIGDIRQAHC	CIRPYNNTRTKMTMGPGHVFYKTENIIGSVKKAHC	CSRPYNNTRQGTHIGPGQALFTTTRIVGDIRQAHC
>RAF199041	>XAY713423	>DEF575372
CTRPNNNTRKSINMGQGRAWYTTGQIIGDIRQAHC	CTRPFINTRVSSRIGPGRVFYSTEDIKGVLRKAYC	CLRPYNNTRQGTHIGPGQALFTTTRIIGDIRQAHC
>RAF254766	>XAY713424	>DEF575373
CTRPNNNTRKSVRIGPGQAFYATNDVIGDIRQAHC	CTRPYNTKIKVTRGPGRVYYRTGEITGDIRKAYC	CSRPYNNTRQGTHIGPGQALFTATRIVGDIRQAHC
>RAF254767	>XAY736819	>DEF575374
CTRPGNNTRKSVRIGPGQAFYATGDIIGDIRQAHC	CTRPNYNKRKRIHIGPGRAFYTTKNIIGTIRQAHC	CSRPYNNTRQGTHIGPGQALYTATRIVGDIRQAHC
>RAF254768	>XAY842799	>DEF575375
CTRPNNNTRKSIRIGPGQTFYATNGIIGNIRQAHC	CTRPNNNTRKRITAGPGRVLYTTGQIIGDIRRAHC	CTRPNYNTRKAIHTGPGQGQAVYTAAKIVGNIRQAHC
>RAF254771	>XAY842826	>DEF575384
CTRPGNNTRKSVRIGPGQAFFATNDIIGDIRQAHC	CARPNNNTRKGIHMGPGRAMYATEKITGDIRQAHC	CTRPYNNTRQSTHIGPGQSLFTTKVIGDIRQAYC
>RAF254772	>XAY842833	>DEF575386
CTRPNNNTRRSIRIGPGQAFYATGDIIGDIRQAHC	CARPNNNTRKRIYMGTGRYMSATEKITGDIRQARC	CTRPYRSEIRRTSIGLGQSLVTQKVTKNIKQAQC
>RAF254773	>XDQ177196	>DEF575388
CTRPNNNTRKSIRIGPGQTFYATNDIIGDIRQAYC	CTRPYDNLVTKITMGPGRVYYRTENIKQGTKMAYC	CTRPYNNTRQSTHIGPGQALFTTKVIGDIRQAHC
>RAF254774	>XDQ177202	>DEF575391
CTRPGNNTRQSIRIGPGQTFYATGDIIGDIRQAHC	CTRPNNNTRKGIRIGPGRAFIATDKIIGDIRQAHC	CTRPYRSGIQRTSIGLGQSIVTQKVTTTDIRQARC
>RAF254775	>XDQ177204	>DEF575397
CTRPNNNTRKSVRIGPGQTFYATGEIIGNIREAHC	CTRPNNYTRKGIRVGPGRKVYAAEKIIGDIRKAHC	CTRPYNNTRQSTHIGPGQSLFTTKVVGDIRQAYC
>RAF254777	>XDQ286957	>DEF575400
CTRPNNNTRRSIRIGPGQAFYTNDIIGDIRQAHC	CQRPNNHTRKRITMSPGRVVYTTGEVIGDIRRAHC	CTRPYSNTRKGVHVGHVGPGRAFWTQNIVGNIRHAHC
>RAF254778	>XDQ286958	>DEF575404
CTRPNNNTRKSINLGQGRAWYATGAIIGDIRQAHC	CTRPDNNIKRRIIHIGPGRAFHATKTGDIRQAYC	CTRPYNNTRQGIHVGPGRAYWTQNIVGNIRHAHC
>RAF254779	>XDQ382362	>DEF575406
CTRPGNNTRKSISMGPGRAFYATGDIIGDIRQAYC	CSRPGNNTRKSVRIGIGRGQTFYATGKVIGDIRQAHC	CTRPYNNTRTGVHVGPGRAYWTQNIVGNIRHAHC
>RAF254781	>XDQ382368	>DEF575409
CTRPNNNTRKSIPIGPGRAFYTTGDIIGDIRQAHC	CTRPYKSSRRRTHIGTGQAWYTTNIEGDIRKAHC	CTRPYSNTRKGIHVGHVGPGRAFWTQNIVGNIRHAHC
>RAF254782	>XDQ382372	>DEF575414
CTRPNNNTRRSMRIGPGQTFYATGEIIGDIRQAYC	CTRPANTRIKRLGIGPGQAFRTVKQIIGDIRQSHC	CTRPYNNTRQGVHLGPGRAYYTYATRIIGNIRRAYC
>RAF254783	>XDQ382378	>DEF575415
CTRPGNNTRKSIRIGPGQAFFATGAIIGDIRKAYC	CTRPGKGKRTRVRIGPGRTFYATGAVTGDIRKAHC	CSRPYKNIRQGIYTGPGRGQAYYTTNLQGRKVRPAHC
>RAF258957	>XDQ825460	>DEF575425
CTRPNNNTRKSIHLGPGRAFFTTGEIIGNIRQAYC	CTRPSRITRGRVHIGPGRAFHATSGITGDIRQAYC	CSRPYKNIRQGIYTGPGRGQAYYTINLKGKQVRPAHC
>RAF258958	>XDQ825462	>DEF575429
CIRPSNNTRTSIHLGPGQAVYATGEIIGNIRQAHC	CTRPNNNTRKGVRIGPGQTFYATGDIIGNIRQAHC	CTRPYNNTRRGTHIGPGQAYFTTKIIGDIRQAHC
>RAF258964	>XDQ869028	>DEF575430
CTRPNNNTRKGIHLGPGRAFYATGGIVGNIRQAHC	CTRPGNSTRRGILVGTRRFYTTRNIIGDIRKAHC	CTRPYNNTRRGTHIGPGQAYFTTKIIGDVRQAHC
>RAF258965	>XDQ904342	>DEF575431
CTRPNNNTRKSIHLGPGRAFYTTGGIVGNIRQAHC	CTRPGNKTIRSIRLGPGQAFYTNKGDIRQASC	CARPYNNTRRGTHIGPGQAYFTTKIIGDIRQAHC
>RAF258975	>XDQ904343	>DEF575432
CTRPNNNTRKGIHLGPGRAFYATGGIVGDIRQAHC	CTRPGNKTIRSIRIGPGRTFYTNKGDIRQAYC	CTRPYNNTRRGTHIGPGQAYFTTEIIGDIRQAHC
>RAF258979	>XDQ990880	>DEF575434
CTRPNNNTRKGIHLGPGRAFYATGEIIGNIRQAYC	CTRPNNNTRKRITMGPGRVLYTTGQIVGDIRKAHC	CTRPYRNIRRGTPIGLGQVYFTTNITGYKGQAHC
>RAF258983	>XEF688433	>DEF575439
CTRPNNNTRKGIHLGPGRAFYATGEIVGDIRKAHC	CIRPNNNTRRSIHIGPGRAFYATGRVIGDVRRAYC	CTRPYNNTRRGTHIGPGQAYFTTNIIGDIRQAYC
>RAF259010	>XEF688436	>DEF575444
CTRPNNNTRKGIHMGPGRAFYATGEIVGDIRKAHC	CTRPHNKAIRHIHIGQGRAFTTGSIEGNIRQAHC	CIRPYNNTRQSTHIGPGQALYTTRIIGDIRQAHC
>RAF259012	>XEF688451	>DEF575445
CTRPSNNTRKSIHIGPGRAFYTTGEVTGDIRQAHC	CTRPNNKKIEGIRIGPGSAYFTRQIKEHMRQTHC	CTRPYNNTRQSTHIGPGQALYTTRIIGDIRQAYC
>RAF259013	>XEU074772	>DEF575447
CTRPSNNTRKSINIGPGRAWYTTGQITGDIRQAHC	CIRPNNNTRKSISFGPGQAFYATGDIIGDIRQAYC	CTRPYTYTRQRTPIGLGQALYTTRNIGVGVKGRPHC
>RAF259018	>XEU074775	>DEF575448
CTRPNNNTRKGIHIGPGRAFYTTGDIIGDIRQAHC	CIRPNNNTRESISFGPGQAFYATGDIIGDIRQAYC	CTRPYNNTRQSTHIGPGQALYTTRIIGDIRQAHC
>RAF259020	>XEU074777	>DEF575455
CTRPGNNTRKSIHIGPGRAFYTTGQIIGKIRQAHC	CTRPNNNTRKRVTMGPGKVWYATGEIIGDIKKAYC	CIRPNNNTRQGTHLGPGQALFTTAKIIGDIRKAHC
>RAF259022	>XEU578394	>DEF575456
CTRPGNNTRKSIHIGPGRAFYTTGEIIGKIRQAHC	CTRPNNNTIKTIRMGIRRAFYTKEIIGDIRQAHC	CTRPNNNTRQSTPIGPGQALYTTRRIIGDIRHAYC
>RAF259024	>XEU604549	>DEF575457
CTRPGNNTRKGIHIGPGRAFYTTGQIIGNIRQAHC	CTRPSNHTRKRVTLGPSRVYYTTGEITGDIRRAHC	CTRPNNNTRQSTPIGPGQALYTTRRIIGDIRQAYC
>RAF259047	>XEU604561	>DEF575458
CTRPGNNTRKGIHIGPGRAFYTTGQIIGDIRQAHC	CTRPNNHTRKRVTLGPSRVYYTTGEITGDIRRAHC	CIRPNNNTRQSTPIGPGQALYTTRRIIGDIRQAYC
>RAF259954	>XEU743760	>DEF575459
CTRPSNNTRTSIRIGPGQAFYRTGDIIGDIRKAYC	CTRPFNKQRTRTAIGQGQAFYRTEVITGDIRKAYC	CIRPSNNTRQGTHLGPGQALFTTAKIIGDIRKAHC
>RAF286227	>XEU743775	>DEF575465
CTRPNNNTRKSMRIGPGQTFYATGDIIGDIRQAYC	CTRPSGNRRTRITMGPGRVFYRTGEIVGDIRKAHC	CIRPNNNTRKGIHLGPGRALFTTTRIIGDIRRAHC
>RAF286232	>XEU743779	>DEF575468
CTRPNNNTRKSIRIGPGQTFYATGDIIGDIREAHC	CTRPYDTKIRMTRGPGKVFYHTGDIIGDIRKAFC	CIRPNNNTRKGIHVGPGRALFTTTKIIGDIRKAHC
>RAF286234	>XEU743780	>DEF575469
CTRPGNNTRKSVRIGPGQTFYTNDIIGDIRQAYC	CTRPYETKIRMTRGPGKVFYHTGDIIGDIRKAFC	CIRPNDNTRQGTHLGPGQALFTTAKIIGDIRKAHC
>RAF286235	>XEU743782	>DEF575470
CTRPGNNTRKSIRIGPGQTFYATGEIIGDIRQAHC	CTRPFKNVRTSLRIGPGRVFYRTGGITGDIRKAYC	CTRPNNNTRQSTHLGPGQALFTTTKIIGDIRQAHC
>RAF307750	>XEU743794	>DEF575471
CTRPNNNTRKSIRIGPGQVFYATGDIIGDIRQAHC	CTRPYESIRIRTSIGQGQVLDRTENIKGDIRKAYC	CTRPNNNTRQGVHLGPGQALFTTDVIGDIRQAYC
>RAF307751	>XFJ376006	>DEF575474
CTRPNNNTRKSIHIGPGQAFYAIGDVIGNIRQAQC	CRRPGNATRKSVRIGIGRGHTFYATGKIIGDIRKAYC	CTRPNNNTRKGVHLGPGQALFTTDIIGDIRQAHC
>RAF307752	>XFJ541290	>DEF575477
CVRPSNNTRKSIRIGPGQTFYATGDITGDIRQAHC	CTRPNNNTRKSVRIGIGRGQTFYATGEIVGDIRQAHC	CTRPNNNTRQGVHLGPGQALFTTNVIGDIRQAHC
>RAF307753	>XFJ541294	>DEF575480
CIRPNNNTRKSVHIGPGQTFYATGDIIGNIRQAHC	CTRPNNNTRKRVRIGHRHLVYAHGEIIGNIRQAHC	CTRPNNNTRQSVHLGPGQALYTTTGIIGDIRQAHC
>RAF307754	>XFJ541295	>DEF575481
CIRPNNNTRKSVRIGPGQAFYATGDIIGDIRQAHC	CGRPNNHRIKGLRIGPGRAFFAMGAIRGGEIRQAHC	CTRPNNNTRQGVHLGPGQALFTTDVIGNIRQAYC
>RAF307756	>XFJ653146	>DEF575482
CTRPNNNTRESIRIGPGQTFYATGDIIGDIRQAHC	CKRPNNNARRHIHIGPGRAFYATDIIGNIRQAYC	CTRPNNNTRQGVHLGPGQALYTTKEIIGDIRQAHC
>RAF307757	>XFJ653149	>DEF688432
CTRPSNNTRQGIHIGPGQALYTTKIIGDIRQAHC	CKRPNNNARRRIHIGPGRAFYATDIIGNIRQAYC	CTRPGNNTRKSIPMGPGRAIYATGRIIGDIRQAHC
>RAF310108	>XFJ653150	>DEF688434
CTRPNNNTRKSIHIEAGKALYTGEIIGDIRQAHC	CKRPNNNMRRHIHIGPGRAFYTTDIIGNIRRAYC	CTRPNNNTRRDIPMGPGRAYFAATDIIGNIRQAHC
>RAF310109	>XFJ653151	>DEF688441
CTRPNNNTRKSIHIGAGKALYTGEIIGDIRQAHC	CKRPNNNMRRHIHIGPGRAFYTTDIIGNMRRAYC	CTRPNNNTRKSITMGPGKVFYATDIIGDIRQAHC
>RAF310110	>XFJ653156	>DEF688442
CTRPNNNTRKSIHIGPGKALYTGEIIGDIRQAHC	CKRPNNNMRRHIHIGPGRAFYATDIIGNIRQAYC	CTRPNNNTEKRVSMGPGRVWYTTGRIVGNIRQAHC
>RAF310123	>XFJ798323	>DEU272208
CTRPNNNTRKSIHLGAGRALYTGEIIGDIRQAHC	CTRPNNNTRKGIHIGLGRRFYVTQIIGDVKRAHC	CTRPNNNTRKSIHLGQGRAWYATGQIIGNIRQAHC
>RAF310125	>XFJ798326	>DEU272214
CTRPNNNTRKSIHLGAGRALYTREIIGDIRQAHC	CTRPNNNTRKGIHIGLGRRFYVTQVIGDVKRAHC	CTRPNNNTRKSIHLGQGRAWYAIGQIIGNIRQAHC
>RAF310131	>XFJ798328	>DEU272216
CTRPNNYTRKHIHLGARKAFYTGEIIGDIRQAHC	CTRPNNNTRKGIHIGLGRRVYVTRQIIGDTKRAHC	CTRPNNNTRKSIHLGQGRAWYATGQVIGDIRQAHC
>RAF321523	>XFJ798399	>DEU272226
CTRPGNNTRRSVRIGPGQAFYATGDIIGDIRAAHC	CIRPGNNTSKRISIGPGRAFRATKIIGDIRKAHC	CTRPNNNTRKRVTLGPGRVWYTTGEIIGDIRKAYC
>RAF355318	>XFJ798401	>DEU272227
CTRPNNNTRKSVRIGPGQTFYATGEVIGDIRQAHC	CIRPGNNTSKRISIGPGRAFRATKVIGDIRKAHC	CTRPNNNTRKRVTLGPGRVWYTTGEIIGDVKKAYC
>RAF355322	>XFJ798402	>DEU272228
CIIPNNNTRKSIHIGPGQAFYARGDIIGDIRQAHC	CIRPGNNTSKRVSIGPGRAFRATKVIGDIRKAHC	CTRPNNNTRKRVTLGPGRIWYTTGEIIGDIRKAYC
>RAF355323	>XFJ798416	>DEU272229
CIRPNNNTRRGIHIGPGQAFYARGAIIGDIRQAYC	CTRPNNNTRQRISIGPGRAFYTTRQVIGDIRQAHC	CTRPNDNTRKRVTLGPGRVWYTTGEIIENMKKAYC
>RAF355324	>XFJ798418	>DEU272230
CTRPNNNTRKSITLGPGQAFYATGAIIGNIRQAHC	CTRPNNNTRQRISIGPGRAFYTTRQVVGDIRQAHC	CTRPNNNTRKRVTLGPGRVWYTTGQIIGDIRRAYC
>RAF355325	>XFJ798425	>DEU272235
CTRPNNNTRKRVPIGPGQTFYATDIIGNIRQAHC	CTRPNNNTRKRISIGPGRAFYTTRQVIGDIRQAHC	CTRPNNNTRKRVTLGPGRVWYTTGQIVGDIRKAHC
>RAF355326	>XFJ798429	>DEU272237
CTRPNNNTRKSISIGPGQAFYATGDIIGDIKKAYC	CTRPNNNTRNRISIGPGRAFYTTRQVIGDIRQAHC	CTRPNNNTRKRVSLGPGRVWYTTGQIVGDIRKAHC
>RAF355327	>XFJ798430	>DEU272239
CIRPNNNAIKNVGIGPGQTFYTTGKIIGNISQAYC	CTRPSNNTRRRISIGPGRAFYTTRQVIGDIRQAHC	RTRPNNNTRKRVSLGPGRVWYTTGQIVGDIRKAHC
>RAF355328	>XFJ798457	>DEU272256
CIRPGNNTRKSIHIGPGQAFYARGDIIGDIRQAHC	CTRPNNNTRRGVYIGPGKAFYTTDRIIGDIRQAHC	CTRPTTIKKKGISRPGRVWYTTGQIVGDIRQAHC
>RAF355329	>XFJ798527	>DEU272309
CIRPNNNTRKGIHIGPGQAFYARGDIIGNIRHAFC	CTRPNNNTRRRISIGPGRAFTTRDIIGDIRQAHC	CTRPNNNTRKRVSLGPGRVWYTTGQIVGDIRRAHC
>RAF355331	>XFJ798528	>DEU272310
CTRPNNNTRTSVRIGPGQTFYATGAIIGDIRKAYC	CTRPNNNTRRRLSIGPGRAFYATRDIIGDIRQAHC	CTRPNNNTRKRVSLGPGRVWYTTEQIVGDIRKAHC
>RAF355333	>XFJ798540	>DEU281995
CTRPNNYTRKSIPIGPGRAVFKTGDIIGDIRQAYC	CTRPNNNTRGRLSIGPGRAFYATRDIIGDIRRAHC	CTRPYSNKRQGIHIGPGRAYYTSEITGNIRQAYC
>RAF355335	>XFJ798547	>DEU281996
CTRPHNNTRTSTRIGPGQTFYATGDIIGDIRQAHC	CTRPNNNTRKRITMGPGRVYYTTGQIIGNIRQAHC	CTRPYNNTRRSTHIGPGRAYFTTNIIGDIRQAHC
>RAF355644	>XFJ798554	>DEU281997
CTRPNNNTRKSINIGPGRAWYATGKIIGNIRQAHC	CTRPNNNTMKSITIGPGRAFYTTGQIIGDIRQAHC	CTRPYNNKRESIHMGPGRALYTKDIIGDIRQAHC
>RAF355726	>XFJ831905	>DEU281999
CTRPSNNTRKSIHLGPGRAFYATGDIIGNIRKAHC	CSRPDNNTRKSVRIGPGQAFYTMDIIGDIRKAFC	CTRPGNNTRRGIRIGPGRKFYAADKIIGDIRQAYC
>RAF355727	>XFJ846628	>DEU578595
CTRPNNNTRKSIPLGPGRAFYATGDIIGNIRKAHC	CTRPDNKINMKRIKIGPGRAFVATKGIRGDIRQAHC	CTRPNNNTRKSIHLGAGRALYTNGEIIGNIRHAHC
>RAF355728	>XFJ846629	>DEU743759
CTRPSNNTRKSIPLGPGRAFYATGDIIGNIRKAHC	CTRPDNKISMKRIKIGPGRAFVATKGIKGDIRQAYC	CTRPSNNVRISTRIGPGQVFYRTGSIIGDIRKAYC
>RAF355729	>XFJ846630	>DEU743761
CTRPCNNTRKSIPLGPGRAFYATGDIIGNIRKAHC	CTRPDNKINMKRIKIGPGRAFVATKGIKGDIRQAYC	CTRPNNNTRRGIHVGPGKALYTTDIIGDIRQAHC
>RAF355732	>XFJ846633	>DEU743763
CTRPNNNTRKSIHLGPGRAFYATGDIIGNIRKAHC	CTRPNNNTRKSMRIGIGRGQTFYAMGRIIGDIRQAHC	CTRPNNNTRTRVTMGPGHVFYKTGDIIGDIRRAFC
>RAF384245	>XFJ846652	>DEU743765
CTRPNNNTRKSIHIAPGRAYYATGDIIGDIRQAHC	CTRPNNNTRKSMRIGIGRGHAFYTTGKVIGNIRQAHC	CTRPFKNVRTSFRIGPGQVFYKTGDITGDIRKAYC
>RAF384246	>XFJ846655	>DEU743766
CTRPNNNTRKSIHIAPGRTYYATGDIIGDIRQAHC	CTRPNNNTRKNVRIGIGRGQTFNAMGRIIGNIRQAHC	CTRPFTNVRTSFRIGPGQVFYRTGDITGDIRKAYC
>RAF384248	>XGU177863	>DEU743769
CTRPNNNTRKGIHIGPGRAFYTTGEIIGDIRKAHC	CTRPNNNTRKRVSIGPGRAWYTTKQIVGDIRQAHC	CTRPSNNVRTSFRIGPGQVFYKTGSITGDIRKAYC
>RAF384249	>XGU475018	>DFJ375970
CTRPNNNTRKSIHMGPGKAFYTTGNIIGDIRKAHC	CTRPSNRTRTRMTMGLGHVFYKTEIITGDIRKAYC	CTRPNNNTRKSVRIGIGRGQTFHATGKIIGDIRQAHC
>RAF384250	>XGU475038	>DFJ376032
CTRPNNNTRKSIHMGPGRAFYTTGNIIGDIRQAHC	CTRPFKTEIRITRGPGRVFYRTGNIVGDPRKAYC	CTRPNNNTRKSIRIGPGQAFFATGEIIGDIRQAHC
>RAF384251	>XHF571998	>DFJ541291
CTRPNNNTRKSIHMGPGRAFYTTGNIIGDIRKAHC	CIRPYYYNKRQRTPIGQGQALYTMGTRGSVGRPHC	CTRPGNNTRRAIGIGPGRTFYATDRIIGDIRQAHC
>RAF384252	>XHM215420	>DFJ652334
CTRPNNNTRKSIHMGPGRAFYTTGEIIGNIRQAHC	CTRPNNNTRKRVTLGPGRVWYTTGQIIGDIRKAHC	CTRPNNNTRKSVRIGPGQAFYATGDIVGDVRQAHC
>RAF384253	>XHQ678267	>DFJ653254
CTRPNNNTRKSIHMGPGRAFYTTGEIIENIRQAHC	CTRPNTKTRKRIHIGPGRAFYTTKTVRDIRQAHC	CTRPGNNTRKSIYIGPGRAVHVTDRIIGDIRQAHC
>RAF384254	>XHQ699949	>DFJ653255
CTRPSNNTRKSIHMGPGRAWYATGSITGDIRQAHC	CIRPNNNTRKSIPLGPGKAWYTTGEIIGDIRKAHC	CTRPGNNTRKSIYIGPGRAVHVTDRIIGNIRQAHC
>RAF384255	>XHQ699974	>DFJ653263
CIRPSNNTRKSIHMGPGRAWYATGSITGDIRQAHC	CTRPNNNTRKRIGIGPGRTLYAARAIIGDIRQAHC	CTRPGNNTRKSIYIGPGRAVHVTDRIIGDIRKAHC
>RAF384256	>XHQ699986	>DFJ670517
CTRPSNNTRKGIHIGPGRAWYATGSITGDIRQAHC	CTRPSNHQRKRITMGPGRVYYSTGEITGDIRKAYC	CTRPNNNTRKRITMGPGRVLYTTGEIIGDVRKAYC
>RAF384257	>XJF804805	>DFJ670518
CIRPGNNTGKSIPMGPGRAWYATGSIIGDIRQAHC	CTRPNTNTRKIPIGPGRAFYTIGSITRDIRQAHC	CTRPNNNTRKRVTMGPGRVWYTTGEIIGDVRKAHC
>RAF384258	>XJF804806	>DFJ670527
CIRPSNNTRKSIPMGPGRAWYATGSIIGDIRQAHC	CTRPGNNTIKSIKVGSGRIIYAKGRIIGDIRKAQC	CTRPSSKTQLRTSIGQGQALVTTKQVTGRKAQC
>RAF384260	>XJF804807	>DFJ817371
CTRPNNNTRKSIHIGPGRAFYTTGEIIGNIRQAHC	CTRPDNTRKRIHLGRGRVFYATGGIKGDIRYAHC	CTRPNNNTRKSIHLGPGHAFHTTGNIIGDIRKAHC
>RAF384261	>XJF804813	>DFJ831794
CTRPNNNTRKGIHIGPGRAFYATGEIIGDIRQAHC	CTRPNNYTRKGIHLGGVGRAFYVKGQIIGDIRQAHC	CTRPNNNTRKSIRIGPGQTFYATGEITGDIRKAYC
>RAF384262	>XJN001990	>DFJ831800
CTRPNNNTRKGIHIGPGRAFYATGEIIGDIRQAHF	CTRPNNNTKKGIYVGPGRKVYTTDRIIGDIRQAHC	CTRPNNNTRKSIRIGPGQTFYATGKITGDIRKAYC
>RAF384263	>XJN001991	>DFJ831804
CTRPNNNTRRGIHIGPGRAFYATGEIIGDIRQAHC	CTRPNNNTKRGIYVGPGRKVYTTDRIIGDIRQAHC	CTRPGNNTRKSVRIGPGQAFYTNDIIGDIRQAHC
>RAF384264	>XJN001995	>DFJ831805
CTRPNNNTRKGIHVGPGRAFYATGEIIGDIRQAHC	CTRPNNNTKRGIYVGPGRKVYTTDRIIGNIRQAHC	CTRPGNNTRRSVRIGPGQAFYTTGDIIGDIRQAHC
>RAF384265	>XJX508861	>DFJ831814
CTRPNNNTRKSINIGPGRAFFATGDIIGDIRQAHC	CIRPNNNIRKGVRIGPGYAVFQARTIIGDIRQAHC	CTRPSNNTRKSVRIGPGQAFYTNDIIGDIRQAHC
>RAF384268	>XJX535770	>DFJ831817
CTRPDNNTRKSINIGPGRAFFATGDIIGDIRQAHC	CTRPSNNKRTRITMGPGRVFYRTGAIIGDIRKARC	CIRPGNNTRKSVRIGPGQTFYATEGIIGNIRQAYC
>RAF384269	>XJX535787	>DFJ831825
CTRPGNNTRRSIHIAPGRAFYATGDIIGDIRKAHC	CTRPINVEIGVTRGPGRVYYKTGKITGDIRKAYC	CIRPGNNTRKSVRIGPGQTFNATEGIIGNIRQAYC
>RAF384270	>XJX535792	>DFJ831830
CTRPGNNTRKSIHIAPGSAFYATGVIIGDIRKAHC	CTRPANKTRMRMTIGPGKVYYRTEDITGDIRKAYC	CTRPGHKKKASVRIGLGRAFYATTRITGDIRKARC
>RAF384271	>XK03454	>DFJ831831
CTRPGNNTRRSIRIGPGSAFYATGDIIGDIRKAHC	CARPYQNTRQRTPIGLGQSLYTTRSRSIIGQAHC	CTRPGNNRRKSVHMGPGRAFFATDAIIGDIRKAYC
>RAF384272	>XKF384799	>DFJ831833
CTRPNNNTRKSIHMGPGGSFYATGDIIGNIRQAHC	CTRHNNNKKIQRIHIGPGRAFVATKGITGDIRQAHC	CTRPGNNTRQSVRIGPGQAFYANKVIGDIRKAYC
>RAF384273	>XKF384800	>DFJ831837
CTRPNNNTRKSIPMGPGKFYATGEIIGNIRQAHC	CTRPYRVITKRIMHIGPGRTFHTTGTIGNIRHAYC	CTRPGNNTRQGVRIGPGQAFYANKVIGDIRKAYC
>RAF384275	>XKF384801	>DFJ831838
CTRPNNNTRKSIHMGPGGSFYATGDIIGNIRQEHC	CTRPNNNIRKRIIHIGPGRPFYATGDIGNIRRAQC	CIRPGNNTRKSVRIGPGQTFYATGDIIGDTRKAHC
>RAF384278	>XKF384802	>DFJ831840
CIRPNNNTRTSMPMGPGRAFYAMGDIIGDIRQAHC	CTRPNYSTRKSIHIGPGRAFYTTKQIRGNIIQAHC	CIRPGNNTRKSVRIGPGQTFFATGDIIGDTRKAHC
>RAF384279	>XKF384805	>DFJ831842
CIRPNNNTRTSIPMGPGRAWYAMGDIIGDIRQAHC	CTRPSNNTRKGIHIGPGRAFFATGDIIGDIRRAHC	CIRPGNNTRKSVRIGPGQTFFATGDIIGDIRQAHC
>RAF384282	>XKF384806	>DFJ831844
CTRPNNNTRKSIHIGPGRAFYTTGQIVGDIRKAHC	CTRPGKKLSRIIHIGPGRAFYASDGRDIRQAYC	CIRPGNNTRKSVRIGPGQTFFATGEIIGDTRKAHC
>RAF384283	>XKF766540	>DFJ831867
CTRPNNNTRKSIHIGPGRAFYTTGQIVGDVRKAHC	CTRPYNNTRKSIGIGPGQAFYATGDIIGDIRQAHC	CTRPGNNTRKSVRIGPGQTFYTTGAIIGDIRQAHC
>RAF384284	>XKF770412	>DFJ831868
CTRPNSNTRKGIHIGPGRAFYTTGEIVGDIRQAHC	CTRPNINNVRNVRIGPGRALFKTGKMTGDIRQASC	CTRPSNNTRKSVRIGPGQTFYATGAIIGDIRQAHC
>RAF384285	>XKF770419	>DFJ831873
CTRPNNNTRKGIHIGPGRAFYTTGEIVGDIRQAHC	CTRPSNNTRRRVRIGRGQAFDATGQIIGDIRQAHC	CTRPGNNTRKGVRIGPGQTFYATGAIIGDIRQAHC
>RAF384286	>XKF770430	>DFJ831876
CTRPNNNTRKSIHIGPGRAFYARGDIIGDIRQAHC	CTRPGNNTGRSVRIGLRTFYTTRKIIGDIRAAHC	CTRPGNNTRKSVRIGPGQTFYATGDIVGDIRQAHC
>RAF384287	>XKP693379	>DFJ831877
CTRPNNNTRKSIPIGPGRAFYATGDIIGDIRQAHC	CTRPTNYTSKMIRIQRGPGRAYVRTRPSGDIRQAYC	CTRPDNNTRKGVHIGPGQTFYATGDIIGDIRQAHC
>RAF384291	>XKP693380	>DFJ831878
CTRPNNNTRKSIPIGPGRAFYARGDIIGDIRQAHC	CTRPTNYTSKMIRIQRGPGRAFVRTKPSGDIRQAYC	CTRPDNNTRKDIHIGPGQAFYATGDIIGDIRQAHC
>RAF384293	>XL22956	>DFJ831879
YTRPNNNTRKSIPIGPGRAFYARGDIIGDIRQAHC	CARPGNNTRKSIRIGPGQTFFATGAIIGDIRQAHC	CTRPDNNTRKDVHIGPGQTFYATGDIIGDIRQAHC
>RAF384294	>XL31963	>DFJ831882
CTRPNNNTRKSIHIGPGRAVYATGQIIGDIRQAHC	CTRPNNNTRKKFRIQRGPGRAFVTIGKIGNMRQAHC	CTRPNNNTIKGIHIGPGQTFYATGDIIGDIRQAHC
>RAF384296	>XM14100	>DFJ831884
CTRPNNNTKKSIHIGPGRAVYATGQIIGDIRQAHC	CTRPNNNTRKKIRIQRGPGRAFVTIGKIGNMRQAHC	CTRPGNNTIKGIHIGPGQAFYATGAIAGDIRQAHC
>RAF384303	>XU04904	>DFJ831885
CTRPNNNTRKSIPIGPGRAVYATGQMIGDIRQAHC	CTRPNNNTRRSVHSGHIGGGRTLFTTHIVGDIRKAHC	CTRPGNNTRKDVHIGPGQTFYATGDIIGDIRQAHC
>RAF384305	>XU08193	>DFJ831886
CTRPNNNTRKSIHIGPGRAFYATGDIIGDIRQAHC	CTRPYSKERLKTSIGQGQALYTTRVKVTGDIRQAHC	CTRPNNNTRKSIRIGPGQTFYHTGDIIGDIRQAHC
>RAF384308	>XU08667	>DFJ831887
CTRPNNNTRKSIHIGPGRAFYATGDIIGDIIQAHC	CTRPNNNISRRRIHIGGGQAFYATGGMTGNIRQAYC	CTRPNNNTRKSIRIGPGQTFYTSDIIGDIRQAHC
>RAF384310	>XU08723	>DFJ831891
CTRPYEKKKSRRIRIGPGRTFHTTGSIGDIRRAHC	CTRPYDKVSYRTPIGVGRASYTTRIKGDIRQAHC	CTRPNNNTRKSIRIGPGQTFYTSDIIGDIRQAYC
>RAF384311	>XU08734	>DFJ831913
CTKPYKKKKSRRIHIGPGRTFHTTGSIGDIRRAHC	CARPFYAIERQRTPIGQGQVLYTTKKIGRIGQAHC	CTRPNNNTRRRFSIGPGHMFYTRNIIGDIRQAHC
>RAF384317	>XU08738	>DFJ831914
CTRPNNNTRKGIHIGPGGAIYATGAITGDIRQAHC	CTRPYEKIKRRGTPIGLGQAYLTTQITGYIRQAHC	CTRPGNNTRRSVHIGPGQALFYTGDIIGDIRKAHC
>RAF384318	>XU08739	>DFJ831915
CTRPNNNTRKGIHIGPGGAFYATGAITGDIRQAHC	CTRPYRNIRQRTHIGTGQAYYTKGIKGVAGQPHC	CTRPNNNTRRSIHIGPGQAFYTNNIIGDIRQAHC
>RAF384320	>XU08806	>DFJ831916
CTRPNNNTRKGIHIRPGGAIYATGAITGDIRQAHC	CARPFYAIERQKTPIGQGQVLYTTKKIGRIGQAHC	CTRPNNNTRRSIHIGPGQAFYTNNIIGDIRKAHC
>RAF384323	>XU25553	>DFJ831918
CTRPNNNTRKGIHTGPGGAIYATGAIIGDIRQAHC	CTRPFYTRISMTRGPGYVFYRTGKIVGDPRKAYC	CTRPNNNTRRSIHIGPGQAFFTNNIIGDIRKAHC
>RAF384324	>XU25572	>DFJ831921
CTRPNNNTRKGIHIGPGGAIYATGAIIEDIRQAHC	CTRPSNKKRQRVTIGPGRVYYSTGDIMGDIRKAHC	CTRPSNNTRKGIGIGPGQTFYATEAIIGDIRQAHC
>RAF384326	>XU25574	>DFJ831923
CTRPNNNTRKSISIGPGRAFYAHGDIVGDIRQAHC	CTRPFYNKRTRTSIGQGQVLYRTGDITGNIGKPYC	CTRPSNNTRKGIGIGPGQTFYATEAKIGDIRQAHC
>RAF384327	>XU25575	>DFJ831924
CTRPNNNTRKGIAIGPGRAVYATEKIVGDIRQAHC	CTRPFYNKRTRTSIGQGRVLYRTGDITGNIGKPYC	CTRPNNNTRKGVHLGPGQAFYAMGDIIGDIRQAYC
>RAF384328	>XU27404	>DFJ831925
CTRPNNNTRKSISIGPGRAFYAHGEIIGDIRQAHF	CARPNNNTRKSIHIGPGQAFYTTGEIIGDIRKAHC	CTRPSNNTRKGTGIGPGQTFYATEAIIGDIRQAHC
>RAF384330	>XU27408	>DFJ831926
CIRPNNNTRKGIHIGPGRTFYATGEIIGNIRQAHC	CTRPNNNTRKSIHIGPGQAFYTTGEIIGDIRKAHC	CTRPSNNTRKGIGIGPGQTFYATEAIIGDIRQVHC
>RAF384332	>XU48207	>DFJ831928
CIRPNNNTRKGIHIGPGRTFYGTGEIIGNIRQAHC	CTRPNNNTRRSIPIGPGRAFYATGDIIGDIRQAHC	CTRPSNNTRKGIGIGPGQTFYATEAIIGDIRRAHC
>RAF384333	>XU72495	>DFJ831930
CTRPNNNTRKSIPLGAGRAWYATGDIIGDIRQAHC	CIRPNNNTRRSIHIGPGRAFYGTDIIGDIRQAHC	CTRPNNNTRKSVRIGPGQTFYAAGDIIGNIRQAHC
>RAF391230		>DFJ831931
CTRPNNNTRKSVRIGPGQAFYATNDVIGNIRQAHC		CTRPNNNTRKSVRIGPGQTFYAAGDIIGNIRQAYC
>RAF391238		>DFJ831932
CPRPNHNTRRSIRIGPGQAFYATGDIIGDIRQAHC		CTRPNNNTRKSVRIGPGQTFYAAGDIIGDIRQAHC
>RAF391240		>DFJ831948
CTRPNNNTRKSIRIGPGQTFFATNDIIGDIRQAYC		CIRPGNNTRTSVRLGPGQTFYATGDIIGDIRQAHC
>RAF391242		>DFJ831949
CTRPNNNTRKSVRIGPGQTFYATGDIIGDIREAHC		CIRPGNNTRTSVSLGPGRTFCATGDIIGDIRQAHC
>RAF391249		>DFJ831951
CTRPNNNTRRSMRIRPGQTFYATGEIIGDIRQAYC		CIRPGNNTRTSVRIGPGQTFYATGDIIGDIRQAHC
>RAF407160		>DFJ831952
CTRPNNNTRKSIHIGPGQAFYATGDIIGDIRQAHC		CIRPGNHTRTSVSLGPGRTFYATGDIIGDIRQAHC
>RAF407161		>DFJ831953
CTRPNNNTRKSIPIGPGQAFYATGDIIGDIRQAHC		CIRPGNNTRTSVSLGPGRAFYATGDIIGDIRQAHC
>RAF407162		>DFJ831954
CTRLNNNTRKSIHIGPGQAFYTTGDIIGDIRQAHC		CIRPGNNTRTSVSLGPGRTFYATGDIIGDIRQAHC
>RAF411964		>DFJ831959
CIRPTNNTRQSIRFGPGQVFFGTDVIGDIRQAHC		CTRPNNNTRKSVRIGPGQAFFATGDIIGGIKQAHC
>RAF411965		>DFJ831960
CTRPNNNTRRSVRIGPGQAFYTSDIIGDIREAHC		CTRPNNNTRKSVRIGPGQAFFATGDIIGDIKQAHC
>RAF457063		>DFJ831961
CTRPNNNTRKGIHIGPGQAFYATGEIIGDIRQAHC		CTRPNNNTRKSVRIGPGQAFFATGGIIGDIRQAHC
>RAF457065		>DFJ831963
CTRPNNNTRKSIHIGPGQAFYATGDIIGDIRQAYC		CIRPNNNTRKSVRIGPGQAFFATGNIVGNIRQAHC
>RAF457066		>DFJ831965
CTRPNNNTRESVRIGPGQAFFATGDIIGDIRQAHC		CTRPNNNTRKSVRIGPGQAFFATGDIIGDIRQAHC
>RAF457068		>DFJ831969
CTRPSNNTRKSVRIGPGQAFYTTGDITGDIRQAYC		CTRPGNNTRKSIRIGPGQTFYARGDIIGDIRRAHC
>RAF457079		>DFJ831970
CTRPSNNTRKSVRIGPGQVFYATDIIGNIRQAHC		CSRPGNNTRKSIRIGPGQTFYARGDIIGDIRRAHC
>RAF457090		>DFJ831975
CTRPSNNTRQSIRIGPGQAFYTTEVIGNIRLAFC		CIRPGNNTRKSIRIGPGQTFYARGDIIGDIRRAHC
>RAF481785		>DFJ831980
CIRPNNNTRQSIRFGPGQVFFGTDVIGDIRQAHC		CTRPGNNTRKSVRIGPGQTFYATGNIIGDIRQAHC
>RAF484477		>DFJ831982
CIRPNNNTRKSIRIGPGQALYTTDIIGNIRQAHC		CSRPGNNTRKSVRIGPGQTFYATGEIIGDIRQAHC
>RAF484486		>DFJ831988
CTRPGNNTRQSIHLGPGQALWTTTDIIGNIRQAHC		CTRPGNNTRKSVRIGPGQTFYATGGIIGDIRRAYC
>RAF484487		>DFJ831989
CTRPSNNTRQSIRIGPGLAFYTTKIIGDIRQAHC		CSRPGNNTRKSVRIGPGQTFYATGDIIGDIRRAHC
>RAF484502		>DFJ831990
CTRPSNNTRKGVHIGPGQAIYSTGQIIGDIRKAHC		CTRPGNNTRKSVRIGPGQTFYATGDIIGDIRRAHC
>RAF484515		>DFJ831992
CTRPYNNTRQGTHIGPGRTLFTTRIIGNIRKAYC		CSRPGNNTRKSVRIGPGQTFYATGDIIGDMRRAHC
>RAF484516		>DFJ831995
CTRPNNNTRKSIRIGPGQAFYTTNIIGDIRQAYC		CSRPGNNTRKSVRIGPGQTFYATGGIIGDIRRAHC
>RAF484518		>DFJ831997
CTRPYNNTRKGVHIGPGQAYYTTKIIGDIRQAHC		CTRPGNKRIKSWHIGPGRTFYANGIKGDIRRAYC
>RAF491737		>DFJ831999
CTRPNNNTRKSIHMGPGKAFYTTGVIGDIRQAHC		CTRPGNNTRKSWSIGPGQAFYATNAIIGDIRKAYC
>RAF491741		>DFJ832007
CSRPNNNTRKSIPMGPGKAFYATGDIIGDIRQAHC		CTRPGNNTRKSVGIGPGQTFYATGDIIGDIRQAYC
>RAF540994		>DFJ832008
CTRPNNNTRKSIPIGPGRALYATGEIIGQIRRAYC		CTRPGNNTRKSVRIGPGQTFYATGDIIGDIRQAYC
>RAF540995		>DFJ832016
CTRPNNNTRKSINIGPGRAFYATGEIIGDIRQAHC		CTRPGNNTRKSVRIGPGQTFYATGDIIGDIRQADC
>RAF541001		>DFJ832017
CTRPSNNTRKSIPMGPGKAFYATGDIIGDIRKAHC		CTRPGNNTRKSVRIGPGQTSYATGDIIGDIRQAYC
>RAF541006		>DFJ832018
CTRPSNNTRKSIPIGPGRAFYATGDIIGDIRKAHC		CTRPSNNTRKSVRIGPGQTFYAAGEIIGNIRKAYC
>RAF541007		>DFJ832019
CTRPSNNTRKSIPMGPGRAFYTTGEIIGNIRQAHC		CTRPSNNTRKSVRIGPGQTFYATGEIIGNIRKAYC
>RAF541009		>DFJ832020
CTRPSNNTRKSIPIGPGRAFYATGEITGDIRKAHC		CTRPSSNTRKSVRIGPGQTFYATGEIIGNIRKAYC
>RAF541010		>DFJ832021
CTRPNNNTRKSIPMGPGKAFYATGDIIGDIRKAHC		CTRPSNNTRKGVRIGPGQTFYATGEIIGNIRKAYC
>RAF541011		>DFJ832027
CTRPNNNTGKSIPIGPGRAFYATGEIIGDIRQAHC		CTRPGNNTRKSVRIGPGQTFYANDIIGDIRQAYC
>RAF541012		>DFJ832028
CTRPNNNTRKSIPMGPGRAFYATGEIIGDIRQAHC		CIRPGNNTRKSVRIGPGQTFYTNDIIGDIRQAHC
>RAF541013		>DFJ832029
CTRPNNNTRKSIPIGPGRALYATGDIIGDIRKAHC		CTRPGNNTRKSVRIGPGQTFYANDIIGNIRQAYC
>RAF541014		>DFJ832034
CTRPNNNTRKSINIGPGRAFYTTGEIIGDIRQAHC		CTRPGNNTRKSVRIGPGQTFYADDIIGDIRQAYC
>RAF541015		>DFJ832038
CTRPNNNTRKSIPIGPGRAFYATGEIIGDIRQAHC		CTRPANNTRKSVRIGPGQTFYANDIIGNIRQAYC
>RAF541016		>DGU204925
CTRPNNNTRKSIPIGPGRAFYTTGEIIGDIRQAHC		CTRPNNNTIKGIHIGPGRAFYTTGQIVGNIRQAHC
>RAF541018		>DGU204926
CIRPNNNTRKSIHIGPGRAFYTTGEIIGDIRQAHC		CTRPYRNHISRRFHIGPGRAFVTTKNIEEYRRQAHC
>RAF541024		>DGU204927
CTRPNNNTRKGINIGPGRAFYTTGEIIGDIRQAHC		CTRPYKNHISRRFHIGPGRAFVTTKNIEEYRKQAHC
>RAF541026		>DGU204933
CTRPSNNTRKSIPMGPGKAFYATGDITGDIRKAHC		CTRPDNSIRRRIFHIGPGRAFYSTGQMGDIRRAHC
>RAF541028		>DGU204935
CTRPNNNTRKSIHIGPGRAFYTTGEIIGDIKQAHC		CTRPSNSIKRRIFHIGPGRAFHSTGEMGDIRRAHC
>RAF541031		>DGU204937
CTRPSNNTRKSIPIGPGRAFYATGEITGDIRQAHC		CSRPYKNIRQRTSIGLGQALYTTRKREYIGPAPC
>RAF541035		>DGU204938
CTRPNNNTRKSINIGPGRAFYTTGDIIGDIRQAHC		CSRPYKNIRQRTSIGLGQALYTTQKRDYIGPAHC
>RAF541036		>DGU362885
CTRPSNNTRKSIPMGPGKAFYTTGEIIGNIRQAHC		CTRPYSYTTIRRIRIGPGRAFTTGSVGDIRQAHC
>RAF541039		>DHM239530
CTRPSNNTRKSIPMGPGKAFYATGDIIGDIRQAHC		CTRPNNNTRKSIHMGAGRAFYTNGEIIGNIRRAYC
>RAF541059		>DHM239568
CTRPSNNTRKSIHIGPGRAFYTTGEIIGDIRQAHC		CTRPNNNTRKSIHIGPGRAFYATGAIIGDIRQAHC
>RAF541060		>DHM239596
RVRPNNNTRRSIHIGLGRRFYTTEIVGDIRKAYC		CTRPNNNTSKGIHTGPGRAFIARRTIIGNIRQSHC
>RAF541061		>DHM239602
CIRPNNNTRRGIHIGLGRRFYTTEIVGDIRKAYC		CTRPGNNTRKMIHIGPGRAWYATDKIIGNIRKAHC
>RAF541062		>DHM239604
CVRPNNNTRRSIHIGLGRRFYTTEIVGDIRKAYC		CTRPNNNTRKSIHMGPGSAFFATGDIIGDIRQAYC
>RAF541065		>DHM239615
CIRPNNNTKRSIHIGLGRRFYTTEIVGDIRKAYC		CTRPNNNTLKGIHIGPGRAFWTTGKIVGPIRQAHC
>RAF541067		>DHM368257
CIRPNNNTKRSIHLGLGRRFYTTEIVGDIRKAYC		CTRPNNNIRRSIHIQPGRAFFATGQITGDIRQAHC
>RAF541069		>DHQ678249
CVRPNNNTRRGIHIGLGRRFYTTEIVGDIRKAYC		CIRPNNNTRRRITMGPGRVLYTTGEIIGDIRKAYC
>RAF541073		>DHQ678250
CIRPNNNTRRGIHIGLGRRFYATEIVGDIRKAYC		CTRPNRNTKRRIHIGPGRSFYGAGEVTGDIRRAYC
>RAF541075		>DHQ678252
CVRPSNNTRRGIHIGLGRRFYTTEIVGDIRKAYC		CTRPNNNTRRRISMGPGRAYVTTGQIIGNIRQAHC
>RAF541078		>DHQ678255
CIRPNNNTKRSIHLGLGRRFYTTEIIGDIRKAYC		CTRPNNNTRKSINMGPGRAFYATGEVIGDIRQAHC
>RAF541079		>DHQ678256
CTRPSNNTRKGIHIGLGRRFYTTEIVGDIRKAYC		CTRPNNNTRKGIHFGPGQAWYTTGQIIGDIRQAYC
>RAF541084		>DHQ678258
CVRPNNNTRRGIHIGLGRRFYTTEIVGDIRRAYC		CTRPNNNTRRSISIGPGRAFTTRQIIGDIRKAYC
>RAF543910		>DHQ678264
CIRPNNNTRKSIRIGPGQTFYATNDIIGDIRQAHC		CTRPNNNTRKSIHIGPGRAFHATGAIIGDIRQAHC
>RAF543911		>DHQ678268
CTRPNNNTRKSIRIGPGQTFYATDAIIGNIREAHC		CTRPNNNTRRSIHIGPGQAFYATGDIIGDIRQAHC
>RAF543913		>DHQ678270
CTRPSNNTRKSVRIGPGQTFFATGDIIGDIRQAHC		CTRPNNNTRKGIHMGPGKAFYATTDIIGDIRKAYC
>RAF543920		>DHQ678279
CTRPNNNTRKSVRIGPGQTFYATGAIIGDIREAHC		CTRPGNNTRKSITFGPGRAFFTTGDIIGDIRNAHC
>RAF544007		>DHQ678280
CTRPNNNTRKSIRIGPGQTFYATNDIIGDIRQAHC		CTRPNNNTRKSITMGPGRAFYATGEIIGDIRQAYC
>RAF544008		>DHQ678281
CTRPNNNTRKSIRIGPGQTFYATGEIIGNIREAHC		CTRPGNNTSKSIRIGARKFYARERIIGDTRRAHC
>RAJ006022		>DHQ678283
CTRPGNNTGGQVQIGPAMTFYNIEKIVGDIRQAYC		CSRPNNNTRKSIHIGPGKAFYATGEIIGDIRQAYC
>RAJ418478		>DHQ678285
CTRPNNNTRKSIPIGPGRALYATGDIIGEIRQAFC		CTRPNNNTRKSITIGPGRAFYATDIIGDIRQAHC
>RAJ418479		>DHQ678288
CTRPNNNTRKGIHIGPGRALYATGDIIGKIRQAHC		CMRPNNNTRKSIHMGPGRAFYTTGDIIGNIRQAHC
>RAJ418482		>DHQ678291
CTRPNNNTRKSISFGPGSAMYATGAIIGDIRQAHC		CMRPSNNTSKGIRIGPGRAVYAAEKIIGDIRQAHC
>RAJ418483		>DHQ678295
CTRPNNNTRKSIHVGPGRALYATGDIIGEIRQAFC		CTRPSNNTRRGIHIGPGRAFYATGAITGDIRQAHC
>RAJ418485		>DHQ678296
CTRPNNNTRKGIHIGPGKALYATGDIIGKIRQAHC		CERPNNNTRKSIHIGPGRAFYTTGAIIGDIRKAHC
>RAJ418495		>DHQ678297
CTRLNNNTRKSIHMGPGRAFFATGEIIGDIRQAHC		CTRPNAITRGRIHIGPGRAFHATKTIKDIRQAYC
>RAJ418496		>DJF507735
CTRPSNNTRKSINIGPGRAFYTTGEIIGDIRKAHC		CERPNNNTRKGIHIGPGRVFYATGGIIGDIRRAHC
>RAJ418502		>DJF507741
CTRLNNNTRKSIHMGPGRAFYTTGEIIGDIRQAHC		CTRPNNNTRKGIHIGPGRVFFATGEIIGDIRKAHC
>RAJ418506		>DJF507743
CTRLNNNTRKSIHMGPGRAFYATGEIIGDIRQAHC		CIRPNNNTRKGIHIGPGRVFYATGEIIGDIRRAHC
>RAJ418514		>DJF507745
CTRPNNNTRKSIHIGPGRAFYTTGGIIGNIRQAHC		CIRPNNNTRKGIHIGPGRVFYATGEIIGDIRKAHC
>RAJ418515		>DJF507751
CTRPNNNTRKSIHIGPGRAFYATGEIIGNIRQAHC		CMRPNNNTRKGIRIGPGRVVYATEKIIGNIRRAHC
>RAJ418517		>DJF507767
CTRPNNNTRKSIHIGPGRAFYTTGDIIGNIRQAHC		CMRPNNNTRKGISIGPGRVVYATEKIIGNIRRAHC
>RAJ418520		>DJF507769
CTRPDNNTRKSIHIGPGRAFYATGDIIGNIRQAHC		CMRPNNNTRKGIYIGPGRVVYATEKIIGNIRRAHC
>RAJ418521		>DJF507775
CTRPSNNTRKSIPIGPGRAFYTTGEIIGDIRQAHC		CTRPNNNTRKGIHIGPGRVFFATGEVIGDIRRAYC
>RAJ418522		>DJF507777
CTRPNNNTRKSIPIGPGGAFYTTGEIIGDIRKAHC		CERPNNNTRKGIAIGPGRVVYATEKIIGNIRRAHC
>RAJ418528		>DJF507780
CTRPSNNTRKSIPIGPGRAFYTTGEIIGDIRKAHC		CMRPNNNTRKGIAIGPGRVVYATEKIIGNIRRAHC
>RAJ418531		>DJF507782
CTRPHNNTRKSIHIGPGRAFYATGEIIGDIRQAHC		CMRPNNNTRKGISIGPGRVVYATEKIIGDIRRAHC
>RAJ418533		>DJF507783
CTRPNNNTRKSIHIGPGRAFYATGEIIGDIRQAHC		CTRPNNNTRKGIHIGPGRVFFATGEIIGDIRRAYC
>RAJ418534		>DJF507786
CARPHNNTRKSIHIGPGRAFYATGQITGDIRQAYC		CERPNNNTRKGISIGPGRVVYATEKIIGNIRRAHC
>RAJ418535		>DJF507862
CTRPHNNTRKSIHIGPGRAFYATGQITGDIRQAYC		CTRPNNNTRKRISLGPGRVYYTTGQIIGDIRKAHC
>RAJ810475		>DJF507867
CTRPNNNTRKSITIGPGRAFYTTGEIIGDIRKAHC		CTRPNNNTRKRISLGPGRVYYTTGQIIGDMRKAHC
>RAJ810480		>DJF507875
CTRPSNNTRKSVHIGPGRALYTTDIIGDIRKAYC		CTRPSNNTRRGIYIGPGRAFYATTKIIGDIRKAYC
>RAM156911		>DJF507891
CTRASNNTRQSVRIGPGQAYFTTEIIGNIRRAHC		CTRPSNNTRQGIHIGPGRAFYATTKIVGDIRKAYC
>RAM156917		>DJF507894
CTRPSNNTRKGIHIGPGRAFYATGEIIGDIRQAHC		CTRPSNNTRRGIHVGPGRAIYATTKIIGDIRKAYC
>RAM156918		>DJF507896
CTRPSNNTRKGIHIGPGRAFYATEEITGDIRQAHC		CTRPSNNTRRGIHIGPGRAFYATTKIIGDIRKAYC
>RAM156920		>DJF507898
CTRPNNNTRRSIHIGPGRAFYTRDIIGNIRQAHC		CTRPSNNTRRGIHIGPGRAIYATTKIIGDIRKAYC
>RAM156921		>DJF507906
CIRPNNNTRRSIHIGPGRAFYTTDIIGNIRQAHC		CTRPSNNTRRGIRIGPGRAIYATTKIIGDIRKAYC
>RAM262114		>DJF507920
CVRPGSNSVQEIKIGPMAWYSMQLEQDGKRANARTAFC		CTRPNNNTRQRISIGPGRAFYATRQIIGDIRQAHC
>RAM262120		>DJF507921
CVRPGNNSVQEMRVGPMAWYSMELEKNGSRTNSRTAFC		CTRPNNNTRQRISIGPGRAFYAIRQIIGDIRQAHC
>RAM262125		>DJF507923
CVRPGNNTVKEMRVGPMAWYSMELERNGSRTNSRTAFC		CTRPNNNTRERISIGPGRAFYATRQIIGDIRQAHC
>RAM262126		>DJF507960
CVRPGNNSVKEMRVGPMALYSMELERNGSRTNSRTAFC		CTRPNNNTRRGIHIGPGRAIMFATERIVGNIRQAHC
>RAM262127		>DJF507968
CVRPGDNSVKEMRAGPMAWYSMELERNGSRTNSRTAFC		CTRPNNNTARGIRIGPGRVIYAAKRIVGDIRRAHC
>RAM279343		>DJF507999
CTRPNNNTRKSVHIAPGQAFYATGAIIGDIRRAYC		CTRPNNNIKKGITLGPGRVFYTTGKIIGDIRQAHC
>RAM279345		>DJF508009
CTRPNNNTRTGIHIGPGQAFYATGEIIGDIRQAHC		CTRPNNNTKKGITLGPGRVFYTTGKIVGDIRQAHC
>RAM279346		>DJF508021
CTRPSNNTRKSISFGPGQAFYATGDIIGDIKKAHC		CTRPNNNTKKGITLGPGRVFYTTGKIIGDIRQAHC
>RAM279347		>DJF508077
CIRPNNNTRESVRIGPGQTFYATGEIIGDIRQAHC		CTRPNNYTRKGIYIGPGKAVYTTGKIIGDIRQAHC
>RAM279348		>DJF508080
CTRPNNNTRRSVRIGPGQAYYATGEIIGDIRKAYC		CTRPNNYTRKGIYIGPGRAVYTTGKIIGDIRQAHC
>RAM279351		>DJF508117
CIRPGNNTRKSIRIGPGQAFFATGAIIGNIRQAHC		CTRPNNNTRRSIYIGPGRARFTAGKIIGDIRKAYC
>RAM279358		>DJF804808
CTRPDNNTRKSVRIGPGQAFYTNEIIGDIRKAHC		CTRPNNNTRKSIHLGLGRWRSLYVTGDIIGDIRQAHC
>RAM279360		>DJF804809
CSRPGNNTRQSVRIGPGQTFYATGEIIGDIRQAHC		CSRPNNNTRKAIRIGPGRTIYAARKIIGDIRQAHC
>RAM279361		>DJF804811
CTRPNNNTRRSVRIGPGQTFYAAGEIIGDIRQAHC		CTRPNVNIRKGIRTGWGRTIYATERITGDIRKAYC
>RAM279362		>DJF896819
CTRPNNNTRKSVRIGPGQAFYTTTDITGDIRQAHC		CTRPNNNTRKSVTLGPGKVYYTTGDIIGDIRRAHC
>RAM279365		>DJF896826
CVRPGNNTRKSIRIGPGQAFYATGDIIGDIRQAHC		CTRPNNNTRRSIHIGPGRAFYGTDIIGDIRQAHC
>RAM279369		>DJF896829
CTRPSNNTRKSVHIGPGRTFYATGDIIGDIRQAHC		CTRPNNNTRRSIHIGPGRAFYGTGIVGDIRQAHC
>RAY010759		>DJF896858
CIRPNNNTRKSIHMGPGKAFYATGDIIGDIRQAYC		CTRPGQNKIRHIHIGPGRAFYASDAKTGDIRKAYC
>RAY010774		>DJF896860
CLRPNNNTRKSIHMGPGKAFYATGDIIGDIRQAYC		CTRPNNNTRKSINIGPGRAFYATGDIIGDIRQAHC
>RAY010777		>DJF896861
CIRPNNNTRRSIHMGPGKAFYATGDIIGDIRQAYC		CTRPNNNTRKSIHLGQGRAFYATGAIIGDIRKAHC
>RAY010784		>DJF896869
CIRPNNNTRKSIHIGPGKAFYATGDIIGDIRQAYC		CTRPNNNTRKGIHIGPGRAFYVTGQITGDIRKAYC
>RAY010785		>DJF896870
CIRPNNNTRKSIHMGPGKAFYATGDMIGDIRQAYC		CTRPNYRKRKDMHVGHVGPGSAIYTTRGIVGNPKQAHC
>RAY010787		>DJN599164
CIRPNNNTRKSIHVGPGKAFYATGDIIGDIRQAYC		CLRPNKYTRQRIHIGPGRAFYTARDIIGDIRKAYC
>RAY010794		>DJX140649
CIRPNNNTRKSIQMGPGKAFYATGDIIGDIRQAYC		CTRPNNNTRKRITMGPGRVLYTTGQIIGDVRKAHC
>RAY010798		>DJX140670
CMRPSNNTRKSISIGPGRAFYTTGEIIGDIRQAHC		CERPNNNTRSSIHIGPGRSLYTTDIIGDIRNAYC
>RAY010800		>DJX535769
CTRPNNNTRTSIPMGPGRAMYATGDIIGNIRQAYC		CTRPSNNTRTGIHIGPGQVFYRTGEIIGDIRKAYC
>RAY010802		>DJX535784
CTRPNNNTRTSIPMGPGRALYATGDIIGNIRQAYC		CTRPSNNTRTRVTMGPGHVFYKTGDIIGDIRKAYC
>RAY010804		>DJX535786
CTRPNNNTRKGIHLGPGSAFYATGDIIGDIRQAHC		CTRPSNNTRTRVTMGPGRVFYKTGEMIGDIRKAYC
>RAY010808		>DK02007
CTRPNNNTRKGILLGPGSAFYATGDIIGDIRQAHC		CTRPNNNTRKSIYIGPGRAFHTTGRIIGDIRKAHC
>RAY010809		>DKC312434
CTRPNNNTRKGIHIGPGSAIYATGDIIGDIRQAHC		CIRPNNNTAKRVSIGPGKVWYTTDQIIGDIRRAHC
>RAY010831		>DKC312435
CTRPNSNTRKGIHIGPGSAIYATGDIIGDIRQAHC		CIRPNNNTAKRVSIGPGKVWYTTDKITGDIRRAHC
>RAY010840		>DKC312436
CTRPNNNTRKGIHIGPGSAFYATGDIIGDIRQAHC		CIRPNNNTAKRVSIGPGKVWYTTDKIIGDIRRAHC
>RAY010842		>DKC312437
CTRPNNNTRKGIHIGPGSAFYATGDIIGDIRKAHC		CIRPSNNTAKRVSIGPGKVWYTTDKIIGDIRRAHC
>RAY010844		>DKC312440
CTRPNNNTRKSIHLGPGSAFYATGDIIGDIRQAHC		CIRPNNNTAKRISIGPGKVWYTTDKIIGDIRRAHC
>RAY010847		>DKC312442
CTRPNNDTRKSIHLGPGSAFYAPGDIIGDIRQAHC		CIRPSNNTAKRVSIGPGKVWYTTDKVIGDIRRAHC
>RAY010850		>DKC312444
CTRPNNNTRKSIHLGPGSAIYATGDIIGDIRQAHC		CIRPSNNTAKRVSIGPGKVWYTTDKIVGDIRRAHC
>RAY010852		>DKC312445
CTRPSNNTRKSIYIGPGRAFYATGSIIGDIRQAHC		CIRPNNNTAKRVSIGPGKVWYTTDNIIGDIRRAHC
>RAY010853		>DKC312458
CTRPSNNTRKSIHIGPGRAFYTTGSIIGDIRQAHC		CIRPNNNTAKRVSIGPGKVWYTTDKIMGDIRRAHC
>RAY010854		>DKC473837
CTRPSNNTRKSIHIGPGRAFYTTGAIIGDIRQAHC		CTRPNNNTRKSVTLGPGRVWYTTGQITGDIRKAHC
>RAY010855		>DKF268036
CTRPNNNTRKRIRIGPGRAFYTTGAIIGDIRQAHC		CTRPSNNVRISTRIGPGQVFYKTGSIIGDIRKAYC
>RAY010856		>DKF716462
CTRPNNNTGTSIHMGPGRAVYATGDIIGNIRQAYC		CIRPNNNTRTSIRIGPGQTFFGTKVIGDIRQAHC
>RAY010857		>DKF716464
CTRPNNNTGTSIPMGPGRAVYATGDIIGNIRHAYC		CIRPGNNKKRNIHIGPGRVFYTNDITGDIRKAHC
>RAY010858		>DKF716479
CTRPNNNTGTCIPMGPGRAVCATGDIIGNIRQAYC		CTRPYNNTRQSTHIGPGAAIYTTKTIGDIRQAHC
>RAY010859		>DKF716480
CTRPNNNTGTSIHMGPGRAVYATGDIIGNIRHAYC		CIRPYNNTRKSINMGPGRAFYTNDIIGDIRQAHC
>RAY010861		>DKF716497
CTRPNNNTRTSIHMGPGRALYATGDIIGNIRQAYC		CTRPNNNTRNSVHIGPGRALYTTNIIGDIRRAHC
>RAY010876		>DKF770248
CTRPNNNTRTSIPMGSGRAMYATGDIIGNIRQAYC		CTRPDNNTRRRVRIGPGQTFYTNDIIGDIRRAHC
>RAY010881		>DKF770271
CTRPNNNTRTGIPMGPGRAMYATGDIIGNIRQAYC		CTRPNNNRRKSIRIGPGQTFYAIGGVIGDIRQAYC
>RAY010882		>DKF770272
CTRPNNNTRTSIPMGLGRAMYATGDIMGNIRQAYC		CMRPGNNTKRSIRIGPGRTFYATGRIVGDIRKAHC
>RAY010883		>DKF770273
CTRPNNNTRTSIPMGPGRAMYATGDIIGNIRHAYC		CMRPGNNTRRSIRIGPGRTFYATGRIVGDIRKAHC
>RAY010884		>DKF770274
CTRPNNNTRTSIPIGPGRAIYATGDIIGNIRQAYC		CMRPGNNTRRSIRIGPGRTFYATGRIVGDIRQAHC
>RAY010885		>DKF770278
CTRPNNNTRTSIHMGPGRAMYATGDIIGNIRQAYC		CIRPGNKTRKSMRIGRGHTFYATGKIIGDIRKAHC
>RAY010886		>DKF770281
CTRPNNNTRTRIHMGPGRAMYATGDIIGNIRQAYC		CMRPGNNTKRSIRIGPGRTFYATGKIVGDIRKAHC
>RAY010893		>DKF859747
CTRPNNNTRTSIHMGPGRALYATGDIIGDIRHAYC		CIRPNNNTRQSVHIGPGQVFYATGAIIENIRRTHC
>RAY010894		>DKF986106
CIRPNNNTRKSIPMGPGKAFYATGDIIGDMRDACW		CTRPYNNIRKRIHIGPGRAFYANVIGDIRQAHC
>RAY010895		>DKF990607
CTRPNNNTGKSMPMGPGRAFYSTGEIMGHLRKTYS		CTRPNNNTRKGINMGPGRVLYTTGEIIGDIRRAHC
>RAY043175		>DKP109501
CTRPNNNTRKSVRIGPGQTFYATGEIIGDIREAHC		CERPNNNTRQGIHIGPGKAYFTTNIIGDIRSAHC
>RAY118166		>DKP109515
CTGPNNNTRKSMRIGPGQVFYATNGIIGDIRQAHC		CTRPSNNTRKSIHMGPGGAFYTTGAVIGDIRQAHC
>RAY123258		>DKP109522
CTRPNNNTRRSVRIGPGQAFYATGDIIGDIRQAYC		CTRPGNNTRKSIRIGPGQTFFATGEVIGDIRQAHC
>RAY123259		>DKU749389
CTRPNNNTRTSVRIGPGQTFYARGDIIGDIRQAHC		CTRPNNNIRKGIHLGPGSVFHVHQKVIGDIRKAYC
>RAY123260		>DKU749390
CTRPYNNTRKSVRIGPGQAFYATGAIIGNIRQASC		CTRPNNNTRKSIHIGPGRAFYGTEIIGDIRRAHC
>RAY123261		>DKU749394
CTRPNNNTRKSIHIGPGQALYTTDIVGDIRQAHC		CTRPYNNTRENTQIGPGQTLYTSKMIIGDIRQAYC
>RAY123263		>DKU749403
CTRHNNNTRTSIRIGPGQAFYATGSIIGDIKRVSC		CIKPGTNTRTRIHHIGPGRAFYTHGDIIGNPRIAHC
>RAY123264		>DKU749407
CIRPSNNTRKSVHIGPGQAFYATDTITGNIRQAHC		CIRPGNNTRKRIHIGPGRAFIATGAVLGDPRKAYC
>RAY123265		>DKU749422
CTRPSNNTRTSISIGPGQSFYATGAIIGDIRQAHC		CTRPNNNTRKSIHIGPGQVFYATGDIIGDIRKAYC
>RAY123267		>DKY658697
CTRPNNNTRRSVHIGPGQAFYATGDIIGDIRQAYC		CTRVNNNTRKSIHMGLGGAWHTTGNIIGDIRKAHC
>RAY123269		>DM17451
CTRPNNNTRRRVGIGPGRTYYATDEIIGDIRQAHC		CTRPNNNTRKSITKGPGRVIYATGQIIGDIRKAHC
>RAY123272		>DU04901
CTRPNNNTRTSVHIGPGQAFYATGDIIGDIRQAHC		CTRPNNNTSKRISIGPGRAFRATKIIGNIRQAHC
>RAY123273		>DU04902
CIRPNNNTRKSVPIGPGRAFYATGDIVGDIRQAHC		CTRPNNNTRKRISIGPGRASYTTGQIIGDIRKAHC
>RAY123274		>DU04903
CTRPNNNTRKSVHIGPGQAFYATGAIIGNIRQAHC		CTRPNNNTRKRISIGPGRAWYTTGQIIGDIRKAHC
>RAY123276		>DU08445
CTRPNNNTRKSVRIGPGQAFYATGDIIGDIRKAHC		CTRPNNSTRKRISIGPGRVWYTTGQIIGDIRKAHC
>RAY123277		>DU08446
CTRPGNNTRTSIRIGPGQTFYGTGDIIGDIRQAHC		CTRPNNNTRKRISIGPGRVWYTTGQIIGNIRKAHC
>RAY123278		>DU08631
CVRPHNNTRKSIRIGPGQAFYATESIIGDIRQAHC		CSRPNNNTRKSVHIGPGQAFYATGDVIGDIRQAYC
>RAY123281		>DU08672
CTRPNNNKRTSVRIGPGQVFFAGDIIGDIRQAHC		CTRPNNNIQRRIIHIGPGRAFHATGGIKGNIKPYC
>RAY124975		>DU08673
CTRPNNNTRKGIHMGPGGALYATGAIIGNIRQAHC		CTRPNNNIQRRIIHIGPGRAFHATGGIKGNIRPYC
>RAY124977		>DU08674
CTRLNNNTRKSINIGPGRAFYATGDIIGDIRQAHC		CIRPNNNTRRSIPIGPGRAFYATGDIIGDIRQAYC
>RAY124978		>DU08676
CTRPSNNTRKSINIGAGRAIYATGDIIGDIRQAYC		CTRPNNNIQRRIIHIGPGRAFYTTGDIIGDIRQAYC
>RAY124979		>DU08682
CTRPSNNTRKSINIGAGRAIYAAGDIIGNTRQAYC		CIRPNNNTRRSIRIGPGRAFYAAGDIIGDIRQAYC
>RAY158533		>DU08763
CTRPNNNTRKSMRIGPGQTFFATGDIIGNIRQAHC		CPRPNNNTRKSVHIGPGQAFYATGDVIGDIRQAYC
>RAY158534		>DU27401
CTRPHNNTRKSVRIGPGQAFYATGDIIGNIRQAHC		CTRPNNNTRKRISLGPGRVFYTAGEIIGDIRKAHC
>RAY158535		>DU66222
CIRPGNNTRQSIRIGPGQTFFATGDIIGDIRQALC		CTKPNKITRRNVRIGPGRALFKTGYIIGTIRQAHC
>RAY159664
CTRPNNNTRKGIHIGPGAALYATGAIIGNIRQAHC
>RAY170657
CTRPSNNTRKSIRVGPGQSFHATGEIIGDIRQAHC
>RAY170659
CIRPNNNTSKSIRIGPGQTFYATGRIIGDIRQAHC
>RAY170661
CTRPSNNTRKSIRIGPGQAFYATNEIIGDIRQAHC
>RAY170662
CARPNNNTRKSVRIGPGQTFYATGGIIGDIRQAHC
>RAY170663
CTRPSNNTRTSVRIGPGQTFFATNDVIGDIRQAHC
>RAY170664
CTRPGNNTRKSVRIGPGQTFYATGDIIGNIRQAHC
>RAY170665
CTRPNNNTTTSVRIGPGQTFYATGDIIGNIRAAHC
>RAY170666
CARPNNNTRTSVRIGPGQAFYATNDIIGKIRQAHC
>RAY170667
CTRPGNNTRKSVRIGPGQAFYATGDIIGDIRKAYC
>RAY173952
CTRPSNNTRKSIHIGPGRAFYTTGNIIGDIRQAHC
>RAY173955
CIRPNNNTRKSIHIGPGRAFYATGDIIGDIRQAHC
>RAY228556
CTRPNNNTRKSIRIGPGQTFYATNIIGDIRQAYC
>RAY253304
CVRPGNNTRKSVRIGPGQTFYATGDIIGDIRQAHC
>RAY253308
CTRPGNNKRRSVRIGPGQTFYATGEIIGNIREAHC
>RAY253322
CTRPGNNTRKSIRIGPGQAFFATGEVIGDIRQAHC
>RAY255825
CTRPNNNTRRSIRIGPGQTFYATGEIIGNIREAHC
>RAY288084
CIRPNNNTRRSVRIGPGQAFYATGDIIGDIRQAHC
>RAY288085
CTRPNNNTRRSVRIGPGQAFYATGDIIGNIRQAHC
>RAY288086
CTRPNNNTRRSIHFGPGQAFYTNNIIGDIKQAHC
>RAY288087
CTRPNDNTRKSIRFGPGQAFYTNNIIGDIRQAHC
>RAY304496
CTRPYNNTIQSVQMGPGRAWYTSGITIIGDIRQAHC
>RAY371122
CTRPSNNTRKSIRIGPGQTFYATNNIIGNIRQAHC
>RAY371123
CTRPGNNTRKSVRIGPGQTFYATGDIIGDIRKAHC
>RAY371124
CIRPSNNTRKSIRIGPGQTFYATGAIIGDIRRAHC
>RAY371125
CTRPSNNTRTSVRIGPGQTFYGTGEIIGDIRKAYC
>RAY371126
CTRPGNNTRKSVRIGPGQTFYASGAIIGDIRQSHC
>RAY371127
CTRPNNNTRKSVRIGPGQTFYATGEIVGNIRQAYC
>RAY371128
CVRPGNNTIRSIRIGPGQSFHGTGNIIGDIRQAHC
>RAY371138
CTRTGKNTRTSIHMGPGQAFFATGEVIRDIRLAYC
>RAY372219
CIRPNNNTRKSIRIGPGQAFYARGDVISNIRHAYC
>RAY372221
CVRPNNNTRKSIHIGPGQAFYATGDIIGNIRQAHC
>RAY372224
CTRPNNNTRTGVHIGPGRAFYATGDIIGDIRQAHC
>RAY372225
CTRPGNNTRKGIGIGPGQMFYATGSITGDIRQAHC
>RAY372226
CTRPGNNTRKSIRIGPGQTFYATGDIIGNIRQAHC
>RAY372231
CTRPNNNTRKGIHIGPGRTFYATDAIIGNIRQAHC
>RAY372236
CTRPSNNTRKSIPIGPGQAIYATGEIIGDIRKAHC
>RAY372237
CTRPNNNTRKSIRIGPGQALYATGAIIGNIRQAHC
>RAY426110
CTRPNNNTRKSIHIGPGRALYTTGEIIGDIRQAHC
>RAY426111
CTRPNNNTRKSIHIGPGRALYTTGKIIGDIRQAHC
>RAY426113
CTRPNNNTRKSIHIGPGRKIYTTGKIIGDIRQAHC
>RAY426116
CTRPNNNTRKSIHIGPGRAIYTTGKIIGDIRQAHC
>RAY444801
CTRPGNNTRKSVRIGPGQAFYATNDIIGDIRQAYC
>RAY494966
CIRPYNNTRQSTRIGPGQALFTTKVIGDIRQAHC
>RAY505002
CTRPGNNPRKSVRIGPGQAFYATGDIIGDIRQAYC
>RAY510057
CTRPNNNTRKSVRIGPGQAFYATGDIIGNIRQAYC
>RAY510058
CTRPGNNTRKGIWIGPGQAFYATGDIIGDIRQAHC
>RAY510059
CTRPGNNTRKSMRIGPGQAFYTTGDIIGDIRQAHC
>RAY510060
CTRPNNNTRRGIRIGPGQTFYATGGIIGDIRQAHC
>RAY510061
CTRPNNNTRKSVRIGPGQALYATGGIIGDIRQAHC
>RAY510062
CTRPGNNTRKSVRIGPGQTFYATGAIIGDIRQAHC
>RAY510063
CTRPSNNTRKSVRIGPGQTFYATGIIIGDIRQARC
>RAY510064
CTRPNNNTRKSARIGPGQTFYAMGDIIGDIRQAHC
>RAY510065
CTRPNNSTRKSVRIGPGQAFYATGDIIGDIRQAHC
>RAY510066
CTRPGNNTRKSVRIGPGQAFYATGAIIGDIRQAHC
>RAY529663
CPRPNNNTRKSIRIGPGQTFYATNDIIGDIRQAHC
>RAY529676
CTRPNNNTRQSVRIGPGQVFYATNDIIGDIRQAYC
>RAY570011
CTRPNNNTRKSINLGPGRALYTTGEITGDIRQAHC
>RAY570012
CTRPNNNTRKSINLGPGRALYTTGEIIGDIRQAHC
>RAY585271
CTRPHNNTRQSVRIGPGQAFFATREIIGDIRQAHC
>RAY619812
CTRPYNNTRRSTHIGPGRAYYTTKIIGDIRQAHC
>RAY669706
CTRPNNNTRKGVRIGPGQAFYATGGIIGDIRQAHC
>RAY669711
CTRPNNNTRKSIHMGPGKVFYTTGEIIGDIRQAHC
>RAY669713
CTRPNNNTRRSIHIGPGRAFYATGDIIGDIRQAHC
>RAY669725
CIRPNNNTRKSIHIGPGRAFYTTGDIIGDIRKAHC
>RAY669736
CTRPNNNTRKSITIGPGRAFYATGDIIGDIRQAHC
>RAY669739
CTRPNNNTRRSIRIGPGQVFYANNDIIGDIRQAHC
>RAY669750
CARPYNNTRQGTHIGPGQAYFTTNIVGDIRQAHC
>RAY669751
CIRPYNNTRQSIHIGPGRALYTSNIVGDIRQAYC
>RAY669758
CTRPYNNTRKGIHIGPGRAYYTTNIVGNIRQAHC
>RAY669773
CTRPSNNTRTSIPIGPGQVFYRTGDIIGDIRKAYC
>RAY669776
CTRPSNNTRTSITIGPGQVFYRTGDIIGDIRQAYC
>RAY713408
CTRPNNNTRKSIQLGPGRAWYTTGQIIGDIRQAHC
>RAY713409
CTRPNNNTRKSINIGPGRALYTTGEIIGDIRQAHC
>RAY713410
CTRPNNNTRKGIHMGPGRAFYATGTIIGDIRQAHC
>RAY713412
CTRPNNNTRKSIHMGPGRAFYTTGDIIGDIRKAHC
>RAY713413
CTRPNNNTRKSVRIGPGQTFYATGAIIGDIRQAHC
>RAY713415
CTRYANNTRKSVRIGPGQTFYTNDIIGDIRQAHC
>RAY713416
CARPNNNTRKSMRIGPGQTFYATGDIIGDIRQAHC
>RAY713417
CTRPNNNTRQSIRIGPGQTFYATGEIIGDIRQAHC
>RAY713421
CTRPSNNTRTSITIGPGQVFYRTGDITGDIRKAFC
>RAY713422
CTRPSNNTRTSINIGPGQVFYRPGDIIGDIRKAYC
>RAY736810
CARPSNNTRKSVHIGPGQAFYATGAITGDIRQAYC
>RAY736811
CTRPNNNTRKGIHIGPGQAFYATGEIIGDIRRAHC
>RAY736815
CTRPNNNTRRSVRIGPGQAFYATGGITGDIRRAYC
>RAY736823
CTRPNNNTRRSIRIGPGQTFYATGEIIGDIRQAHC
>RAY736825
CTRPGDNRRRSVRIGPGQTFYATGEIIGNIREAHC
>RAY736826
CTRPNNNTRKSIRIGPGQTFYATDIIGDIRQAYC
>RAY736828
CIRPNNNTRKGIRIGPGQALYTTDIIGNIRQAHC
>RAY736829
CTRPSNNTRRSVHIGPGQAIYSTGQIIGDIRKAHC
>RAY736830
CTRPGNNTRQSIHLGPGQALWTATDIIGNIRQAHC
>RAY736832
CTRPSNNTRQSIRIGPGQAFYTTKIIGDIRQAHC
>RAY736833
CTRPYNNTRQSTHIGPGRTLFTTRIIGNIRKAYC
>RAY736834
CTRPYNNTRRGVHIGPGRAYYTTDIIGDIRQAHC
>RAY736838
CTRPSNNTRTSITIGPGRVFYRTGDIIGNIRKAYC
>RAY736840
CTRPNNNTRKSVRIGPGQTFYATGDIIGNIRQAYC
>RAY736841
CVRPGNNTIRSIRIGPGQSFHGTGSIVGDIRQAHC
>RAY736842
CARTGNNTRTSIRIGPGQAFFATGEVIRDIRLAYC
>RAY736843
CTRPGNNTRKSVRIGPGQTFYATNNIIGNIRQAHC
>RAY736845
CIRPSNNTRRSMRIGPGQTFYATGDIIGNIRRAYC
>RAY736847
CTRPGNNTRKSVRIGPGQTFYASGAIIGDIRQAHC
>RAY835434
CTRPNNNTRKSIHMGPGAAFYARGEVIGDIRQAHC
>RAY835436
CTRPNNNTRKSINIGPGRAFVATGAIIGDIRQAHC
>RAY835437
CTRPNNNTRKGIHIGPGRAFYTTGQIIGDIRQAHC
>RAY835438
CTRPNNNTRKSINLGPGRAFYATGDIIGDIRQAHC
>RAY835439
CTRPGNNTRKSIHIGPGRAFYATGDIIGDIRQAHC
>RAY835441
CTRPNNNTRKGITIGPGRVFYTGEIVGDIRQVHC
>RAY835442
CTRPNNNTRKSIHIGPGRAFYATGGVIGDIRQAHC
>RAY835443
CERPNNNTIKSIHLGPGRAWHATGQIIGDIRKAFC
>RAY835446
CIRPNNNTRKGIHIGPGRAFYTTGDIIGDIRQAHC
>RAY835447
CTRHNNNTRKSINIGPGRAFYATGKIIGDIRQAHC
>RAY835448
CTRPNNNTSKSIHMGPGGAFFATGRIIGDIRKAYC
>RAY835449
CTRPNNNTRKSIHIAPGRAFYATGEIIGDIRKAYC
>RAY835450
CTRPHNNTRKSIHIGPGRAWYATGDIIGDIRKAYC
>RAY835451
CTRPGNNTRRSINIGPGRAFYATGAIIGDIRKAHC
>RAY835452
CTRPNNNTSKSITIGPGRAFYATGRIIGDIRKAHC
>RAY842786
CTRPNNNTRKSIHMGPGRVLYTTGGITGDIRQAHC
>RAY842788
CTRPSNNTRKSIHMGPGRVLYTTGGIIGDIRQAHC
>RAY842792
CTRPNNNTRKSIHMGPGSVWYATGEIIGDIRQAHC
>RAY842793
CTRPNNNTRKSIHMGPGRVWYTTGGIIGDIRQAHC
>RAY842796
CTRPNNNTRKSIHMGPGSVLYATGEIIGDIRQAHC
>RAY842797
CTRPNNNTRRSIHMGPGSVLYATGEIIGDIRQAHC
>RAY842808
CTRPNNNTRKSIPIGPGRAMYATGDIIGDIRQAHC
>RAY842809
CTRPNNNTRKSIHMGPGRAMYATGDIIGDMRQAHC
>RAY842810
CTRPNNNTRKSIHMGPGRAMYATGDIIGNIRQAHC
>RAY842811
CTRPNNNTRKSIHMGPGRAMYATGDIIGDIRQAHC
>RAY842816
CTRPNNNTRKSIPMGPGRAMYATGDIIGDIRQAHC
>RAY842817
CTRPNNNTRKSIPMGPGRAMYATGDIIGDIRKANC
>RAY842824
CIRPNNNTRKSINIGPGRAMYATEQITGDIRQAHC
>RAY842835
CIRPNNNTRKSINIGPGRAMYATEQIIGDIRQAHC
>RAY842837
CIRPNNYTRKSINIGPGRAMYATEQITGDIRQAHC
>RAY887852
CIRPGNNTRKSIRIGPGQTFYATGDIIGDIRQAHC
>RAY887853
CIRPGNNTRKSVRIGPGQTFFATGDIIGDIRKAHC
>RAY887854
CTRPGNNTRKSVRIGPGQTFFATGDIIGDIRQAHC
>RAY887855
CTRPSNNTRKGIRIGPGQTFYATGDVIGDIRQAHC
>RAY887856
CTRPNNNTRKSIRIGPGQTFYATGDIIGDIRQAYC
>RAY887857
CTRPGNNTRNSIRIGPGQTFFATGEIIGDIRQAHC
>RAY887859
CTRPGNNTRQSIRIGPGQTFYATGEVIGDIRQAHC
>RAY887861
CTRPGNNTRKSIRIGPGQAFYATGDIIGDIRKAHC
>RAY887862
CIRPNNNTRQSIRIGPGQAFFATGDIIGDIRQAYC
>RAY887863
CIRPGNNTRKSIRIGPGQAFYATGSIIGDIRQAHC
>RAY887864
CIRPGNNTRKSIRIGPGQTFYATGDIIGDIRKAHC
>RAY887865
CIRPGINKRKRIRIGLRYAFFATDNRIGKAHC
>RAY887867
CTRPNNNTRRSVRIGPGQAFYGTDIIGDIRQAYC
>RAY887868
CTRPNNNTRQSVRIGPGQTFYATNIIGDIRQAYC
>RAY887870
CIRPGNNTRKSVRIGPGQAFYATGDIIGDIRKAHC
>RAY887871
CTRPANNTRRSIRIGPGQTFYATGEIIGDIRQAHC
>RAY887872
CTRPGNNTRRSVRIGPGQTFYATGDIIGDIRQAHC
>RAY887873
CTRPNNNTRKSIRIGPGQTFYATGDIIGNIRQAHC
>RAY887874
CARPNNNTRKSIRIGPGQTFYATNDIIGNIRQAHC
>RAY887877
CTRPGNNTRKSIRIGPGQTFYATGDIIGDIRRAYC
>RAY887878
CTRPNNNTRQSMRIGPGQTFYATGDIIGDIRQAHC
>RAY887879
CMRPNNNTRKSVRIGPGQTFYATGDIIGNIRQAHC
>RAY887880
CTRPANNTRKSVRIGPGQTFYATGAIIGDIRQAHC
>RAY887881
CVRPNNNTRKSIRIGPGQTFYATGNIIRDIRQAHC
>RAY887882
CVRPNNNTRKSMRIGPGQTFYATGEIIGDIRQAHC
>RAY887884
CTRPGNNTRKGIGIGPGQTFYAPRGIIGDIRQAHC
>RAY887885
CTRPGNNTRKSVRIGPGATFYATGDIIGDIRQAHC
>RAY887886
CIRPGNNTRKSVRIGPGQTIYATGDIIGDIRQAHC
>RAY887888
CTRPGNNTRKSMRIGPGQTFYATGAIIGDIRQAHC
>RAY887891
CTRPSNNTRTSIRIGPGQTFYATGEIIGDIRKAHC
>RAY887892
CIRPGNNTRKSVRIGPGQAFYATGEIIGDIRQAHC
>RAY994508
CIRPNNNTRRSVRIGPGQSFYTTDIIGDIRQAHC
>RAY994509
CVRPNNNTRKSVRIGPGQAFYATGDIIGDIRKAYC
>RAY994510
CTRPSNNTRKGWHIGPGQTLYATGAIIGDIRQAHC
>RDQ002026
CIRPHNNTRKSIPIGPGRAFYTTGEIIGDIRQAHC
>RDQ002027
CTRPHNNTRKSIPMGPGRAFYTAGQIIGDIRQAHC
>RDQ002029
CIRPHNNTRKSIHIGPGRAFYTTGEIIGDIRQAHC
>RDQ002042
CIRPFENTRTSVRIGPGQVFYKTGDIIGDIRSAFC
>RDQ002043
RIRPFENTRTSVRIGPGQVFYKTGDIIGDIRSAFC
>RDQ002044
CIRPFENTRTSVRIGPGQVFYKTGDIIGDTRSAYC
>RDQ002045
CTRPFENTRTSVRIGPGQVFYKTGDIIGDIRSAFC
>RDQ002046
CIRPFENTRTSVRIGPGQVFYKTGDIIGDIRSAYC
>RDQ002057
CTRPCNNTRTSVRIGPGQVFYKTGDIIGDIRSAYC
>RDQ002058
CIRPNNNTRKSIHIGPGRAFYTTGDIIGDIRQAHC
>RDQ002059
RIRPNNNTRKSIHIGPGRAFYTTGDVIGDIRQAHC
>RDQ002066
CIRPNNNTRKSIHIGPGRVFYTTGDIIGDIRQAHC
>RDQ002072
CIRPNNNTRKSIHIGPGRVFYTTGDIIGDIRQTHC
>RDQ002074
CTRPNNSTRKSIHIGPGRAFYATGEIIGNIRQAHC
>RDQ002079
CTRPNNNTRKSIHIGPGRAFYTTGSIIGDIRQAHC
>RDQ002087
CTRPNNNTRKSIHIGPGRAFYATGNIIGNIRQAHC
>RDQ002089
CTRPNNNTRKSIHIGPGRAFYATGNMIGNIRQAHC
>RDQ002090
CTRLNNNTRRSINIGPGRAWYTTGEVIGDIRKANC
>RDQ002092
CTRPSNNTRRGIHIGPGRAFYTTGEVIGDIRAANC
>RDQ002094
CTRPSNNTRKSITIGPGRAFYTTEVIGNIRAAYC
>RDQ002096
CTRPSNNTRRGIHIGPGRAFYTTGEVIGNIRAANC
>RDQ002098
CTRPSNNTRKSITIGPGRAFYTAEVIGNIRAAYC
>RDQ002099
CTRPNNNTRRSITIGPGKAFYTTGGVIGDIRKANC
>RDQ002100
CTRPNNNTRRGIHIGPGRAFYTTGEVIGNIRAANC
>RDQ002101
CTRPSNNTRRGIHIGPGKAFYTTGGVIGDIRKANC
>RDQ002107
CTRPNNNTRKSITIGPGRAFYATGDIIGNIRQAHC
>RDQ002118
CTRPNNNTRKSITIGPGGAFYATGDIIGDIRQAHC
>RDQ002124
CTRPNNNTRKSIHIGPGKAFYATGDIIGDIRQAHC
>RDQ002128
CTRSNNNTRKSIHIEPGRAFYATGDIIGDIRQAHC
>RDQ002137
CTRPNNNTRKSIHIRPGKAFYATGDIIGDIRQAHC
>RDQ002138
CTRPGNNTRRGIHIGPGRAFYTTGEIIGDIRQAHC
>RDQ002142
CTRPNNNTRRGIHIGPGRAFYTTGEIIGDIRQAYC
>RDQ002143
CTRPNNNTRRGIHIGPGRAFYTTGEIIGNIRQAYC
>RDQ002148
CTRPGNNTRRGIHIGPGRAFYTTGEIIGNIRQAHC
>RDQ002152
CTRPNNNTRRNIHIGPGKAIYTTGEIIGDIRQAHC
>RDQ002154
CTRPNNNTRKSIPMGPGRAFYATGAIIGDIRQAHC
>RDQ002155
CTRPNNNTRKSIHMGPGRALYATGAIIGDIRQAHC
>RDQ002157
CTRPNNNTRKSIHMGPGRAFYATGQIIGDIRQAHC
>RDQ002165
CTRPNNNTRKSISMGPGRAFYATGAIIGDIRQAHC
>RDQ002167
CTRPNDNTRKSIPMGPGRAFYATGAIIGDIRQAHC
>RDQ002170
CTRPNNNTRRSITIGPGGAFYATDIIGDIRQAHC
>RDQ002171
CTRPNNNTRRSITIGPGRAFYATDIIGDIRQE
>RDQ002172
CTRPNNNTRRSITIGPGRAFYATDIIGDIRQAHC
>RDQ002173
CTRPNNNTRRSITIGPGRAFYGTDITGDIRQAHC
>RDQ002178
CTRPNNNTRRSITIGPGRAFYGTDIIGDIRQAHC
>RDQ002179
CTRPNNNTRRSITIGPGRAFYATDIIGDIRQAQC
>RDQ002183
CARPNNNTRRSITIGPGRAFYATDIIGDIRKAHC
>RDQ002186
CTRPGNNTRKSIHIGPGRAFYATDIIGDLRQAYC
>RDQ002187
CTRPGNNTRKSIHIGPGRAFYATDIIGDIRQAYC
>RDQ002194
CTRPGNNTRKSIRIGPGRAFYATDIIGDIRQAYC
>RDQ002202
CTRPNNNTRKSIPIGPGRAFYATGEIIGDIRQAYC
>RDQ002203
CTRPSNNTRKSIPIGPGRAFYATGEIIGDIRQAHC
>RDQ002211
CTRPNNNTRKSIHIGPGRAFYTTGEIIGDIRQAYC
>RDQ002218
CTRPSNNTRKSITIGPGRAFYATGEIIGDIRKAHC
>RDQ002219
CTRPSNNTRKSITIGPGRAFYATGDIIGDIRKAHC
>RDQ002224
CTRPSNNTRKSITIGPGKAFYATGEIIGDIRKAHC
>RDQ002226
CTRPSNNTRKSITIGPGRAFYATGEIIGDVRKAHW
>RDQ002227
CARPSNNTRKSITIGPGRAFYATGDIIEDIRKAHC
>RDQ002228
CTRPSNNTRRSITIGPGRAFYATGEIIGDIRKAHC
>RDQ002231
CTRPSNNTRKSIPIGSGRAFYATGDIIGDIRKAHC
>RDQ002234
CTRPNNNTRKSIHIAPGRAFYATGEIIGDIRQAHC
>RDQ002237
CTRPSNNTRKSIHIAPGRAFYATGEIIGDIRQAHC
>RDQ002241
CTRPNNNTRKSIHIAPGRAFYATGEIIGDIGQAHC
>RDQ002254
CTRPNNNTRKSIPIGPGRAFYTTGGIIGDIRQAHC
>RDQ002255
CTRPNNNTRKSIPIGPGRAFYTTGEIIGNIRQAHC
>RDQ002266
CTRPNNNTKRSVNIVPGRAIYTTDIIGDIRQAHC
>RDQ002272
CTRPNINTKRSVNIVPGRAIYTTDIIGDIRQAHC
>RDQ002279
CTRPNNDTKRSVNIVPGRAIYTTDIIGDIRQAHC
>RDQ002282
CIRPNNNTRKSINIGPGRAFYATRDIIGDIRQAHC
>RDQ002283
CIRPNNNTRKSINIGPGRAFYATGDIIGDIRQAHC
>RDQ002298
CTRPNNNTRKSINIGPGRAWYTTGDIIGDIRKAHC
>RDQ002299
CTRPNNNTRKGIHIGPGRAFYATGDIIGDIRKAHC
>RDQ002301
CTRPSNNTRKGIHIGPGRAFYATGDIIGDIRKAHC
>RDQ002302
CTRPNNNTRKGIHIGPGKAFYATGDIIGDIRKAHC
>RDQ002303
CTRPNNNTRKGINIGPGRAWYTTGDIIGDIRKAHC
>RDQ002306
CTRPNNNTRKSINIGPGRAWYATGDIIGDIRKAHC
>RDQ002307
CTRPNSNTRKSINIGPGRAWYTTGDIIGDIRKAHC
>RDQ002308
CTRPNNNTRKSINIGPGRAWYTTGAIIGDIRKAHC
>RDQ002311
CTRPNNITRKSINIGPGRAWYTTGAIIGDIRKAHC
>RDQ002314
CTRPNNNTRKSIHMGPGRAFYTTGEIIGDIRQAYC
>RDQ002315
CTRPNNNTRRSIHMGPGKAFYTTGEIVGDIRQAYC
>RDQ002321
CTRPNNNTRRSIHMGPGRAFYTTGEIIGDIRQAYC
>RDQ002324
CTRPNNNTRRSIHMGPGRAFYTTGEIVGDIRQAYC
>RDQ002326
CTRPSNNTRKSIHMGPGRAFYTTGEIIGDIRQTHC
>RDQ002327
CTRPNNNTRRSIHMGPGKAFYTTGEIVGNIRQAYC
>RDQ002330
CTRPNNNTRKSIHIAPGRAFYATGDIIGNIRQAYC
>RDQ002331
CTRPNNNTRKSIHIAPGSAFYATGDIIGNIRQAYC
>RDQ002334
CTRPSNNTRKSIHIAPGRAFYATGDIIGNIRQAYC
>RDQ002336
CTRPNNNTRKSIHIAPGRAFYATGAIIGNIRQAYR
>RDQ002337
CTRPSSNTRKSIHLGLGRAFYATGEIIGDIRQAHC
>RDQ002339
CTRPSNNTRKSIHLGLGRAFYATGEIIGDIRQAHC
>RDQ002342
CTRPNNNTRKSIHIGPGSAFYATGDIIGNIRQAYC
>RDQ061398
CTRPNNNTRKSIHIGPGSAFYTTGEIIGNIRQAHC
>RDQ061399
CTRPNNNTRKSITIGPGRAFYTTGEIIGDIRQAHC
>RDQ061400
CTGPNNNTRKSIHIGPGRAFYTTGEIIGDIRQAHC
>RDQ061412
CTRPNNNTRKSITIGPGRAFYTAGEIIGDIRQAHC
>RDQ061416
CTRPNNNIRKSINIGPERAFYTTGEIIGDIRQAHC
>RDQ061420
CTRPNNNTRKSITIGPGRAFYTTGEIIGNIRQAHC
>RDQ061422
CTRPNNNTRKSMHIGPGRAFYTTGEIIGDIRQAHC
>RDQ061425
RTRPNNNTRKSIHIGPGRAFYATGEIIGDIKQAHC
>RDQ061429
CTRPSNNTGKSITIGPGRAFYTTGEIIGDIRQAHC
>RDQ061431
CTRPNNNTRKSIHIGPGRAFYTAGEIIGDIRQAHC
>RDQ061436
CARPNNNTRKSIHIGPGRAFYTTGEIIGDIRQAHC
>RDQ061439
CTRPSNNTRKSIHIGPGRAFYTTGEVIGDIRQAHC
>RDQ061445
CTRPNNNTRKSIHIGPGRAFYTTGEIIGDIRKAHC
>RDQ061447
CTRPNNNTRKSIHIGPGRAFYTTGEIIGDIRKAYC
>RDQ061451
RTRPNNNTRKSIHIGPGRAFYTTGEIIGDIRKAYC
>RDQ061452
CTRPNNNTRKSIHIGPGRAFYTTGEIMGDIRKAHC
>RDQ061462
CTRPNNNTRKGIHIGPGRASYTTGEIIGDIRKAHC
>RDQ061478
CTRPNNNTGKSISIGPGRAFYTTGEIIGEIRQAYC
>RDQ061479
CTGPHNNTRKSIHIGPRRAFYTTEEIIRNIRQAHC
>RDQ061480
CIRPNNNTRKSITIGPGRAFYTTGEIIGEIRQAHC
>RDQ061481
CTRPNNNTRKSISIGPGRAFYTTGEIIGEIRQAYC
>RDQ061482
CTRPNNNTRKSISIGPGRAFYTTGEIIGETRQAYC
>RDQ061483
CTRPHNNTRKSIHIGPRRAFYTTEEIIRNIRQAHC
>RDQ061490
CTRPSNNTRKSIHIGPGRAFYTTGEIIGNIRQAHC
>RDQ061491
CTRPNNNTRKSIHIGPGRAFYTTGEIIGKIRQAHC
>RDQ061495
CTRPNNNTRKSIHIGPGRAFYTTGGIIGKIRQAHC
>RDQ061499
CTRPSNNTRKSIHIGPGRAVYTTGEIIGRIRQAHC
>RDQ061505
CTRPSNNTRKSITIGPGRAFYTTGEILGEIRQAHC
>RDQ061506
CTRPNNNTRKSITIGPGRAFYTTGEIIGEIRQAHC
>RDQ061511
CTRPNNNTRRSIHIAPGSAFYATGEIIGDIRQAHC
>RDQ061512
CIRPNNNTRKSIHIGPGRAFYATGEIIGDIRQAHC
>RDQ061518
CTRPNNNTRKSIHITPGRTFYATGEIIGDIRQAHC
>RDQ061523
CTRPNNNTRKSIPIGPGRAFYATGETIGDIRQAHC
>RDQ061524
CTRPNNNTRRSIHIAPGSAFYATGDIIGDIRQAHC
>RDQ061526
CTRPNNNTRKSIHIAPGRAFYATGEIVGDIRQAHC
>RDQ061529
CTRPNNNTRRSIHIAPGSTFFATGDIIGDIRQAHC
>RDQ061531
CTRPNNNTRRSIYIAPGSAFYATGEIIGDIRQAHC
>RDQ061532
CTRPNNNTRKSIPIGPGSAFYATGEIIGDIRQAHC
>RDQ061536
CTRPNNNTRKSIPIGPGRASYATGDIIGDIRQAHC
>RDQ061538
CTRPNNNTRRGIHIAPGSAFYATGEIIGDIRQAHC
>RDQ061540
CIRPNNNTRKSIHIAPGRAFYATGEIIGDIRQAHC
>RDQ061555
CMRPNNNTRKSIPIGPGRAFYTTGEIIGDIRQAHC
>RDQ061560
CVRPNNNTRKSIPIGPGRAFYTTGEIIGDIRQAHC
>RDQ061584
CIRPNNNTRKSIRIRPGSAFYTTGEIIGDIRQAHC
>RDQ061676
CIRPNNNTRKGIHLGPGGALYATGGIIGDIRQAYC
>RDQ061677
CIRPNNNTRKGIHLGPGGALYATGGIIGAIRQAYC
>RDQ061678
CIRPNNNTRKGIHLGPGGALYATGGIIGDIRRAYC
>RDQ061680
CIRPNNNTRKGIHLGPGGALYATGAIIGDIRQAYC
>RDQ061683
CIRPNNNTRKGIHLGPGGAFYATGGIIGDIRQAYC
>RDQ061684
CIRPNNNTRKGIHLGPGGAFYATGGIIGGIRQAYC
>RDQ061686
CIRPNNNTRKGVHLGPGGALYATGAIIGDIRQAYC
>RDQ061697
CTRPNNNTRKGIHMGPGKAFYATGDIIGNIRQAHC
>RDQ061699
CTRSNNNTRKGIHMGPGRAFYATGNIIGDIRQAYC
>RDQ061728
CTRPNNNTRRSINLGPGRAYYATGDIIGDIRQAHC
>RDQ061730
CTRPNNNTRRSISLGPGRAYYATGDIIGDIRQAHC
>RDQ061731
CTRPNNNTRRSITLGPGRAYYATGDIIGDIRQAHC
>RDQ061740
CTRPNNNTRRSISLGPGRAYYATGDIIGDIRQARC
>RDQ061749
CTRPNNNTRRSISLGPGRAYYATGDIIGDIRRAHC
>RDQ061750
CTRPNNNTRRSISLGPGRAYYATGDIIGNIRQAHC
>RDQ061751
CTKPNNNTRRSISLGPGRAYYATGDIIGDIRQAHC
>RDQ061753
CTRPNNNTRRSISLGPGRAYYATGDIVGDIRQAHC
>RDQ061757
CTRPNDNTRRSISLGPGRAYYATGDIIGDIRQAHC
>RDQ061760
CTRPSNNTRKGIHIGPGRAFYATGEIIGNIRQAHC
>RDQ061765
CTRPSNNTRKGIHIGPGRAFYATGEIIGDIRKAHC
>RDQ061771
CTRPNDNTRKGIHIGPGRAFYATGEIIGNIRQAHC
>RDQ061772
CTRPDNNTRKGIHIGPGRAFYATGEIIGNIRQAHC
>RDQ061776
CTRPNNNTRKGIHIGPGRAFYATGEVIGNIRQAHC
>RDQ061780
CTRPNNNTRKGIHIGPGRAFYAAGEIIGNIRQAHC
>RDQ061795
CIRPNNNTRKGIHIGPGRAFYATGEIIGNIRQAHC
>RDQ061796
CIRPNNNTRKGIHIGPGRAFYATGAIIGNIRQAHC
>RDQ061802
CIRPNNNTRKGIHIGPGRAFYATGAIIGNIIQAHC
>RDQ061803
CIRPNNNTRKGIHIGPGRAFYATGATIGNIRQARC
>RDQ061805
CTRPSNNTRKGIHIGPGRAFYATGAIIGNIRQAHC
>RDQ061807
CIRPNNNTRKGIHIGLGRAFYATGEIIGNIRQAHC
>RDQ061809
CTRPSNNTRKGIHIGPGRAFYATGEITGDIRQAHC
>RDQ061811
CTRPNNNTRKGIHMGPGKVFYATGQIIGDIRQAHC
>RDQ061815
CTRPNNNTRKGMHMGPGKVFYATGQIIGDIRQAHC
>RDQ061817
CTRPNNNTRKGIHMGSGKVFYATGQIIGDIGQAHC
>RDQ061819
CTRPNNNTRKGIHMGPGKVFYATGQIIGNIRQAHC
>RDQ061821
CTRPNNNTRKGIHMGPGAVFYATGQIIGDIRKAHC
>RDQ061825
CTRPNNNTRKGIHMGSGAVFYATGQIIGDTRQAHR
>RDQ061829
CTRPDNNTRKGIHMGPGKVFYATGQIIGDIRQAHC
>RDQ061831
CTRPNNNTRKGIHMGPGKVFYATGQIIGDIRQAYC
>RDQ061843
CTRPNNNTRKGIHVGPGAVFYATGQIIGDIRQAYC
>RDQ061844
CTRPNNNTRKGIHMGPGAVFYATGQIIGDIRQAYC
>RDQ061848
CTRPNNNTRKGIHMGPGKMFYATGQIIGDIRQAYC
>RDQ083238
CTRPNNNTRESVRIGPGQTFYTSNIIGDIRQAHC
>RDQ109994
CTRPNNNTRKSINIGPGRAWYTTGQIIGDIRQAHC
>RDQ109998
CTRPNNNTRRSIHIAPGRAFYATGKIIGNIRQAHC
>RDQ110000
CTRPNNNTRRSIHIAPGRAFYATGKIIGDIRQAHC
>RDQ110002
CIRPNNNTRKSIPMGPGRAFYATGDIIGDIRQAHC
>RDQ177189
CIRPNNNTRKGIHIGPGRMFYATRVVGDIRQAHC
>RDQ177190
CTRPNNNTRRSINIGPGRAFYATGEIIGDIRQAYC
>RDQ177191
CTRPNNNTRKSIHIAPGRAFHATGDIIGNIRQAHC
>RDQ177193
CTRPNNNTRRDIGIGPGQTFFAAGAIIGDIRQASC
>RDQ177194
CTRPGNNTRKSITFGPGQAFYATGDIIGDIRKAHC
>RDQ177195
CTRPGNNTRKSIHIGPGRAFYTTGSIIGDIRKAHC
>RDQ177198
CTRPNNNTRKSINIGPGRAFYSTGAIIGNIRQAHC
>RDQ177199
CIRPNNNTRRSIPIGPGRAFYATGGIIGDIRKAYC
>RDQ177200
CTRPNNNTRKGIHMGPGRAYYATGDIIGNIRQAHC
>RDQ177201
CTRPNNNTRKSIPMGPGKAFYATGEIIGDIRQAHC
>RDQ177205
CTRPNNNTRKSVRIGPGQAFYATGDIIGDIRQAHC
>RDQ177206
CTRPNNNTRKSIHLGPRQAFYTTGEIIGDIRKAHC
>RDQ177207
CTRPNNNTRKSITLTPGRAFYATGDIIGDIRQAHC
>RDQ177208
CTRLNNNTRKSIPMGPGRAFYATGDIIGDIRKAHC
>RDQ177209
CIRPNNNTRRSVRIGPGQTFYATGDIIGDIRQAYC
>RDQ177210
CTRPNNNTRRSITIGPGRAFYATGDIIGDIRQAHC
>RDQ178989
CTRPNNNTRRSIPIGPGRAFYATGDIIGDIRKAHC
>RDQ222211
CTRPNNNTSKSIPLGPGRAFHTTGRIIGDIRQAHC
>RDQ222216
CTRPNNNTRKSIHVGPGKAIYTTEIIGNIRQAHC
>RDQ235615
CIRPNNNTRQSVRIGPGQTFFANDIIGDIRQAHC
>RDQ235616
CTRPNNNTRQSIRIGPGQTFFATKGIIGDIRQAYC
>RDQ235617
CTRPSNNTRKSIRIGPGQAFFATGEIIGDIRQAHC
>RDQ235618
CIRTGNNTRKSVRIGPGQTFYATGAIIGDIRQAHC
>RDQ235619
CTRPGNNTRKSVRIGPGQTFFATGDIIGNIRLAHC
>RDQ235620
CTRPNNNTRKSMRIGPGQTFFATGEIIGDIRQAHC
>RDQ235621
CVRPNNNTRKSIRIGPGQTFYATGDIIGNIRQAHC
>RDQ235622
CARPNNNTRKSIRIGPGQAFYATGEIIGNIRQAHC
>RDQ235623
CTRPNNNTRKSVRIGPGQTFYATGDIIGNIRQAHC
>RDQ235624
CIRPNNNTRKSIRIGPGQTFYATGDIIGDIRKAHC
>RDQ235625
CTRPNNNTRRSMRIGPGQAFYATGDIIGDIRQAHC
>RDQ235626
CTRPNNNTRRSIRIGPGQTFYATGDIIGDIRQAHC
>RDQ235628
CTRPNNNTRKSIRIGPGQTFYATNEIIGDIRQAHC
>RDQ235629
CTRPSNNTRTSVRIGPGQTFYATGDIIGDIRQAHC
>RDQ235631
CIRPGNNTSKSIRIGPGQTFYATGDVIGNIRQAHC
>RDQ235633
CTRPNNNTRQSIRIGPGQAFFAAKDIIGDIREAHC
>RDQ235634
CTRPNNNTRKSVRIGPGQAFYATNDIIGDIRQAHC
>RDQ235635
CIRPGNNTRRSVRIGPGQTFFATGDIIGDIRQAHC
>RDQ235636
CTRPGNNTRKSVRIGPGQTFYATGEIIGDIRRAHC
>RDQ235638
CTRPGNNTRKSIRIGPGQTFYANDIIGDIRQAYC
>RDQ235639
CIRPNNNTRKSIRIGPGQAFYATNDIIGDIRQAHC
>RDQ235641
CIRPNNNTRKSIRIGPGQAFYATGDIIGDIRKAYC
>RDQ235642
CTRPNNNTRKSIRIGPGQAFYATNDIIGDIRQAHC
>RDQ235644
CIRPNNNTRKSIRIGPGQVFYANNDIIGDIRQAHC
>RDQ235645
CIRPQNNTVKSVRIGPGQTFYTTGQVVGDIRKAHC
>RDQ235646
CTRPGNNTRKSIRIGPGQTFYATGDIIGDIRKAYC
>RDQ235647
CTRPNNNTRQGIGIGPGQTFYAHTNIIGDIRQAHC
>RDQ235648
CTRPGSNTRRSIRIGPGQAFYTQDIIGDIRQAHC
>RDQ358757
CTRPNNNTRKSIRIGPGRTFYATGDIIGNIRKAYC
>RDQ358761
CTRPNNNTRESIRIGPGQTFYATGEIIGDIRQAYC
>RDQ358770
CTRPNNNTRKSIRIGPGQTFYATRGIIGDIREAHC
>RDQ382361
CTRPNNNTRESIRIGPGQTFFATGDIIGDIRQAYC
>RDQ382363
CTRPNNNTRKSVRIGPGQTFYATGEIIGNIRQAHC
>RDQ382364
CARPGNNTRKSVRIGPGQTFFATGDIIGDIRKAHC
>RDQ382365
CTRPGNNTRKSVRFGPGQAFYATGDIIGDIRQAHC
>RDQ382366
CTRHNNNTRKSVRIGPGQTFYATGDIIGDIRQAHC
>RDQ382367
CTRPSNNTRKSVRIGPGQTFFATGEIIGDIRQAHC
>RDQ382369
CIRPGNNTRKSVRIGPGQAFYATGDIIGDIRQAHC
>RDQ382371
CARPGNNTRRSVRIGPGQAFYATGEIIGDIRKAHC
>RDQ382374
CTRPNNNTRKSMRIGPGQAFYAMGDIIGDIRQAHC
>RDQ382375
CTRPNNNTRRSIRIGPGQTFYTNDIIGDIRQAYC
>RDQ382376
CTRPGNNTRKSVRIGPGQVFYATGDIIGDIRQAHC
>RDQ382380
CTRPNNNTRTSVRIGPGQAFYATNGIIGDIRQAHC
>RDQ388514
CTRPNNNTRKSIRIGPGQTFYATGEIIGKIREAHC
>RDQ388515
CVRPNNNTRKSVRIGPGQTFFATGEIIGDIRQAHC
>RDQ388516
CMRPGNNTRRSVRIGPGQTFYATGEIIGDIRQAHC
>RDQ388517
CTRPNNNTRKSIRIGPGQSFYATGEIVGNIREAHC
>RDQ411850
CTRPNNNTRKSIRIGPGQTVYATNDIIGDIRQAHC
>RDQ422948
CTRPGNNTRKSVRIGPGQTFYATGAIIGDIRKAHC
>RDQ435682
CRRPNNNTRKSIRIGPGQAFYATNDIIGDIRQAHC
>RDQ435683
CIRPGNNTRRSIRIGPGQAFYAMGDIIGNIREAHC
>RDQ516106
CTRPNNNTIKSIHIGPGRAFYTTGQIIGNIRQAHC
>RDQ516111
CTRPNNNTVKSIHIGPGRAFYTTGQIIGNIRQAHC
>RDQ516121
CIRPNNNTIKSIHIGPGRAFYTTGQIIGNIRQAHC
>RDQ516122
CIRPNNNTIKSIHIGPGRAFYTTGQIIGDIRQAHC
>RDQ516124
CTRPNNNTIKSIHIGPGRAFYTTGQIIGDIRQAHC
>RDQ516149
CTRPNNNTRRDIHIGPGRAFYATGGIIGNIRQAHC
>RDQ516151
CTRPNNNTRRGIHIGPGRAFYAGDVTGDIRQAHC
>RDQ516153
CTRPNNNTRKDIHIGPGRAFYATGDIIGDIRQAHC
>RDQ516159
CTRPNNNTRKDIHIGPGRAFYATGDIIEDIRQAHC
>RDQ516161
CTRPNNNTRKDIRIGPGRAFYATGDIIGDIRQAHC
>RDQ516173
CTRPNNNTRKGIHIGPGRAFFTTGAIIGNIRQAHC
>RDQ516178
CTRPNNNTRKGIHIGPGSAFYTTGAIIGNIRQAHC
>RDQ516181
CTRPNNNTRKGIHIGPGRAFYTTGAIIGNIRHAHC
>RDQ516225
CTRPNNNTRKGIHIGPGRAFYTTGAIIGSIRQAHC
>RDQ516238
CTRPNNNTRKGIHIGPGRAFYTTGEIIGDIRQAYC
>RDQ516241
CTRPNNNTRKGIHIGPGRAFYTTGEIIGDIRQAYR
>RDQ516259
CTRPNNNTRKGIHMGPGRALYTTGAIIGDIRQAHC
>RDQ516260
CTRPNNNTRKGIHMGPGRAFYTTGAIIGDIRQAHC
>RDQ516262
CTRPNNNTRKGIHMGPGRAFFTTGAIIGDIRQAHC
>RDQ516285
CTRPNNNTRKSIHMGPGRAFYATGEIIGNIRQAHC
>RDQ516289
CTRPNNNTRKGIHIGPGRAFYTTGGIIGDIRQAHC
>RDQ516291
CTRPNNNTRKSIHIGPGRAFYTTGGIIGDIRQAHC
>RDQ516304
CTRPNNNTRKSIHIGPGRALYTTGEIIGNIRQAHC
>RDQ516305
CTGPNNNTRKSIHIGPGRAFYTTGGIIGDIRQAHC
>RDQ516307
CTRPNNNTRKSIHIGPGRALYTTGGIIGDIRQAHC
>RDQ516311
CTRPDNNTRKSIHIGPGRAFYTTGGIIGDIRQAHC
>RDQ645382
CTRPNNNTRKSIHLGPGKTLYATDIIGNIRQAHC
>RDQ825461
CTRPGNNTRTSVRIGPGQTFFATGAIIGDIRQAHC
>RDQ825463
CTRPHNNTRRSWRIGPGQTFYATGDIIGDIRQAHC
>RDQ825464
CARPNNNTRKGIHLGQGQTFFATGEIIGDIRQAHC
>RDQ825465
CTRPNNNTRRSINIGPGRAFYATGIIGNIRQAHC
>RDQ825466
CSRPGNNTRRSVRIGPGQTLYAAGDIIGDIRQAHC
>RDQ825467
CIRPNNNTRKGIHIGPGRTFYATGDIIGDIRQAHC
>RDQ825468
CTRPNNNTSKSIRIGPGQAFYATDRITGNIRHAYC
>RDQ825469
CTRPNNNTRKGIHLGPGQTFYATGGIIGDIRQAHC
>RDQ825470
CTRPNNNTRKSIRIGPGQAFYATGEIIGNIRQAHC
>RDQ825472
CTRPNNNTRKGIHIGPGQTFYTNKIIGNIRQAHC
>RDQ825473
CSRPGNNTRRGIHLGPGQAIYVNSIIGDIRRAHC
>RDQ825474
CTRPNNNTRKGIPIGPGQAFYTNTIVGDIRLAYC
>RDQ825475
CTRPNNNTRTSVRIRPGQTFYGTGEIIGNIRQAHC
>RDQ825476
CTRPNNNTRTSVRIGPGQTFYGTGDIIGNIRQAHC
>RDQ869014
CTRPNNNTRKSIPIGPGRAFFATDIIGDIRQAHC
>RDQ869015
CTRPNNNTRRSIPIGPGRAFYATDIIGDIRQAHC
>RDQ869016
CTRPNNNTRKSISIAPGRAWYATGDIIGDIRQAHC
>RDQ869017
CIRPNNNTRRSIPIGPGRAFYATGDIIGDIRQAHC
>RDQ869018
CTRPGNNTRKSVRIGPGQTFYATGDITGDIRQAHC
>RDQ869019
CTRPSNNTRKGIHIGPGRAFYTTGDIIGDIRQAHC
>RDQ869020
CTRPSNNTRKSITIGPGRAFYATGDIIGDIRQAHC
>RDQ869021
CTRPGNNTRRSIPMGPGRAWYAIGEITGNIRKAHC
>RDQ869022
CTRPGNNTRKSIHIAPGRAFYATGDIIGDIRQAHC
>RDQ869023
CARPNNSTRKGIHIGPGRAFYAAADIIGDIRQAHC
>RDQ869024
CTRPNNNTRKGIHMGPGKTLYATGEIIGDIRQAHC
>RDQ869025
CTRPNNNTRKGIHIGPGRAFYATGEIIGNIRQAYC
>RDQ869026
CTRPNNNTRKSIHIAPGRPFYATGDIIGDIRQAHC
>RDQ869029
CTRPNNNTRKSIHMGPGKAFYATGEIIGDIRKAYC
>RDQ869031
CTRPNNNTRKGIHMGPGRTFYATGEIIGDIRQAHC
>RDQ869033
CTRPNNNTRKGVHIGPGRAFYATGEIIGDIRKAHC
>RDQ904337
CTRPNNNTRKSIRIGPGQTFYATGAIIGNIREAHC
>RDQ904338
CTRPNNNTRKSMRIGPGQSFYATGEIIGDIRQAHC
>RDQ904348
CIRPNNNTRKSIRIGPGQTFYATNAIIGDIRQAHC
>RDQ904349
CTRPNNNTRKGIGIGPGQTFYATNAIIGDIRQAHC
>REF117257
CIRPNNNTRKSIRIGPGQTFYATGDIIGDIRQAHC
>REF117264
CTRPNNNTRKSIRIGPGQTFYATGEIIGNIRQAHC
>REF117267
CTRPNENRRKSIRIGPGQAFYATGDIIGDIRQARC
>REF117268
CTRPNNNTRKSIRIGPGQTFYATGDIIGNIRQAYC
>REF117269
CTRPGNNTRKSIRIGPGQTFYATGDIIGDIRQAHC
>REF117271
CARPSNNTRTSIRIGPGQTFYATGAITGDIRQAHC
>REF117272
CIRPNNNTRKSIRIGPGQTFYATGDIVGDIRQAYC
>REF117274
CTRPGNNTRKSIRIGPGQTFYATGEIIGNIRQAHC
>REF175209
CIRPNNNTRKSIPMGPGKAFYATGDIIGNIRLAYC
>REF420986
CTRPNNNTRKSIRIGPGQTFYATDIIGDIRQAHC
>REF579969
CERPGNNTSKGIHIGPGRAFYATENIIGDIRKAHC
>REF579975
CGRPGNNTSKGIHMGPGRAFYATENIIGDIRKAHC
>REF579976
CERPGNNTSKGIHIGPGRAFYATVNIIGDIRKAHC
>REF579978
CERPGNNTSKGIHIGPGRAFCATENIIGDIRKAHC
>REF579987
CERPGNNTSKGIHIGPGRAFYATENIIGDIRKARC
>REF579990
CERPGNNTSKGIHIGPGRAFYATEDIIGDIRKAHC
>REF579993
CERPGNNTSKGIHIGPGRAFYATENIVGDIRKAHC
>REF600077
CTRPNNNTRKSIHIGPGRAFYATGDIVGDIRQAHC
>REF600079
CTRPNDNTRKSIHIGPGRALYATGDIIGDIRQAHC
>REF600084
CIRPNNNSRQGIHIGPGKALYTTKIIGNIRQAHC
>REF600087
CIRPNNNTRQGIHIGPGKALYTTNIIGNIRQAHC
>REF600088
CIRPNNNTRQGMHIGPGKALYTTNIIGNIRQAHC
>REF600089
CIRPNNNTRQGIHIGPGRALYTTNIIGNIRQAHC
>REF600093
CTRPNNNTRKSINIGPGRALYTTGDIIGDIRQAHC
>REF600095
CTRPNNNTRKGIHIGPGRAFYATGDIIGDIRQAHC
>REF600096
CTRLNNNTRKGIHIGPGRAFYATGDIIGDIRQAHC
>REF643657
CTRLNNNTRRSINIGPGRAWYTTGEVIGDIRKAHC
>REF643659
CTRPNNNTRKSIHIGPGRAFYATGAIIGNIRQAHC
>REF643662
CTRPNNNTRRSISIGPGRAFYATGEVIGDIRQAHC
>REF643663
CTRPNNNTRKGISIGPGRAFYTTGEVIGDIRQAHC
>REF643684
CIRPNNNTRKSIHIGPGRAFYATGEIIGNIRQAHC
>REF657890
CIRPNNNTRKSIPMGPGKAFYATGGIIGNIRQAHC
>REF657898
CIRPNNNTRKSIPMGPGKAFYATGSIIGNIRQAHC
>REF657900
CIRPNNNTRKSIPMGPGKAFYATGDIIGNIRQAHC
>REF657901
CIRPNNNTRKSIPMGPGKAFYATGGIIGDIRQAHC
>REF657903
CIRPNNNTRKSIPMGPGRAFYATGEIIGNIRQAHC
>REF657904
CIRPNNNTRKSIPMGPGRAFYATGAIIGNIRQAHC
>REF657905
CIRPNNNTRKSIPMGPGRAFYATGDIIGNIRQAHC
>REF657907
CIRPSNNTRKSIPMGPGRAFYATGDITGNIRQAHC
>REF657911
CIRPNNNTKKSIPMGPGRAFYATGDIIGNIRQAHC
>REF657912
CMRPNNNTRKSIHMGPGRAFYATGEIIGNIRQAHC
>REF657916
CIRPNNNTMKSIHMGPGRAFYATGEIIGNIRQAHC
>REF657924
CIRPNNNTRKSIHMGPGRAFYATGEIIGNIRQAHC
>REF657925
CMRPNNNTRKSIPMGPGRAFYATGEVIGNIRQAHC
>REF657926
CIRPNNNTRKSIHMGPGRAFYTTGEIIGNIRQAHC
>REF657929
CMRPNNNTRKSIHMGPGRAFYTTGEIIGNIRQAHC
>REF657930
CIRPNNNTRKSIPMGPGRAFYATGGIIGDIRQAHC
>REF657933
CIRPNNNTRKSIHMGPGGAFYATGGIIGNIRQAHC
>REF688428
CTRPNNNTRKGIHIGPGRAFYTTGEIIGNIRQAHC
>REF688429
CTRPNNNTRKSIHIGPGKAFYTTGEIIGDIRQAHC
>REF688430
CTRPNNNTRQGINIGPGRAFYTTGEVIGDIRQAHC
>REF688437
CTRPNNNTRKSIYIGPGRAFHTTGRIIGDIRQAHC
>REF688438
CTRPNNNTRKAIHLGPGRAFYTTGGIIGDIRQAHC
>REF688439
CTRPNNNTRKGIYIGPGRRFYAARKIIGDIRQAHC
>REF688440
CTRPHNNTRKGIHIGPGRAFYTAEKIVGDIRQAHC
>REF688443
CTRPNNNTKRSIYMGPGRTVHTKGRIIGDIRQAHC
>REF688444
CTRPNNHTRKRMTLGPGRVYYTTGEIVGDIRQAHC
>REF688445
CTRPNNNTSKGIHMGPGKAFYATGKIIGDIRQAHC
>REF688446
CTRPNNNTRKSIRIGPGSAFYATGDIIGDIRQAHC
>REF688447
CTRPNNNTRKSIPIGPGRAFFTTGDIIGDIRQAHC
>REF688448
CTRPNNNTRKSIPIGPGRAFYTTGDIIGNIRQAHC
>REF688449
CTRPNNNTRRSINIGPGRAFYTTGEIIGDIRQAHC
>REF688450
CTRPNNNTRKSIHIGPGRAFYGTDIIGDIRQAHC
>REF688452
CTRPNDNTRKGINIGPGRAFYATGEIIGDIRQAHC
>REF688453
CTRPNNNTRKGIHIGPGRAWYTTGEIIGDIRQAHC
>REF688454
CTRPNNNTRRSIHIGPGRAFHATGEIVGNIRQAHC
>REF688455
CTRPSNNTRRGIHIGPGRAFYATGEIIGDIRQAHC
>REF688456
CTRPNNNTRKSINMGPGRAFYATGDIIGDIRQAHC
>REF688457
CTRPNNNTRKSIPMGPGRAFYTTGEIIGDIRQAHC
>REF688458
CTRPNNNTRKGIPIGPGKAFYATGEIIGDIRQAHC
>REU031126
CTRPSNNTRTSMTIGPGQVFYRTGDIIGDIRQAYC
>REU031150
CTRPSNNTRTSITIGPGQVFYRTGEITGDIRKAYC
>REU031223
CTRPSSNTRTSIRIGPGQVFYRTGDIIGDIRKAYC
>REU031226
CTRPSNNTRTSIRIGPGQVFYRTGDIIGNIRKAYC
>REU031374
CTRPNNNVRTSMTIGPGQVFYRTGEIIGNIRRAYC
>REU161643
CTRPNNNTRTSTRIGPGQAFYATGDIIGDIRQAHC
>REU272190
CTRPNNNTRKSINLGPGRAWYTTGQIIGDIRQAHC
>REU272193
CTRPNNNTRKSINLGPGQAWYTTGQIIGDIRQAHC
>REU272200
CTRPNNNTRKSIHLGQGRAWYATGEIIGDIRQAHC
>REU272207
CTRPNNNTRKSIHIGPGRAWYATGEIIGDIRQAHC
>REU272217
CIRPNNNTRKSIPLGPGKAWYTTGQIIGDIRQAHC
>REU272218
CIRPNNNTRKSIPIGPGKAWYTTGQIIGDIRQAHC
>REU272220
CIKPNNNTRKSIPIGPGKAWYTTGQIIRDIRRAHC
>REU272246
CTRPNNNTRKRVSLGPGRVWYTTGQIVGDIRQALC
>REU272248
CIRPNNNTRKSIPIGPGRAWYTTGQIIGDIRQAHC
>REU272251
CIRPNNNTRKSIPLRPGKAWYTTGQIIGDIRQAHC
>REU272261
CTRPNNNTRKSINLGPGRAWYATGQIIGDIRQAHC
>REU272264
CTRPNNNTKKSINLGPGRAWYATGQIIGDIRQAHC
>REU272266
CTRPNNNTRKSINLGPGRAWYATGQIIGDIRRAHC
>REU272269
CIRPNNNTRKSIHLGLGRAWYATGEIIGNIRQAHC
>REU272280
CTRPNNNTRKSIPLGPGKAWYTTGDIIGDIRQAHC
>REU272288
CTRANNNTRKSIPLGPGKAWYTTGDIIGDIRQAHC
>REU272289
CTRPSNNTRKSINLGPGRAWYTTGQIIGDIRQAHC
>REU272291
CTRPSNNTRKSINLGPGTAWYTTGQIIGDIRQAHC
>REU272293
GTRPSNNTRKSINLGPGRAWYTTGQIIGDIRQAHC
>REU272298
CTRPNNNTRKSIHLGPGRAWYATGEIIGNIRQAHC
>REU272300
CTRPNNNTRKSIHLGLGRAWYATGEIIGNIRQAHC
>REU272301
CIRPNNNTRKSIHLGPGRAWYATGEIIGNIRQAHC
>REU272312
YTRPNNNTRKSIPLGPGRAWYTTGQIIGDIRQAHC
>REU272313
CTRPNNNTRKSIPLGPGRAWYTTGQIIGDIRQAHC
>REU272317
CTRPNNNTRKSIPLKPGRAWYTTGQIIGDIRQAHC
>REU272325
CTRPNNNTRKSIHIGPGQAWYTTGQIIGDIRQAHC
>REU272326
[truncated: 2,671 more rows]

## Sheet: g2p_str
>CCR5_1471_29187_CN_2003_B
CTQTQQQYK-K-KYTSR-------TRASMVCNR---RNNRR---YKTSTL		Bozek, K., Lengauer, T., Sierra, S., Kaiser, R. & Domingues, F. S. Analysis of physicochemical and structural properties determining HIV-1 coreceptor usage. PLoS Comput Biol 9, e1002977, doi:10.1371/journal.pcbi.1002977 (2013).
>CCR5_AM262114_21502_FR_1995_O
CVRPGSN-S-V-QEIKI---GP---MAWYSMQL---EQDGKRANARTAFC
>CCR5_BCF02_13870_FR_1990_O
CQRPGHQ-T-V-QEIRI---GP---MAWYS-MG---LAAGNGSESRRAYC
>CCR5_CA9_357_CM_1993_O
CERPGNH-T-V-QEIRI---GP---LAWYS-MGIEKNSKNS---SRLAYC
>CCR5_BCF01_572_FR_1990_O
CHRPGNL-S-V-QEMKI---GP---LSWYS-MG---LAANSSIKSRVAYC
>CCR5/CXCR4/CCR1/CCR2b/CCR3/CCR4_MVP5180_67_CM_1991_O
CIREGIAEV---QDIYT---GPMRWRSMTLKRS---NNTSP--RSRVAYC
>CCR5_EDLFMON_B_-_AU_-_B
CTRPNNN-T---RQVYLWDQGE---QCMQQ--E---TEIDK-------HI
>CCR5_EDLOMON_B_-_AU_-_B
CTRPNNY-T---RKVYIWDQGE-----HFI-QQ---EIEID------KHI
>CCR5_EDLPMON_B_-_AU_-_B
CTRPNNN-T-R-TSIPM---GP--GSNVC--NR---RHNRK---YKTSIL
>CXCR4_patient_WCM12_-_US_-_B
CTRPNNK---KIEGIRI---GP--GSAYF--TR---QIKEH---MRQTHC
>CXCR4_VI2617_16030_BE_2002_01_AE
CTRPYDNLV---TKITM---GP--GRVYYR-TE---NIKQG---TKMAYC
>CXCR4_070_653_UG_1993_D
CARPYIK-I-W-RRTHI---GS--GQAYST------KRIQN--YTGPAHC
>CCR5_32MPC1_29468_UG_1996_D
CIRPYYK-T-R-ERTHI---GS--GRAYYI-TR----IKGN---VRYTHC
>CXCR4_T28_X4_1_11540_FR_-_B
CTRHHEIIK-R-RKLHI---GP--GRPFYT-AE-----IGD---RRKAYC
>CCR5_03BW_1081_-_BW_2003_C
CIRPGIN-K-R-KRIRI---GL--RYAFFA-TD---NRIGK------AHC
>CXCR4_CMU10A2_738_TH_1993_01_AE
CTRPFYN-K-R-TRTSI---GQ--GQVLYR-TG---DITGN---IGKPYC
>CXCR4_65CC1_-_TH_2006_01_AE
CTRPYDT---K-IRMTR---GP--GKVFYH-TG---DIIGD---IRKAFC
>CXCR4_65CC4_-_TH_2006_01_AE
CTRPYET---K-IRMTR---GP--GKVFYH-TG---DIIGD---IRKAFC
>CXCR4_96TH_M02138_9695_TH_1996_01_AE
CTRPYNT---K-IKVTR---GP--GRVYYR-TG---EITGD---IRKAYC
>CXCR4_60CC3_-_TH_2006_01_AE
CTRPSGN-R-R-TRITM---GP--GRVFYR-TG---EIVGD---IRKAHC
>CXCR4_NH2_II_C19_715_JP_1996_01_AE
CTRPSNP-T-R-TRITM---GP--GRVWYR-TG---EITGS---IRKAYC
>CCR5_99PL2_-_TH_2006_01_AE
CTRPSDN-V-R-TSVGI---GP--GAVFYR-TG---DVIGD---IRKARC
>CXCR4_C2_CMU02_731_TH_1993_01_AE
CTRPFYT---R-ISMTR---GP--GHVFYR-TG---KIVGD---PRKAYC
>CCR5/CXCR4_97TH_NP1525_9692_TH_1997_01_AE
CTRPFTY-T-R-TRMTI---GP--GHVFYR-TG---DIVGD---IRKAYC
>CCR5_104PB4_-_TH_2006_01_AE
CTRPFNN-T-R-TSMTV---GP--GQVFFR-TG---EIIGD---PRKAWC
>CCR5_60PB2_-_TH_2006_01_AE
CTRPSNN-T-R-TSITT---GP--GRIFFR-TG---EIIGD---IRQAYC
>CCR5_60PL2_-_TH_2006_01_AE
CTRPSNN-T-R-TSITT---GP--GRIFFR-TG---EIIGD---IRQAYC
>CCR5_21PL2_-_TH_2006_01_AE
CTRPDNN-T-R-KSITM---GP--GRVFYR-PG---DIIGD---IRKAYC
>CCR5/CXCR4_KH021_-_KH_-_01_AE
CTRPSNN-T-R-TSLKI---GP--GQVFYR-TG---DIIGN---IRAAYC
>CCR5_101PL1_-_TH_2006_01_AE
CTRPFNN-T-R-TGIHI---GP--GQVFYR-TG---EIIGD---IRKAYC
>CCR5_98PB2_-_TH_2006_01_AE
CTRPSEN-V-R-TGIHI---GP--GQVFYR-TG---DIIGD---IRRAYC
>CCR5/CXCR4_29CC1_-_TH_2006_01_AE
CTRPSNN-V-R-ISTRI---GP--GQVFYR-TG---SIIGD---IRKAYC
>CXCR4_15prea3_771_NL_-_01_AE
CTRPNNK-I-R-TSFRI---GP--GQVFYK-TG---DITGD---IRKAYC
>CXCR4_98CC2_-_TH_2006_01_AE
CTRPFKN-V-R-TSLRI---GP--GRVFYR-TG---GITGD---IRKAYC
>CCR5_62PL1_-_TH_2006_01_AE
CTRPSNN-T-R-TSIRI---GP--GQLFYR-TG---DIIGN---PRQAYC
>CCR5_105PB1_-_TH_2006_01_AE
CTRPSNN-T-R-TSIHI---GP--GQVFYR-TG---DIIGN---PRRAYC
>CCR5_105PL3_-_TH_2006_01_AE
CTRPSNN-T-R-TSIHI---GP--GQVFYR-TG---DIIGN---PRRAYC
>CCR5_93TH976_17_430_TH_1993_01_AE
CTRPSTN-T-R-TSIRI---GP--GQVFYR-TG---DITGD---IRKAYC
>CCR5/CXCR4_50PB2_-_TH_2006_01_AE
CTRPSNN-V-R-TSFRI---GP--GQVFYK-TG---SITGD---IRKAYC
>CCR5/CXCR4_45CC1_-_TH_2006_01_AE
CTRPFKN-V-R-TSFRI---GP--GQVFYK-TG---DITGD---IRKAYC
>CCR5/CXCR4_45PB1_-_TH_2006_01_AE
CTRPFTN-V-R-TSFRI---GP--GQVFYR-TG---DITGD---IRKAYC
>CCR5_52PB3_-_TH_2006_01_AE
CTRPSNN-T-R-KSTPI---GP--GQVFYR-TG---DIIGD---IRQAFC
>CCR5_52PL7_-_TH_2006_01_AE
CTRPSNN-T-R-KSTPI---GP--GQVFYR-TG---DIIGD---IRQAFC
>CCR5_52PL4_-_TH_2006_01_AE
CTRPSNN-T-R-SSTPI---GP--GQVFYR-TG---DIIGD---IRQAFC
>CCR5_65PL1_-_TH_2006_01_AE
CTRPSNN-T-R-TSITI---GP--GKVFYQ-TG---DIIGD---IRKAFC
>CCR5_CM235_19931_TH_1990_01_AE
CTRPSNN-T-R-TSIRI---GP--GQAFYR-TG---DIIGD---IRKAYC
>CCR5_NH2_II_a1_715_JP_1996_01_AE
CTRPSNN-T-R-TGITI---GP--GQVWYR-TG---DIIGD---IRKAYC
>CCR5_92TH020_636_TH_1992_01_AE
CTRPFNN-T-R-TSLTI---GP--GQVFYR-TG---DIIGD---IRKAYC
>CCR5/CXCR4_KH023_-_KH_-_01_AE
CTRPSNN-T-R-ISMTM---GP--GQVFYR-TG---DIIGD---IRKAYC
>CCR5/CXCR4_VI2621_16031_BE_2002_01_AE
CTRPSNN-T-R-KSLTI---GP--GQVFYR-TG---DIIGD---IRQAYC
>CCR5_102CC2_-_TH_2006_01_AE
CTRPSNN-T-R-TSINI---GP--GRVFYR-PG---DIIGD---IRKAYC
>CCR5_98TH_NP1251_9694_TH_1998_01_AE
CTRPSNN-T-R-TSINI---GP--GQVFYR-PG---DIIGD---IRKAYC
>CXCR4_98CC3_-_TH_2006_01_AE
CTRPSNN-T-R-TSINI---GP--GHVFYR-TG---DIIGD---IRKAYC
>CCR5_005_664_TH_1992_01_AE
CTRPSNN-T-R-TSIPI---GP--GQVFYR-TG---DIIGD---IRKAYC
>CCR5_KH011_-_KH_-_01_AE
CTRPSNN-T-R-TSISI---GP--GQVFYR-TG---DIIGD---IRKAYC
>CCR5_KH018_-_KH_-_01_AE
CTRPSNN-T-R-TSISI---GP--GQVFYR-TG---DIIGD---IRKAYC
>CCR5_KH024_-_KH_-_01_AE
CTRPSNN-T-R-TSINI---GP--GQVFYR-TG---DIIGD---IRKAYC
>CCR5_92TH007_666_TH_1992_01_AE
CTRPSNN-T-R-TSINI---GP--GQVFYR-TG---DIIGD---IRKAYC
>CCR5_92TH023_1gER_637_TH_1992_01_AE
CTRPSNN-T-R-TSINI---GP--GQVFYR-TG---DIIGD---IRKAYC
>CCR5_92TH001_663_TH_1992_01_AE
CTRPSNN-T-R-TSINI---GP---QVFYR-TG---DIIGD---IRQAYC
>CCR5_KH014_-_KH_-_01_AE
CTRPSNN-T-R-TSINI---GP--GQVFYR-TG---DIIGD---IRRAYC
>CCR5_006_665_TH_1992_01_AE
CTRPSNN-T-R-TSITI---GP--GQVFYR-TG---DIIGD---IRQAYC
>CCR5_92TH022_1gER_649_TH_1992_01_AE
CTRPSNN-T-R-TSITI---GP--GQVFYR-TG---DIIGD---IRRAYC
>CCR5_KH006_-_KH_-_01_AE
CTRPSNN-T-R-TSITM---GP--GQAFYR-TG---DIIGD---IRKAYC
>CCR5_KH008_-_KH_-_01_AE
CTRPSNN-T-R-TSITM---GP--GQAFYR-TG---DIIGD---IRKAYC
>CCR5_KH004_-_KH_-_01_AE
CTRPSNN-P-R-TSITM---GP--GQVFYR-TG---DIIGD---IRKAYC
>CCR5_KH013_-_KH_-_01_AE
CTRPSNN-T-R-TSIAM---GP--GQVFYR-TG---DIIGD---IRKAYC
>CCR5_KH_001_-_KH_-_01_AE
CTRPSNN-T-R-TSITM---GP--GQVFYR-TG---DIIGD---IRKAYC
>CCR5_KH_003_-_KH_-_01_AE
CTRPSNN-T-R-TSITM---GP--GQVFYR-TG---DIIGD---IRKAYC
>CCR5/CXCR4_KH002_-_KH_-_01_AE
CTRPSNN-T-R-TSITM---GP--GQVFYR-TG---DIIGD---IRKAYC
>CCR5/CXCR4_KH020_-_KH_-_01_AE
CTRPSNN-T-R-TSITM---GP--GQVFYR-TG---DIIGD---IRKAYC
>CCR5/CXCR4_KH025_-_KH_-_01_AE
CTRPSNN-T-R-TSMTI---GP--GQVFYR-TG---DIIGD---PRKAYC
>CCR5/CXCR4_KH019_-_KH_-_01_AE
CTRPSNN-T-R-TSMTI---GP--GQVFYR-TG---DIIGD---IRKAYC
>CCR5_KH007_-_KH_-_01_AE
CTRPSNN-T-R-TSITI----P--GQVFYT-TG---DIIGD---IRKAYC
>CCR5_92TH019_648_TH_1992_01_AE
CTRPSNN-T-R-TSITI---GP--GQVFYR-TG---DIIGD---IRKAHC
>CCR5_92TH024_650_TH_1992_01_AE
CTRPSNN-T-R-TSITI---GP--GQVFYK-TG---DIIGD---IRKAYC
>CCR5_KH012_-_KH_-_01_AE
CTRPSNN-T-R-TSITI---GP--GQVFYR-TG---DIIGD---IRKAYC
>CCR5_90TH_CM244_4286_TH_1990_01_AE
CTRPSNN-T-R-TSITI---GP--GQVFYR-TG---DIIGD---IRKAYC
>CCR5_96TH_NI1149_373_TH_1996_01_AE
CTRPSNN-T-R-TSITI---GP--GQVFYR-TG---DIIGD---IRKAYC
>CCR5_92TH009_1gCR_667_TH_1992_01_AE
CTRPSNN-T-R-TSITI---GP--GQVFYR-TG---DIIGD---IRKAYC
>CCR5_92TH021_13876_TH_1992_01_AE
CTRPSNN-T-R-TSITI---GP--GQVFYR-TG---DIIGD---IRKAYC
>CCR5/CXCR4_KH010_-_KH_-_01_AE
CTRPSNN-T-R-TSITI---GP--GQVFYR-TG---DIIGD---IRK-YC
>CCR5_92TH003_1gCR_105_TH_1992_01_AE
CTRPSNN-T-R-TSITV---GP--GQVFYR-TG---DITGD---IRKAYC
>CCR5_96TH_NI1046_9693_TH_1996_01_AE
CTRPSNN-T-R-TSITI---GP--GQVFYR-TG---DITGD---IRKAFC
>CCR5_90TH_CM240_19932_TH_1990_01_AE
CTRPSNN-T-R-TSITI---GP--GRVFYR-TG---DIIGN---IRKAYC
>CCR5_50PL1_-_TH_2006_01_AE
CTRPSNN-T-R-TSITI---GP--GQVFYR-AG---DIIGN---IRKAYC
>CCR5_NH3V_1_716_JP_1993_01_AE
CTRPSNN-T-R-TSITI---GP--GQVWYR-TG---DIIGN---IRKAYC
>CCR5_93TH966_8_429_TH_1993_01_AE
CTRPSNN-T-R-TSTTI---GP--GQVFYR-TG---DITGN---IRKAYC
>CCR5_KH022_-_KH_-_01_AE
CTRPSNN-T-R-TSITI---GP--GQVFYR-TG---DITGN---IRKAYC
>CXCR4_VI761_4_21141_BE_-_D
CIRPFYK-T-R-KSVRV---GL--GRAYL--TE---RIRGD---IRQAHC
>CXCR4_92UG021_exp_645_UG_1992_D
CTRPYDK-V-S-YRTPI---GV--GRASYT-T----RIKGD---IRQAHC
>CXCR4_97TH_NP1695_9691_TH_1997_01_AE
CIRPYNN-T-R-TKMTM---GP--GHVFYK-TE---NIIGS---VKKAHC
>CXCR4_05ZAFV14_-_ZA_2005_C
CTRPANT---RIKRLGI---GP--GQAFRT-VK---QIIGD---IRQSHC
>CCR5_YBF30_588_CM_1995_N
CTRPGNN-T-G-GQVQI---GP--AMTFYN-IE---KIVGD---IRQAYC
>CCR5_NDLP_-_AU_-_B
CTRPNNN-T-G-KSMPM---GP--GRAFYS-TG---EIMGH---LRKTYS
>CCR5_644_11207_ES_-_B
CTRLNNY-T-K-EVVSM---GP--GRAFFT-TG---DIIGA---IRRAHC
>CXCR4_99TH_NI1052_15293_TH_1999_01_AE
CTRPFIN-T-R-VSSRI---GP--GRVFYS-TE---DIKGV---LRKAYC
>CCR5/CXCR4_TC03_1_3406_ZW_2001_C
CIRPGNN-T-S-KSIRI---GQ--RRPVYV-H----KIIGD---IRQAHC
>CCR5/CXCR4_ME46_3089_US_1997_B
CTKPNKI-T-R-RNVRI---GP--GRALFK-TG---YIIGT---IRQAHC
>CXCR4_ZASW7_3136_ZA_1999_C
CTRPGSNKQ-RIRNIRI---GP--GRAFHT-NG----VIGD---IRKAYC
>CXCR4_VI968_1_21144_BE_-_B
CTRPHNT-I-K-RRIHI---GP--GRAFYT-TK---GIQGD---LRQAHC
>CCR5/CXCR4_AG1049_-_FR_-_02_AG
--RPGNN-T-R---IGI---GP--GQSWLA------HQVGD---IRQAHC
>CXCR4_CMU08A2_737_TH_1993_01_AE
CTRPSNK-K-R-QRVTI---GP--GRVYYS-TG---DIMGD---IRKAHC
>CCR5/CXCR4_99ZASW20_8588_ZA_1999_C
CTRPNNN-T-R-KSIRT---GIGRGQTFYV-TG---QIIGD---VRQAHC
>CXCR4_99CMLB30_3073_CM_1999_G
CTRPNNN-T-K-KGIRT-GIGA--GQTFYA-TG---KIIGD---IRQAHC
>CXCR4_SE6594_74_SE_1993_A1U
CIRPYHN-T-R-TRIHI---GP--GRSFY--TG---DIKGS---IRQAHC
>CXCR4_patient_WC41_-_US_-_B
CTRPHNK-A-I-RHIHI---GQ--GRAF-T-TG---SIEGN---IRQAHC
>CXCR4_APV_4_24049_US_2001_B
CTRPGNS-T-R-RGILV---GT---RRFYT-TR---NIIGD---IRKAHC
>CCR5/CXCR4_AG1044_-_FR_-_02_AG
CTRSNNT---R-QSV-I---GP--GT--YA-TG----GIGD---IRQVHC
>CCR5/CXCR4_93RW_024_9686_RW_1993_A1
CTRPYNN-T-F-RRVRI---GP--GQSFHA-SD---NIVGD---IRKAHC
>CXCR4_05ZAFV26_-_ZA_2005_C
CTRPGKG-K-R-TRVRI---GP--GRTFYA-TG---AVTGD---IRKAHC
>CCR5_99CMLB20_3060_CM_1999_AG
CIRPNNN-A-I-KNVGI---GP--GQTFYT-TG---KIIGN---ISQAYC
>CCR5/CXCR4_99ZACM9_4195_ZA_1999_C
CARPGNN-T-I-KRIRI---GP--RYAFYA-KE---TIIGD---IRQAHC
>CCR5_01CM_1475MV_9934_CM_2001_02_AG
CTRTGKN-T-R-TSIHM---GP--GQAFFA-TG---EVIRD---IRLAYC
>CXCR4_99CMBD6_3067_CM_1999_AG
CTRPGNP-I-R-KRIGI---GP--GQAFHA-TG---NIIGD---IRRAQC
>CXCR4_pBD6_15_-_CM_1999_02_AG
CTRPGNP-I-R-KRVGI---GP--GQAFHA-TG---NIIGD---IRRAQC
>CCR5_01CMNYU6283_5150_CM_2001_A
CIRPNNN-T-R-KSIRI---GP--GQAFYA-RG---DVISN---IRHAYC
>CCR5_99CMLB5_5242_CM_1999_A
CIRPNNN-T-R-RGIHI---GP--GQAFYA-RG---AIIGD---IRQAYC
>CCR5_99CMLB26_3062_CM_1999_A
CIRPNNN-T-R-KGIHI---GP--GQAFYA-RG---DIIGN---IRHAFC
>CCR5_Pat2_1_1_11101_US_-_B
RVRPNNN-T-R-RSIHI---GL--GRRFYT-T----EIVGD---IRKAYC
>CXCR4_7069P_c11_6996_US_-_B
CTRPYNL---K-KSITR---GP--GRVIYS-TG---DIMGD---IRKAHC
>CXCR4_TYBE_4573_US_-_B
CTRVSKN-I-RQKRIKI---GP--GRAFVA-TG---DI-GD---IRKAHC
>CCR5/CXCR4_00ZADu151_Mar_00_2483_ZA_2000_C
CTRPNSN-K-R-RGVRI---GP--GLSFFA-TR---KIIGD---IRQAHC
>CCR5_99UGA08483_9697_UG_1999_D
CTRPYNN-T-I-QSVQM---GP--GRAWYT-SG--ITIIGD---IRQAHC
>CXCR4_92UG_029_638_UG_1992_A1
CTRPNNNIS-R-RRIHI---GR--GQAFYA-TG---GMTGN---IRQAYC
>CCR5/CXCR4_TC29_3417_ZW_2001_C
CTRPGNN-T-R-KGLRI---GP--GRTIYA-TE---VTVGD---IRQAYC
>CCR5_LTNP2_12257_RW_1988_A
CTRPNNN-T-I-TSIRI---GP--GQAFY--TG---TVTG----IR-AYC
>CXCR4_BZ167_10007_BR_1989_B
CTRPNNK-A-R-RRIRI---GP--GRTFY--TG---KIVGD---IRQAYC
>CCR5/CXCR4_WR27_3099_US_1988_B
CTRPGNK-I-R-RRIHI---GP--GRAFYT------DRVGD---IRQAYC
>CCR5/CXCR4_KER2008_4232_KE_2000_A1
CTRPNNN-T-R-RGVHI---GL--GRRFYT-T----QVVGD---IRQAYC
>CCR5/CXCR4_99CMYD3_3068_CM_1999_AG
CTRPGNN-T-R-RRMRI---GP--G--YFY-TK---RIIGD---IRQAHC
>CCR5/CXCR4_2239_68_2_19522_SE_-_B
CTRPNNY-T-R-KGIRT---GP--GRAFYV-T----KTIGD---IKQAHC
>CCR5/CXCR4/CCR3/CCR1_99CMLB33_3074_CM_1999_F2
CTRPGNK-T-R-RSMRI---GP--GRVFYA-T----NIIGD---IRKAYC
>CCR5_CM4/99ZACM4_2469_ZA_1999_A1CDGKU
CIRPTNN-T-R-QSIRF---GP--GQVFFG-T----DVIGD---IRQAHC
>CCR5_VI761_1_21141_BE_-_D
CTRASNN-T-R-QSVRI---GP--GQAYFT-T----EIIGN---IRRAHC
>CCR5/CXCR4_DM1_10_28510_UG_-_D
CTRPYNN-T-I-QSTRI---GP--GQAFYT-SG---RIIGD---IRKAHC
>CXCR4_VI820_4_21142_BE_-_A1
CIRPGIN-T-R-QGVRI---GP--GRAFFI-RN---NIIGD---IRKAFC
>CXCR4_99ZASW12_15030_ZA_1999_C
CMRPGNN-T-R-KRVRI-GIGP--RQTFYA-PG---GINKD---IRQAHC
>CCR5_VI2641_16035_BE_2002_02_AG
CTRPNNN-T-R-RDIGI---GP--GQTFFA-AG---AIIGD---IRQASC
>CCR5/CXCR4_41CC1_-_TH_2006_01_AE
CTRPNNN-T-R-TRVTM---GP--GHVFYK-TG---DIIGD---IRRAFC
>CCR5/CXCR4_41PB3_-_TH_2006_01_AE
CTRPNNN-T-R-TRVTM---GP--GHVFYK-TG---DIIGD---IRRAFC
>CCR3/CXCR4_1865_70_2_19519_SE_-_B
CTKSNYN-I-I-KRIPI---GP-GGRAFYT-TG---QIIGN---IRQTHC
>CXCR4_MN/AF075720_1_US_-_B
CTRPNYN-K-R-KRIHI---GP--GRAFYT-TK---NIKGT---IRQAHC
>CCR5_02GH_NKS02_19227_GH_2002_-
CTRPNNN-T-S-KSIRI---GP--GQAFYA-TD---RITGN---IRHAYC
>CCR5_LTNP10_12264_RW_1988_A
CTRHNNN-T-R-TSIRI---GP--GQAFYA-TG---SIIGD---IKRVSC
>CCR5/CXCR4_GUN_1rWT_V_-_JP_-_B
CTRPNNN-T-R-KSITI---GS--GRAFHA-IE---KIIGN---IRQAHC
>CCR5/CXCR4_AG1051_-_FR_-_02_AG
CTRP----T---RRVPI---GP--GQTFYA-R----RIIGD---IR-AHC
>CCR5_02GH_NT22_19250_GH_2002_-
CTRPNNN-T-R-KGIPI---GP--GQAFY--TN---TIVGD---IRLAYC
>CCR5_NKU3006_4265_KE_2001_D
CTRPSNN-T-R-QSIRI---GP--GQAFYT-T----EVIGN---IRLAFC
>CCR5_00ZATM28_12334_ZA_2000_C
CIRPQNN-T-V-KSVRI---GP--GQTFYT-TG---QVVGD---IRKAHC
>CCR5_99CC8_-_TH_2006_01_AE
CIRPSNN-T-R-TSVAI---GP--GAAFYK-TG---EIIGD---IRKAHC
>CCR5_105PL2_-_TH_2006_01_AE
CIRPSNN-T-R-TSVAI---GP--GAAFYK-TG---EIIGD---IRKAHC
>CCR5_99PB2_-_TH_2006_01_AE
CIRPSNN---R-TSVAI---GP--GAAFYK-TG---DIIGD---IRKAHC
>CCR5_105_10158_KE_1994_A1C
C-RPNNT-----RKIGV---GP--GQTFYA------GIIGD---IRQAHC
>CCR5_T28_R5_1_11540_FR_-_B
CTRPSNN-T-R-KSVHI---GP--GRALYT-T----DIIGD---IRKAYC
>CCR5/CXCR4_patient_WC32_-_US_-_B
CTRPNNN-T-R-RDIPM---GP--GRAYFA-AT---DIIGN---IRQAHC
>CCR5_55PL1_-_TH_2006_01_AE
CIRPSNN-T-R-TSIHI---GP--GQSFYK-TG---DIVGN---IRQAYC
>CCR5_PR103pre_01_10827_CH_1998_01_AE
CIRPFEN-T-R-TSVRI---GP--GQVFYK-TG---DIIGD---IRSAFC
>CCR5_1051_12_C22_13622_US_1997_B
CERPNNN-T-R-RSIHI---GP--GRAFYA--G---EIIGN---IRKAYC
>CCR5/CXCR4_05ZAFV27_-_ZA_2005_C
CTRPSNN-T-R-KRIRV---GP--GQTVYA-TD---AIIGD---IRQAHC
>CCR5/CXCR4_M0_05_487_16054_BE_1994_B
CTRPGTK-T-R-RLIHI---GP--GRAFYT-T----DRIGD---IRQAHC
>CCR5_S134_6380_MW_1996_C
CTRPNNN-T-R-RSYGI---GP--GQAFRA-TT---NIIGD---IRKAHC
>CCR5_47CC11_-_TH_2006_01_AE
CTRPSNN-T-R-TSISF---AP--GQAFYQ-TG---DIIGD---IRKAFC
>CCR5_47PL1_-_TH_2006_01_AE
CTRPSKH-T-R-TSISF---AP--GQAFYQ-TG---DIIGD---IRKAFC
>CCR5_02CM_1970LE_7863_CM_2002_02_AG
CVRPGNN-T-I-RSIRI---GP--GQSFHG-TG---NIIGD---IRQAHC
>CCR5_WICU_C1_13496_US_2005_B
CTRLSNN-T-R-KGVHL---GP--GSAMYA-TG---EIIGD---IRQAHC
>CCR5/CXCR4_TC22_3412_ZW_2001_C
CTRPGNK-T-R-QSIRI---GIGRGQSFHA-TG---AIIGD---IRKAYC
>CCR5/CXCR4_RF/HAT3_8_US_1983_B
CTRPNNN-T-R-KSITK---GP--GRVIYA-TG---QIIGD---IRKAHC
>CXCR4_patient_WC28_4308_US_-_B
CIRPNNN-T-R-RSIHI---GP--GRAFYA-TG---RVIGD---VRRAYC
>CCR5_98UG57128_3961_UG_1998_D
CTRPSNN-T-R-KGVHI---GP--GQAIYS-TG---QIIGD---IRKAHC
>CCR5_00ZATM25_12329_ZA_2000_C
CTRPNNN-T-R-QGIGI---GP--GQTFYA-HT---NIIGD---IRQAHC
>CXCR4_99ZATM2_8187_ZA_1999_C
CARPGNN-T-R-KMMRI---GIGRGQTFYA-NG---QVIGD---IRQAHC
>CCR5/CXCR4_AG1047_-_FR_-_02_AG
CTRPNNN-T-R----VI---GP--GRAFYT-TG---DIIG----IR-AYC
>CXCR4_IIIB/LAI_19535_FR_1983_B
CTRPNNN-T-R-KSIRI-QRGP--GRAFVT-IG----KIGN---MRQAHC
>CXCR4_NL43/pNL43/NL4_3_325_FR_1985_B
CTRPNNN-T-R-KSIRI-QRGP--GRAFVT-IG----KIGN---MRQAHC
>CCR5/CXCR4_99ZASW30_8182_ZA_1999_C
CTRPNNN-T-R-KSVRI---GIGRGHAFYT-TG---KVIGN---IRQAHC
>CCR5_NDROM_A_-_AU_-_B
CTRPNNN-T-G-TCIPM---GP--GRAVCA-TG---DIIGN---IRQAYC
>CCR5_NDLPM_A_-_AU_-_B
CTRPNNN-T-G-TSIHM---GP--GRAVYA-TG---DIIGN---IRQAYC
>CCR5_NDRPM_A_-_AU_-_B
CTRPNNN-T-G-TSIHM---GP--GRAVYA-TG---DIIGN---IRQAYC
>CCR5_NDLFM_A_-_AU_-_B
CTRPNNN-T-G-TSIPM---GP--GRAVYA-TG---DIIGN---IRHAYC
>CCR5_NDRFM_A_-_AU_-_B
CTRPNNN-T-G-TSIHM---GP--GRAVYA-TG---DIIGN---IRHAYC
>CCR5_NDLFC_2_-_AU_-_B
CTRPNNN-T-R-TSIPI---GP--GRAIYA-TG---DIIGN---IRQAYC
>CCR5_NDRPC_2_-_AU_-_B
CTRPNNN-T-R-TSIPM---GL--GRAMYA-TG---DIMGN---IRQAYC
>CCR5_NDRPT_A_-_AU_-_B
CTRPNNN-T-R-TSIHM---GP--GRALYA-TG---DIIGD---IRHAYC
>CCR5_EDRPM_C_-_AU_-_B
CTRPNNN-T-R-TSIPM---GP--GRALYA-TG---DIIGN---IRQAYC
>CCR5_NDRPM_B_-_AU_-_B
CTRPNNN-T-R-TSIHM---GP--GRALYA-TG---DIIGN---IRQAYC
>CCR5_NDLPT_A_-_AU_-_B
CTRPNNN-T-R-TSIHM---GP--GRALYA-TG---DIIGN---IRQAYC
>CCR5_NDROC_3_-_AU_-_B
CTRPNNN-T-R-TRIHM---GP--GRAMYA-TG---DIIGN---IRQAYC
>CCR5_NDLFT_A_-_AU_-_B
CTRPNNN-T-R-TSIHM---GP--GRAMYA-TG---DIIGN---IRQAYC
>CCR5_NDRPMON_B_-_AU_-_B
CTRPNNN-T-R-TSIHM---GP--GRAMYA-TG---DIIGN---IRQAYC
>CCR5_NDRPC_3_-_AU_-_B
CTRPNNN-T-R-TSIHM---GP--GRAMYA-TG---DIIGN---IRQAYC
>CCR5_NDRPC_1_-_AU_-_B
CTRPNNN-T-R-TSIHM---GP--GRAMYA-TG---DIIGN---IRQAYC
>CCR5_NDRPC_4_-_AU_-_B
CTRPNNN-T-R-TSIHM---GP--GRAMYA-TG---DIIGN---IRQAYC
>CCR5_NDRPC_5_-_AU_-_B
CTRPNNN-T-R-TSIHM---GP--GRAMYA-TG---DIIGN---IRQAYC
>CCR5_NDLPT_B_-_AU_-_B
CTRPNNN-T-R-TSIPM---GP--GRAMYA-TG---DIIGN---IRHAYC
>CCR5_NDROC_4_-_AU_-_B
CTRPNNN-T-R-TSIPM---GS--GRAMYA-TG---DIIGN---IRQAYC
>CCR5_NDROM_B_-_AU_-_B
CTRPNNN-T-R-TGIPM---GP--GRAMYA-TG---DIIGN---IRQAYC
>CCR5_EDRFMON_B_-_AU_-_B
CTRPNNN-T-R-TSIPM---GP--GRAMYA-TG---DIIGN---IRQAYC
>CCR5_NDRFC_2_-_AU_-_B
CTRPNNN-T-R-TSIPM---GP--GRAMYA-TG---DIIGN---IRQAYC
>CCR5_NDROC_1_-_AU_-_B
CTRPNNN-T-R-TSIPM---GP--GRAMYA-TG---DIIGN---IRQAYC
>CCR5_NDLFMON_B_-_AU_-_B
CTRPNNN-T-R-TSIPM---GP--GRAMYA-TG---DIIGN---IRQAYC
>CCR5_NDLPC_1_-_AU_-_B
CTRPNNN-T-R-TSIPM---GP--GRAMYA-TG---DIIGN---IRQAYC
>CCR5_NDROT_A_-_AU_-_B
CTRPNNN-T-R-TSIPM---GP--GRAMYA-TG---DIIGN---IRQAYC
>CCR5_NDROMON_A_-_AU_-_B
CTRPNNN-T-R-TSIPM---GP--GRAMYA-TG---DIIGN---IRQAYC
>CCR5_NDLPMON_B_-_AU_-_B
CTRPNNN-T-R-TSIPM---GP--GRAMYA-TG---DIIGN---IRQAYC
>CCR5_NDLPC_4_-_AU_-_B
CTRPNNN-T-R-TSIPM---GP--GRAMYA-TG---DIIGN---IRQAYC
>CCR5_NDRFC_9_-_AU_-_B
CTRPNNN-T-R-TSIPM---GP--GRAMYA-TG---DIIGN---IRQAYC
>CCR5_NDLFC_3_-_AU_-_B
CTRPNNN-T-R-TSIPM---GP--GRAMYA-TG---DIIGN---IRQAYC
>CCR5_NDRFC_1_-_AU_-_B
CTRPNNN-T-R-TSIPM---GP--GRAMYA-TG---DIIGN---IRQAYC
>CCR5_NDLPMON_A_-_AU_-_B
CTRPNNN-T-R-TSIPM---GP--GRAMYA-TG---DIIGN---IRQAYC
>CCR5_NDLFC_4_-_AU_-_B
CTRPNNN-T-R-TSIPM---GP--GRAMYA-TG---DIIGN---IRQAYC
>CCR5_NDLPM_B_-_AU_-_B
CTRPNNN-T-R-TSIPM---GP--GRAMYA-TG---DIIGN---IRQAYC
>CCR5_NDRFMON_B_-_AU_-_B
CTRPNNN-T-R-TSIPM---GP--GRAMYA-TG---DIIGN---IRQAYC
>CCR5_NDLPC_3_-_AU_-_B
CTRPNNN-T-R-TSIPM---GP--GRAMYA-TG---DIIGN---IRQAYC
>CCR5_NDROMON_B_-_AU_-_B
CTRPNNN-T-R-TSIPM---GP--GRAMYA-TG---DIIGN---IRQAYC
>CCR5_NDRFT_B_-_AU_-_B
CTRPNNN-T-R-TSIPM---GP--GRAMYA-TG---DIIGN---IRQAYC
>CCR5_C2_R5_ci_10927_SE_-_01_AE
CTRPYNN-T-R-TSVRI---GP--GQ-FYK-TG---DIIGD---IRRAYC
>CXCR4_M3_2D_10929_SE_-_01_AE
CTRPFNN-T-R-TSVGV---GP--GQVFYK-TG---DIIGD---IRRAYC
>CCR5_99ZALT45_7354_ZA_1999_C
CSRIGNN-T-R-TSIGI---GP--GQAFFA-TG---DIIGN---IRKAHC
>CXCR4_01ZARP1_8183_ZA_2001_C
CIRPGNN-T-R-KRVRL-GIGP--GQTFYA-TG---RVIRD---IRQAHC
>CXCR4_N7_WEEK_12_31866_US_2005_B
CKRPNNN-A-R-RHIHI---GP--GRAFYA-T----DIIGN---IRQAYC
>CCR5_LTNP11_12265_RW_1988_A
CIRPSNN-T-R-KSVHI---GP--GQAFYA-TD---TITGN---IRQAHC
>CCR5_02CM_0013BBY_7860_CM_2002_02_AG
CTRPSNN-T-R-TSVRI---GP--GQTFYG-TG---EIIGD---IRKAYC
>CCR5_96BW_013_-_BW_1996_C
CTRPSNN-T-R-TSIRI---GP--GQTFYA-TG---EIIGD---IRKAHC
>CCR5/CXCR4_TC08_3408_ZW_2001_C
CTRPNNN-T-R-KSVRI---GIGRGQAIYA-KK---AIIGD---IRQAHC
>CCR5_PR123pre_01_10833_CH_1996_B
CTRPNNN-T-K-RSVNI---VP--GRAIYT-T----DIIGD---IRQAHC
>CCR5/CXCR4_patient_WC47_-_US_-_B
CTRPNNN-T-R-KSITM---GP--GKVFYA-T----DIIGD---IRQAHC
>CCR5_SC25C_8B3_13486_TT_1997_B
CTRPNNN-T-R-RGVTI---GP--GRVFY--TG---EVTGD---IRQAHC
>CCR5_TT35P_11H8_27237_TT_1999_B
CSRPNNN-T-R-RSVHI---GP--GRAWY--TG---EIIGD---IRQAHC
>CCR5/CXCR4_SC24-QH1520c.2_13506_TT_-_B
CTRPNNN-T-R-KSIRM---GI--RRAFY--TR---EIIGD---IRQAHC
>CCR5_VI48_16046_BE_1986_G
CIRPNNN-T-R-KGIHI---GP--GRMFYA-T----RVVGD---IRQAHC
>CCR5_patient_WC44_-_US_-_B
CTRPNNN-T-R-KGIYI---GP--GRRFYA-AR---KIIGD---IRQAHC
>CCR5_99ZACOT9_12309_ZA_1999_C
CTRPNNN-T-R-QSIRI---GP--GQAFFA-AK---DIIGD---IREAHC
>CCR5_Q45D6_678_KE_1994_A2
CTRPNNN-T-R-RSIHF---GP--GQAFY--TN---NIIGD---IKQAHC
>CCR5_S191_6374_MW_1996_C
CVRPNNN-T-R-KSIRI---GP--GQTFYA-TN---GIIGD---IREAHC
>CCR5_RS016_-_BR_2003_C
CTRPNNN-T-R-KSIRI---GP--GQTFYA-TR---GIIGD---IREAHC
>CCR5_C012_14721_MW_1996_C
CTRPGNN-T-R-RSVRI---GP--GQAFYA-TG---EIIGN---IRRAHC
>CCR5_A246_7085_TZ_2001_C
CTRPGNN-K-R-RSVRI---GP--GQTFYA-TG---EIIGN---IREAHC
>CCR5_ZM249M_10585_ZM_2003_C
CTRPNNN-T-R-KSIRI---GP--GQTFYA-TG---EIIGK---IREAHC
>CCR5_99ET14_10755_IL_1999_C
CTRPNNN-T-R-RSIRI---GP--GQTFYA-TG---EIIGN---IREAHC
>CCR5_ZM233M_10580_ZM_2002_C
CTRPNNN-T-R-KSIRI---GP--GQSFYA-TG---EIVGN---IREAHC
>CCR5_KNH1207_4246_KE_2000_A1
CTRPSNN-T-R-KSVRI---GP--GQAFYT-TG---DITGD---IRQAYC
>CCR5_96CM_MP538_20683_CM_1996_02A
CTRPNNN-T-R-KSVRI---GP--GQAFYT-TT---DITGD---IRQAHC
>CCR5_99ZALT5_7355_ZA_1999_C
CIRTGNN-T-R-KSVRI---GP--GQTFYA-TD---GIIGD---IRKAYC
>CCR5_367/ME1_3089_US_1997_B
CTRPNNN-T-R-RSVRI---GP--GGAMFR-TG---DIIGD---IRQAHC
>CCR5_Q0_78_469_16055_BE_1994_B
CIRPNNN-T-R-KGIHL---GP--GGALYA-TG---GIIGD---IRQAYC
>CCR5/CXCR4_dp12_a4_12937_NL_1990_B
CTRPNNN-T-R-RRIHI---GP--GRAVYT-TG---QIIGD---IRKAYC
>CCR5_TZ7_-_TZ_-_A1
CTRPNNN-T-R-KSIHI---GP--GQAFYA-IG---DVIGN---IRQAQC
>CCR5_CAP210_2_00_E8_20446_ZA_2005_C
CIRPGNN-T-R-RSIRI---GP--GQAFYA-MG---DIIGN---IREAHC
>CCR5_7120C_c01_6995_US_-_B
CIRPNNN-T-R-KSINI---GP--GRAMYA-TE---QITGD---IRQAHC
>CCR5_99CMLB40_3064_CM_1999_U
CTRPNNY-T-R-KSIPI---GP--GRAVFK-TG---DIIGD---IRQAYC
>CCR5_CH40E_C9_28465_US_2006_B
CTRPNNN-T-R-KSIPM---GP--GKAFYA-RG---DITGD---IRKAYC
>CCR5/CXCR4_TC04_3407_ZW_2001_C
CTRPSNN-T-R-KSARI-GVGP--GQAFYA-IK---KIIGD---IRQAHC
>CCR5_LTNP12_12266_RW_1988_A
CTRPSNN-T-R-TSISI---GP--GQSFYA-TG---AIIGD---IRQAHC
>CCR5_22PL1_-_TH_2006_01_AE
CTRPFNN-T-R-TSIHI---GP--GQAFYK-TG---GIIGD---IRQAYC
>CCR5_00CMNYU786_14494_CM_2000_G
CTRPGNN-T-R-KGIGI---GP--GQMFYA-TG---SITGD---IRQAHC
>CCR5_1054_07_TC4_27182_US_1997_B
CTRPNNN-T-I-KGIHI---GP--GRAFYT-TG---QVIGD---IRKAYC
>CCR5_patient_WC45_-_US_-_B
CTRPHNN-T-R-KGIHI---GP--GRAFYT-AE---KIVGD---IRQAHC
>CXCR4_VI321_16044_BE_1989_B
CTRPNNN-T-R-KGIRI---GP--GRAFIA-TD---KIIGD---IRQAHC
>CCR5_THRO_10154_US_2000_B
CTRPNNN-T-S-KSIHM---GP--GGAFFA-TG---RIIGD---IRKAYC
>CCR5_7047C_c01_6968_US_-_B
CTRPNNN-T-R-KSIHM---GP--GRVLYT-TG---GITGD---IRQAHC
>CCR5/CXCR4_00CMNYU805_5158_CM_2000_U
CIRPNNN-T-R-KGIHL---GP--GQAFYA-TG---EIVGD---IRQAYC
>CCR5_02GH_NT17_19243_GH_2002_-
CARPNNN-T-R-KGIHL---GQ--GQTFFA-TG---EIIGD---IRQAHC
>CCR5/CXCR4_VI218_16029_BE_1989_B
CIRPNNN-T-R-KRIYI---GP--GRAVYT-TR---AIIGD---IRQAHC
>CCR5_LSP7_-_RW_1988_C
C-RPGNN-T-R-ES-RI---GP--GQAFFA-TG----VIGD---IRKAYC
>CCR5_TV019_891_ZA_1998_C
CTRPGNN-T-R-KSIRI---GP--GQAFFA-TG---AIIGD---IRKAYC
>CCR5_VI820_1_21142_BE_-_A1
CIRPGNN-T-R-QSVRI---GP--GQAFFA-T----DIIGD---IRKAFC
>CCR5_98ZA528_14293_ZA_1998_C
CIRPGNN-T-R-QSIRI---GP--GQTFFA-TG---DIIGD---IRQALC
>CCR5_00ZATM26_12330_ZA_2000_C
CIRPGNN-T-R-RSVRI---GP--GQTFFA-TG---DIIGD---IRQAHC
>CCR5_03BW_0856_-_BW_2003_C
CIRPGNN-T-R-KSVRI---GP--GQTFFA-TG---DIIGD---IRKAHC
>CCR5_05ZAFV6_-_ZA_2005_C
CARPGNN-T-R-KSVRI---GP--GQTFFA-TG---DIIGD---IRKAHC
>CXCR4_99CMBD5_3066_CM_1999_AG
CTRPGNN-T-R-KSIRI---GIGRGQTFYA-NG---RVVGD---IRQAHC
>CXCR4_99ZATM1b_8189_ZA_1999_C
CTRPNNN-T-R-KNVRI---GIGRGQTFYA-NG---RIIGN---IRQAHC
>CCR5_AG1014_-_FR_-_02_AG
CTRPGNN-T-R-QSVRI---GP--GQVFYA------NPIID---IRQAHC
>CCR5_AG1010_-_FR_-_02_AG
CIRPGNTKS-R---------GP--GQAFYA-TD-----IGD---IRQAHC
>CCR5_AG1013_-_FR_-_02_AG
CTRPNNN-T-R--SVRI---GP--GQAFYA---------GD---IGIQAC
>CCR5_99CM_MP1433_20513_CM_1999_A
CTRPNNN-T-R-RSVRI---GP--GQAYYA-TG---EIIGD---IRKAYC
>CCR5_92NG003_583_NG_1992_A1G
CTRPNNN-T-R-KSIRI---GP--GQAFYA-TG---EIIGQ---E-----
>CCR5_301660N/92US660/14572_4475_US_1992_B
CTRPNNN-T-R-KSIPM---GP--GKAMYA-TG---EIIGD---IRKAYC
>CCR5_APV_5_24050_US_2003_B
CTRPNNN-T-R-KSIHM---GP--GKAFYA-TG---EIIGD---IRKAYC
>CCR5_RU23_-_RU_-_F1
CTRPNNN-T-R-KSIHF---GP--GQAFYA-TG---EIIGD---IRKAYC
>CCR5_RU29_-_RU_-_F1
CTRPNNN-T-R-KSIRI---GP--GQAFYA-TG---EIIGD---IRKAYC
>CCR5_AG1025_-_FR_-_02_AG
CTRPGNN-T-R-KMI-----GP--GQTFYA-YE-----IGD---IRQAYC
>CCR5_00ZATM33_12331_ZA_2000_C
CIRPNNN-T-R-QSVRI---GP--GQTFFA-N----DIIGD---IRQAHC
>CCR5/CXCR4_AG1043_-_FR_-_02_AG
CTRPNNN-T---TGIHI---GP--GQTFYA-TG----IIG----IRQA-C
>CCR5/CXCR4_DM9_14_28505_UG_-_D
CTRPNNN-T-R-QGVHL---GP--GQALFT-T----DVIGD---IRQAYC
>CCR5_326MPc07_29450_UG_1997_D
CTRPNNN-T-R-QGVHI---GP--GQALYT-T----DIIGD---IRQAYC
>CCR5_326FIc01_29446_UG_1997_D
CTRPNNN-T-R-KGVHI---GP--GQALYT-T----DIIGD---IRQAYC
>CCR5_LSP2_-_RW_1988_A
CT-PNNT---R-KSVRI---GP--GQAFHA-TG----IIGE---IRKAHC
>CCR5_AG1027_-_FR_-_02_AG
C-RPGNN-K-R-TSIRI---GP--GQT-YA-TG---EIIGN---IRQAQC
>CCR5_99UGE08364_3983_UG_1999_D
CTRPSNN-T-R-QSIRI---GP--GLAFYT-T----KIIGD---IRQAHC
>CCR5_DU178/98ZADU178_2476_ZA_1998_A2C
CTRPNNN-T-R-RSVRI---GP--GQAFY--TS---DIIGD---IREAHC
>CCR5_AG1023_-_FR_-_02_AG
CIRPNNN-T-R-KSVRI---GP--GQTFYA-TG---DIIGI-----KAYC
>CCR5_00KE_KER2018_4237_KE_2000_A
CARPSNN-T-R-KSVHI---GP--GQAFYA-TG---AITGD---IRQAYC
>CCR5_02GH_NT33_19244_GH_2002_-
CTRPNNN-T-R-TSVRI---RP--GQTFYG-TG---EIIGN---IRQAHC
>CCR5_02GH_NT34_19245_GH_2002_-
CTRPNNN-T-R-TSVRI---GP--GQTFYG-TG---DIIGN---IRQAHC
>CCR5_368MPc02_29453_UG_1997_A1
CTRPNNN-T-R-KGVHI---GP--GQAFFA-AG---DIIGN---IRQAYC
>CCR5_368FIc01_29449_UG_1997_A1
CTRPNNN-T-R-KGVHI---GP--GQAFFA-TG---DIIGD---IRQAYC
>CCR5_97CM_MP582_20529_CM_1997_A
CTRPNNN-T-R-KSVHI---AP--GQAFYA-TG---AIIGD---IRRAYC
>CCR5_N6_WEEK_20_31865_US_2005_B
CTRPNNN-A-R-KSINI---GP--GRAFYA-AT---DIIGD---IRQAHC
>CCR5_99UGA07412_3975_UG_1999_D
CIRPNNN-T-R-KSIRI---GP--GQALYT-T----DIIGN---IRQAHC
>CCR5_6101_4633_US_1994_B
CTRPNNN-T-R-KSIHM---GP--GAAFYA-RG---EVIGD---IRQAHC
>CCR5_SC13C_2G9_10388_TT_1996_B
CTRPGNN-T-R-KGITI---GP--GSVFY--TG---EIIGD---IRQAHC
>CCR5_SC20_8A8_13485_TT_1994_B
CTRPNNN-T-R-RDITI---GP--GRVFY--TG---EIIGD---IRQAHC
>CCR5/CXCR4_TC13_3410_ZW_2001_C
CTRPNNT---R-KSVGI---GP--GKTFYA-HG---EVIGN---IRQAHC
>CCR5_S180_6388_MW_1996_C
CTRPGNN-T-R-TSIRI---GP--GQTFFA-N----NIIGD---IRQAHC
>CCR5_99ZALT42_7353_ZA_1999_C
CTRPGNN-T-R-QSIRI---GP--GQAFY--TN---NIIGD---IRQAHC
>CCR5_AG1022_-_FR_-_02_AG
CTRLNNN-T-R-TSIRI---GP--GQSFHA-TG---QIVGD---IRQAHC
>CCR5_APV_17_24062_US_2002_B
CARPNNS-T-R-KGIHI---GP--GRAFYA-AA---DIIGD---IRQAHC
>CCR5_SC31_4E11_13487_TT_1994_B
CTRPNNN-T-R-KGIHI---GP--GKVFY--TG---EIVGD---IRQAHC
>CCR5_LSP12_-_RW_1988_A
CTRPNNN-T-R-RSV-I---GP--GRAFYA-TG---DIIGD---IRRASC
>CCR5_LSP13_-_RW_1988_A
CTRPNNN-K-R-TSVRI---GP--GQVFFA--G---DIIGD---IRQAHC
>CCR5_00ZATM31_12335_ZA_2000_C
CTRPGSN-T-R-RSIRI---GP--GQAFY--TQ---DIIGD---IRQAHC
>CCR5_02GH_NT10_19241_GH_2002_-
CTRPNNN-T-R-KGIHI---GP--GQTFY--TN---KIIGN---IRQAHC
>CCR5_959_427_MW_1993_C
CTRPNNN-T-R-RSIRI---GP--GQVFYA-NN---DIIGD---IRQAHC
>CCR5_97ZAPET137_12311_ZA_1997_C
CIRPNNN-T-R-KSIRI---GP--GQVFYA-NN---DIIGD---IRQAHC
>CCR5_S045_14722_MW_1996_C
CPRPINN-T-R-RSVRI---GP--GQTFYA-TG---EIIGN---IRQAHC
>CCR5_S070_6369_MW_1996_C
CTRPINN-T-R-RSVRI---GP--GQTFYA-TG---GIIGN---IRQAHC
>CCR5_S119_6381_MW_1996_C
CIRPSNN-T-R-RSVRI---GP--GQTFYA-TG---EITGD---IRQAHC
>CCR5_FJ443124_-_KE_-_A1D
CIRPSNN-T-R-KSVRI---GP--GQTFYA-TG---EIMGD---IRQAHC
>CCR5_02GH_NNA01_19234_GH_2002_-
CTRPNNN-T-R-KGIHL---GP--GQTFYA-TG---GIIGD---IRQAHC
>CCR5_01CM_0008BBY_9958_CM_2001_02_AG
CIRPSNN-T-R-KSIRI---GP--GQTFYA-TG---AIIGD---IRRAHC
>CCR5_LSP10_-_RW_1988_C
CVRPHNN-T-R-KSIRI---GP--GQAFYA-TE---SIIGD---IRQAHC
>CCR5_S005_6353_MW_1996_C
CTRPNNN-T-R-KSIRI---GP--GQTFFA-TN---AIIGD---IRQAHC
>CCR5_99ZASW22_8567_ZA_1999_C
CTRPSNN-T-R-KSIRI---GP--GQAFYA-TN---EIIGD---IRQAHC
>CCR5_S141_6390_MW_1996_C
CTRPNNN-T-R-KSIRI---GP--GQAFFA-TN---EIIGD---IRQAHC
>CCR5_99CMLB6_3070_CM_1999_G
CTRPNNN-T-R-KSITL---GP--GQAFYA-TG---AIIGN---IRQAHC
>CCR5_99CMLB11_3072_CM_1999_G
CTRPNNN-T-R-KSISI---GP--GQAFYA-TG---DIIGD---IKKAYC
>CCR5_VI2676_16038_BE_2002_B
CIRPNNN-T-R-RSIPI---GP--GRAFYA-TG---GIIGD---IRKAYC
>CCR5_LTNP7_12261_RW_1988_A
CTRPYNN-T-R-KSVRI---GP--GQAFYA-TG---AIIGN---IRQASC
>CCR5_AG1042_-_FR_-_02_AG
CTRPNNN-T-R-TSIRI---GP--GQTFYA-NN---GIIGD---IRQAHC
>CCR5_99ZALT21_14879_ZA_1999_C
CIRPNNN-T-R-KSIRI---GP--GQSFHA-TG---EIIGN---IRQAHC
>CCR5_99ZASW4_8564_ZA_1999_C
CTRPSNN-T-R-KSIRV---GP--GQSFHA-TG---EIIGD---IRQAHC
>CCR5_JWF-JW3-975_13799_UG_1992_G
CTRPNNN-T-R-KSINL---GP--GQAIYA-TG---AIIGD---IRQAHC
>CCR5_63358_04_p3_27224_US_1997_B
CMRPNNN-T-R-KGIHI---GP--GGAFYA-TG---DIIGN---IRQAHC
>CCR5_6244_13_B5_27222_US_1996_B
CTRPSNN-T-R-KSIHM---GP--GGAFYA-TG---SIIGD---IRQAHC
>CCR5_62615_03_p4_27223_US_1996_B
CTRPNNN-T-R-KSIHI---GP--GGAFYA-AG---GIIGN---IRQAHC
>CCR5_CW010_1112_GB_1997_B
CTRPNNN-T-R-KSIPI---GP--GRALYA-TG---DIIGE---IRQAFC
>CXCR4_05ZAFV3_-_ZA_2005_C
CSRPGNN-T-R-KSVRI---GIGRGQTFYA-TG---KVIGD---IRQAHC
>CCR5_99ZASW35_15095_ZA_1999_C
CARPNNN-T-R-TSVRI---GP--GQAFYA-TN---DIIGK---IRQAHC
>CCR5/CXCR4_UGSE8131_314_SE_1995_A1
CTRPNNN-T-R-KSIRI---GP--GQAFYG-MG---DIIGD---IRKAHC
>CCR5_99CMLB4_3063_CM_1999_A
CIIPNNN-T-R-KSIHI---GP--GQAFYA-RG---DIIGD---IRQAHC
>CCR5_99CMLB25_3061_CM_1999_A
CIRPGNN-T-R-KSIHI---GP--GQAFYA-RG---DIIGD---IRQAHC
>CCR5_UG/primary/D76_-_UG_-_D
CSRPNNN-T-R-QSIRI---GP--GQAFYA-MG---DIIGD---IRKAYC
>CCR5_VI2678_16039_BE_2002_B
CTRLNNN-T-R-KSIPM---GP--GRAFYA-TG---DIIGD---IRKAHC
>CCR5_NAB08_pre_cl_11_1_23092_CH_-_B
CTRPNNN-T-R-RSISI---GP--GRAFYA-TG---EVIGD---IRQAHC
>CCR5_TV015_1103_ZA_1998_B
CTRPGNN-T-R-KSISM---GP--GRAFYA-TG---DIIGD---IRQAYC
>CCR5_H0_05_230_16051_BE_1994_B
CTRPNNN-T-G-KSISI---GP--GRAFYT-TG---EIIGE---IRQAYC
>CCR5_99ZASW26_8569_ZA_1999_C
CTRPSNN-T-R-TSVRI---GP--GQTFFA-TN---DVIGD---IRQAHC
>CCR5_SE7253_146_SE_1994_A1
CTRPSNN-T-R-TSIRI---GP--GQAFYA-TG---DITGD---IRQAHC
>CCR5_HIV_25710_2_15850_IN_1999_C
CARPSNN-T-R-TSIRI---GP--GQTFYA-TG---AITGD---IRQAHC
>CCR5_ACH490_23roB2_13826_NL_1984_B
CTRPNNN-T-R-KSIHL---GP--GRAFFT-TG---EIIGN---IRQAYC
>CCR5_62130_04_B10_16106_US_1996_B
CTRPNNN-T-R-RSIHI---GP--GRAFYT-TG---EVIGD---IKQAHC
>CCR5_1006_11_C3_4574_US_1997_B
CTRPNNN-T-R-KGIHI---GP--GRAFYA-TG---QIIGD---IKRAYC
>CCR5_600_15508_ES_-_B
CTRPNNN-T-R-KSIHI---GP--GKAFYA-TG---DVIGD---IRKAHC
>CCR5_CW012_1113_GB_1997_B
CTRLNNN-T-R-KSIHM---GP--GRAFFA-TG---EIIGD---IRQAHC
>CCR5_14PREB2_842_NL_-_B
CTRPSNN-T-R-KSIHL---GP--GRAFYA-TG---DIIGN---IRKAHC
>CCR5_9021_14_B2_16102_US_1998_B
CTRPGNN-T-R-KSIHI---AP--GRTFYA-TG---EIIGD---IRRAHC
>CCR5_TRJO_27235_US_2001_B
CTRPHNN-T-R-KSIHI---GP--GRAWYA-TG---DIIGD---IRKAYC
>CCR5/CXCR4_02GH_NKS18_19228_GH_2002_-
CTRPNNN-T-R-RSLRI---GP--GRTFYA-AG---KIIGD---IRQAHC
>CCR5_patient_WCM15_-_US_-_B
CTRPNNN-T-R-RSIHI---GP--GRAFHA-TG---EIVGN---IRQAHC
>CCR5_9020_20_TB1_27225_US_1998_B
CSRPNNN-T-R-RSIHI---GP--GRAFYA-TG---DITGD---IRKAHC
>CCR5_N5_DAY_1_31861_US_2005_B
CTRFNNN-T-R-KGIHI---GP--GRAFYA-TG---DIIGN---IRQASC
>CCR5_patient_WC52_-_US_-_B
CTRPNNN-T-S-KGIHM---GP--GKAFYA-TG---KIIGD---IRQAHC
>CCR5_WITO_10578_US_2000_B
CTRPGNN-T-R-RSINI---GP--GRAFYA-TG---AIIGD---IRKAHC
>CCR5_92BR019_1gCR_72_BR_1993_B
CTRPGNN-T-R-RSIHM---GW--GRAFYA-TG---DIIGD---IRQAHC
>CCR5/CXCR4_ACH16810_P23_12936_NL_-_B
CTRPNNN-I-R-KRIHI---GP--GRAFYT-TG---QIIGN---IRQAHC
>CCR5_U0_122_517_16058_BE_1994_B
CTRPNNN-T-R-KGIHM---GP--GKVFYA-TG---QIIGD---IRQAHC
>CCR5_1059_09_A4_23546_US_1998_B
CTRPNNN-T-R-KSITF---GP--GRAFYT-TG---DIIGD---IRKAYC
>CCR5_N8_DAY_1_31857_US_2005_B
CTRPNNN-T-R-KGIHI---GP--GRAFYA-TE---KITGD---IRQAHC
>CCR5_99ZASW14_8566_ZA_1999_C
CIRPNNN-T-S-KSIRI---GP--GQTFYA-TG---RIIGD---IRQAHC
>CCR5_CAAN_27173_US_2004_B
CTRPNNN-T-S-KSITI---GP--GRAFYA-TG---RIIGD---IRKAHC
>CCR5_99ZALT39_14880_ZA_1999_C
CIRPNNN-T-R-ESIRI---GP--GQAFYA-TG---GIIGD---IRQAHC
>CCR5_99ZATM5_15690_ZA_1999_C
CTRPNNN-T-R-QSIRI---GP--GQTFFA-TK---GIIGD---IRQAYC
>CCR5_02GH_NKS22_19229_GH_2002_-
CSRPGNN-T-R-RSVRI---GP--GQTLYA-AG---DIIGD---IRQAHC
>CCR5_01CMNYU5308_5162_CM_2001_A
CTRPSNN-T-R-KSIPI---GP--GQAIYA-TG---EIIGD---IRKAHC
>CCR5_03BW_0900_-_BW_2003_C
CTRPSNN-T-R-KGIRI---GP--GQTFYA-TG---DVIGD---IRQAHC
>CCR5_05ZAFV13_-_ZA_2005_C
CARPGNN-T-R-RSVRI---GP--GQAFYA-TG---EIIGD---IRKAHC
>CCR5_00ZATM22_12326_ZA_2000_C
CIRPGNN-T-S-KSIRI---GP--GQTFYA-TG---DVIGN---IRQAHC
>CCR5_HIV_0013095_2_30603_IN_2000_C
CTRPNEN-R-R-KSIRI---GP--GQAFYA-TG---DIIGD---IRQARC
>CCR5_97CM_MP801_20548_CM_1997_G
CTRPSNN-T-R-KSISF---GP--GQAFYA-TG---DIIGD---IKKAHC
>CCR5_VI178_16027_BE_1988_05_DF
CTRPNNN-T-R-KSIHL---GP--RQAFYT-TG---EIIGD---IRKAHC
>CCR5_TZ9_-_TZ_-_10_CD
CVRPSNN-T-R-KSIRI---GP--GQTFYA-TG---DITGD---IRQAHC
>CCR5_SE9488_13794_SE_1996_A1C
CTRPGNN-T-R-RSVHI---GP--GQAFYA-TG---DITGD---IRKAHC
>CCR5_99ZASW34_8571_ZA_1999_C
CTRPNNN-T-T-TSVRI---GP--GQTFYA-TG---DIIGN---IRAAHC
>CCR5_92RW025_1gCR_609_RW_1992_A
CVRPNNN-T-R-TSVRI---GP--GQTFYA-TG---EIIGD---IRRAFC
>CCR5_92RW025A_13769_RW_1992_A1
CVRPNNN-T-R-TSVRI---GP--GQTFYA-TG---EIIGD---IRQAFC
>CCR5/CXCR4_05ZAFV15_-_ZA_2005_C
CARPNNN-T-R-KHVRI---GIGRGQTFYA-TG---AIIGD---IRQAHC
>CCR5_AG1028_-_FR_-_02_AG
CVRPNNN-T---KVI-----GP--GQTFYA------TIIGD---I-QAHC
>CCR5_AG1030_-_FR_-_02_AG
CSRPNNN-T-R-KS-RI---GP--GQTFYA-TD-----IGD-------QC
>CCR5_LTNP1_12256_RW_1988_A
CTRPNNN-T-R-KSVHI---GP--GQAFYA------TIIGK---IRQAHC
>CCR5_LSP6_-_RW_1988_A
CTRPNNN-T-R-KSVHI---GP--GQAFYA-TG---AIIGN---IRQAHC
>CCR5_LSP11_-_RW_1988_A
CTRPSNT---R-KSVHI---GP--GKAFYA-TG---DIIGD---IR-AHC
>CCR5_KSM4030_4255_KE_2000_A1
CTRPSNN-T-R-KSVRI---GP--GQVFYA-T----DIIGN---IRQAHC
>CCR5_LSP4_-_RW_1988_A
CTRPNNN-T-R-TSVHI---GP--GQAFYA-TG---DIIGD---IRQAHC
>CCR5_AG1012_-_FR_-_02_AG
CTRPHNN-T-R-KSVHI---GP--GQAFYA-TG---DIIGD---IRQAHC
>CCR5_98ZA502_4004_ZA_1998_C
CTRPHNN-T-R-KSVRI---GP--GQAFYA-TG---DIIGN---IRQAHC
>CCR5_03BW_4499_-_BW_2003_C
CVRPNNN-T-R-KSIRI---GP--GQTFYA-TG---NIIRD---IRQAHC
>CCR5_AG1006_-_FR_-_02_AG
CIRP-NN-----RSVRI---GP--GQTFYA-TG---EIIGD---IRA--C
>CCR5_LSP14_-_RW_1988_A
CIRPNNT---R-KSVRI---GP--GQTFYA-TG---EIIGD---IRAAYC
>CCR5_99CM_MP1287_20503_CM_1999_G
CIRPGNN-T-R-KSIRI---GP--GQAFFA-TG---AIIGN---IRQAHC
>CXCR4_ZAM20_6408_ZM_1989_C
CARPGNN-T-R-KSIRI---GP--GQTFFA-TG---AIIGD---IRQAHC
>CCR5/CXCR4_TC25_3414_ZW_2001_C
CTRPGNN-T-R-RSVRI---GP--GQSFHA-TG---TIIGD---IRQAHC
>CCR5_1579A_11283_IN_2001_A1C
CTRPNNN-T-R-ESVRI---GP--GQTFY--TS---NIIGD---IRQAHC
>CCR5_patient_WCM7_-_US_-_B
CTRPNNN-T-R-KSIHI---GP--GRAFYG-T----DIIGD---IRQAHC
>CCR5_588_11202_ES_-_B
CTRPNNN-T-R-KGIHI---GP--GRAFYA-T----DIIGD---IRQAHC
>CCR5_P5_DAY_1_31863_US_2005_B
CTRPNNN-T-R-RGIHI---GP--GRAFYA-T----DIIGD---IRQAHC
>CCR5_LTNP4_15684_RW_1988_A
CTRPNNN-T-R-KSVHI---GP--GQAFYA-TG---DIIG----IRKAYC
>CCR5_03BW_1065_-_BW_2003_C
CIRPNNN-T-R-QSIRI---GP--GQAFFA-TG---DIIGD---IRQAYC
>CCR5_HIV_25711_2_13780_IN_1999_C
CIRPNNN-T-R-KSIRI---GP--GQTFYA-TG---DIVGD---IRQAYC
>CCR5_00CMNYU340_1982_CM_2000_A1G
CVRPNNN-T-R-KSVRI---GP--GQAFYA-TG---DIIGD---IRKAYC
>CCR5_02ZARP5_12316_ZA_2002_C
CIRPNNN-T-R-KSIRI---GP--GQAFYA-TG---DIIGD---IRKAYC
>CCR5_SE8891_144_SE_1995_A1
CIRPNNN-T-R-KSIRI---GP--GQAFYA-TG---DIIGD---IRQAYC
>CCR5_AG1040_-_FR_-_02_AG
CIRPGNN-T-R-KSVRI---GP--GQ-FYA-TG----AVGD---IRQAHC
>CCR5/CXCR4_92RW009_1gCR_13803_RW_1992_AC
CSRPNNN-T-R-KSVHI---GP--GQAFYA-TG---DVIGD---IRQAYC
>CCR5_89SM_145_10012_SO_1989_C
CTRYANN-T-R-KSVRI---GP--GQTFY--TN---DIIGD---IRQAHC
>CCR5_00CMNYU2541_5167_CM_2000_A1G
CTRPNNN-T-R-KSVRI---G---GQSFYA-T----DIIGD---IRKAYC
>CCR5_S018_6351_MW_1996_C
CVRPNNN-T-R-KSIRI---GP--GQTFYA-N----DIIGD---IRQAHC
>CCR5_S031_6375_MW_1996_C
CTRPNNN-T-R-KSIRI---GP--GQTFYA-N----DIIGD---IRQAHC
>CCR5_108MIc01_29444_UG_1997_D
CTRPNNN-T-R-KSIHL---GP--GQAFYT-T----KIIGD---IRQAYC
>CCR5_108FPc01_29466_UG_1997_D
CTRPNNN-T-R-QSIHL---GP--GQAFYT-T----KIIGD---IRQAYC
>CCR5/CXCR4/CCR3_ACH171_29roa10_711_NL_1988_B
CTRPGNN-T-R-KRIHI---GP--GRAFYT-TR---QIIGN---IRQAHC
>CCR5_ACH171_25rah6_711_NL_1987_B
CTRPGNN-T-R-KSIHI---GP--GRAFYT-TG---QIIGN---IRQAHC
>CCR5_AG1018_-_FR_-_02_AG
CIRPNNN-T---RKVRI---GP--GQTFYA-AG---EII-N---IRQAHC
>CCR5_97CM_MP570_11172_CM_1997_02A
CIRPNNN-T-R-ESVRI---GP--GQTFYA-TG---EIIGD---IRQAHC
>CCR5_97CM_MP568_20522_CM_1997_02_AG
CTRPNNN-T-R-RSVRI---GP--GQTFYA-AG---EIIGD---IRQAHC
>CCR5/CXCR4_AG1048_-_FR_-_02_AG
C-RPNNN-T-R-ESVRI---GP--GQTFYA-AG-----IG----IRQAHC
>CCR5_PR127pre_01_10835_CH_1997_B
CTRPNNN-T-R-KSIHM---GP--GRAFYT-TG---EIIGD---IRQAYC
>CCR5_5768_4622_US_1995_B
CTRPNNN-T-R-KSIHM---GP--GKVFYT-TG---EIIGD---IRQAHC
>CCR5_MACS2BR_13_895_US_-_B
CTRPNNN-T-R-KSIHM---GP--GKAFYT-TG----VIGD---IRQAHC
>CCR5_2282_41_10_19521_SE_-_B
CTRPNNN-T-R-KSIHM---GP--GRAFYT-TG---QIIGD---IRQAHC
>CCR5/CXCR4_2282_62_10_19521_SE_-_B
CTRPNNN-T-R-KSIHM---GP--GKAFYT-TG---QIIGD---IRQAHC
>CCR5_LTNP15_12269_RW_1988_A
CTRPNNN-T-R-RSVHI---GP--GQAFYA-TG----VIGD---IRQAHC
>CCR5_99CMLB31_3075_CM_1999_AG
CTRPNNN-T-R-TSVRI---GP--GQTFYA-TG---AIIGD---IRKAYC
>CCR5/CXCR4_TC23_3413_ZW_2001_C
CTRPNNN-T-R-KSVRI---GIGRGQTFYA-TG----IVGD---IRQAHC
>CCR5_12008_09_B33_16108_US_1999_B
CTRPSNN-T-R-RSINI---GP--GKAFYA-TG---EIIGN---IRQAHC
>CCR5_VI2687_16041_BE_2002_B
CTRPNNN-T-R-KSINI---GP--GRAFYS-TG---AIIGN---IRQAHC
>CCR5_LTNP8_12262_RW_1988_A
CTRPNNN-T-R-KSIHI---GP--GQALYT-T----DIVGD---IRQAHC
>CCR5_SE7535_62_SE_1994_A1
CTRPNNN-T-R-TSVPI---GP--GKVFYA-TG---EIIGD---IRQAHC
>CCR5_APV_1_24046_US_2001_B
CTRPNNN-T-R-KSIPI---GP--GRAFFA-T----DIIGD---IRQAHC
>CCR5_SC05_8C11_13484_TT_1993_B
CTRPNNN-T-R-KSIPI---GP--GSVFY--TG---EIIGD---IRQAHC
>CCR5_601FIC3_29445_UG_1999_A1
CTRPNNN-T-R-TSVRI---GP--GQAFYA-T----DIIGN---IRKAFC
>CCR5_601MPC7_29456_UG_1999_A1
CTRPNNN-T-R-TSVRI---GP--GQAFYA-T----DIIGD---IRKAYC
>CCR5_92RW008_b_606_RW_1992_A1
CTRPNNN-T-R-TSIRI---GP--GQSFH--TG---DIIGD---IRQAHC
>CCR5_LTNP3_12258_RW_1988_A
CIRPNNN-T-R-TSI-I---GP--GQAFYA-TG---DIIGN---IRQAHC
>CCR5_99CM_MP1378_20680_CM_1999_02_AG
CTRVANN-T-R-TSVRI---GP--GQTFYA-TG----IIGD---IRQAHC
>CCR5_PR118pre_01_12945_CH_1997_B
CTRPGNN-T-R-KSIHI---GP--GRAFYA-T----DIIGD---LRQAYC
>CCR5_2239_45_1_19522_SE_-_B
CTRPNNN-T-R-RDIHI---GP--GRAFYA-TG---GIIGN---IRQAHC
>CCR5_VI968_2_21144_BE_-_B
CTRPNNN-T-R-RSIHI---GP--GRAFY--TR---DIIGN---IRQAHC
>CCR5_TT29P_3A1_27236_TT_1998_B
CTRPNNN-T-R-KSVHI---GP--GKVFYA--G---EIIGD---IRQAHC
>CCR5_TT31P_2E10_13490_TT_1998_B
CTRPNNN-T-R-KSVHI---GP--GKVFYA--G---EIIGD---IRQAHC
>CCR5_AG1052_-_FR_-_02_AG
CTRPGNN-T-S-KSVRI---GP--GQVFYA-TG---RIIG----IRQAHC
>CCR5_99ZATM12_8188_ZA_1999_C
CTRPNNN-T-R-QSVRI---GP--GQVFYA-TN---DIIGD---IRQAYC
>CCR5_03GH_NSU26_19238_GH_2003_-
CTRPGNN-T-R-QS-RI---GP--GQTFYA-TG---DIIGD---IRKAFC
>CCR5_00CMNYU1818_14496_CM_2000_A1
CIRPNNN-T-R-RSVRI---GP--GQSFYT-T----DIIGD---IRQAHC
>CCR5_N3_DAY_1_31854_GB_2005_C
CTRPNNN-T-R-KSIRI---GP--GQTFFA-T----EIVGN---IRQAHC
>CCR5_99UGJ32228_3994_UG_1998_D
CTRPNNN-T-R-KSIRI---GP--GQAFYT-T----NIIGD---IRQAYC
>CCR5_97CM_MP573_20525_CM_1997_02_AG
CTRPDNN-T-R-KSVRI---GP--GQAFY--TN---EIIGD---IRKAHC
>CCR5_99ZATM3_12319_ZA_1999_C
CTRPGNN-T-R-KSIRI---GP--GQTFYA-N----DIIGD---IRQAYC
>CCR5/CXCR4_DU179_2482_ZA_1999_C
CTRPGNN-T-R-KSIRI---GP--GQAFY--TN---HIIGD---IRQAYC
>CCR5_99CMLB9_3071_CM_1999_AG
CTRPNNN-T-R-KRVPI---GP--GQTFYA-T----DIIGN---IRQAHC
>CCR5_S148_14719_MW_1996_C
CTRPINN-T-R-WSVRI---GP--GQTFYA-TG---DIIGD---IRQAHC
>CCR5_S021_6360_MW_1996_C
CPRPINN-T-R-WSVRI---GP--GQTFYA-TG---DIIGD---IRQAHC
>CCR5_62357_14_D3_16103_US_1996_B
CTRPNNN-T-R-KSIHI---GP--GQAFYT-TG---AIIGD---IRQAYC
>CCR5_01PB4ZA_5881_ZA_2001_C
CTRPNNN-T-R-RGIRI---GP--GQTFYA-TG---GIIGD---IRQAHC
>CCR5_020_633_RW_1992_A1
CTRPNNN-T-R-KGVRI---GP--GQAFYA-TG---GIIGD---IRQAHC
>CXCR4_TC28_1_14211_ZW_2001_C
CMRPNNN-T-R-KSVRI---GP--GQTFFA-TG---AIIGN---IRQAHC
>CCR5_98ZABLM84_12318_ZA_1998_C
CIRTGNN-T-R-KSVRI---GP--GQTFYA-TG---AIIGD---IRQAHC
>CCR5_02CM_0014BBY_7861_CM_2002_02_AG
CTRPGNN-T-R-KSVRI---GP--GQTFYA-SG---AIIGD---IRQSHC
>CCR5_120MPC12_29462_UG_1998_A1
CTRPGNN-T-R-KGIHI---GP--GQAFYA-TG---AIIGD---IRQAHC
>CCR5_C018_14723_MW_1996_C
CTRPNNN-T-R-KSVRI---GP--GQAFYA-TD---GIIGD---IRQAHC
>CCR5_S040_6384_MW_1996_C
CTRPNNN-T-R-KSIRI---GP--GQAFYA-TN---AIIGN---IRQAHC
>CCR5_92NG083/JV10832_13804_NG_1992_G
CIRPNNN-T-R-KSIPI---GP--GQAFYA-TG---DIIGD---IRQAHC
>CCR5_05ZAFV28_-_ZA_2005_C
CTRPNNN-T-R-TSVRI---GP--GQAFYA-TN---GIIGD---IRQAHC
>CCR5_patient_WCM13_-_US_-_B
CTRPNDN-T-R-KGINI---GP--GRAFYA-TG---EIIGD---IRQAHC
>CCR5_9014_01_TB1_16107_US_1997_B
CMRPNNN-T-R-KSINI---GP--GRAFYA-TG---DIIGD---IRQAHC
>CCR5_08preB2p_841_NL_-_B
CTRPSNN-T-R-KSINI---GP--GRAWYA-TG---EIIGD---IRKAHC
>CCR5/CXCR4_08preA4_841_NL_-_B
CTRPSNN-T-R-KSINI---GP--GRAWYA-TG---EIIGD---IRKAHC
>CCR5_s35_d0_c07_28163_US_-_B
CTRPSNN-T-R-KSINM---GP--GRAFYT-TG---EIIGD---IRQAHC
>CCR5_PR124pre_01_10834_CH_1997_B
CIRPNNN-T-R-KSINI---GP--GRAFYA-TR---DIIGD---IRQAHC
>CCR5_3988_10147_US_1995_B
CTRPNNN-T-R-KSINI---GP--GRAFVA-TG---AIIGD---IRQAHC
>CCR5_01CMNYU5346_5163_CM_2001_11_cpx
CTRPNNN-T-R-KSIRI---GP--GQALYA-TG---AIIGN---IRQAHC
>CCR5_01PB8ZA_5882_ZA_2001_C
CTRPNNN-T-R-KSVRI---GP--GQALYA-TG---GIIGD---IRQAHC
>CCR5_LDROCE_25_-_AU_-_B
CTRPNND-T-R-KSIHL---GP--GSAFYA-PG---DIIGD---IRQAHC
>CCR5_I0_61_273_16052_BE_1994_B
CTRPNNN-T-R-RSIHI---AP--GSAFYA-TG---EIIGD---IRQAHC
>CCR5_22211v4_4503_US_1994_B
CTRPTNN-T-R-KSIHI---AP--GSAFYA-TG---DIIGD---IRQAHC
>CCR5_RHPA_23540_US_2000_B
CTRHNNN-T-R-KSINI---GP--GRAFYA-TG---KIIGD---IRQAHC
>CCR5_J624_24081_SE_-_B
CTRPNNN-T-R-KSIHI---GP--GRALYA-TG---DIVGD---IRQAHC
>CCR5_BZ162A_2970_BR_1990_BF1
CTRPNNN-T-R-KSIHI---GP--GRALYA-TG---DIIGD---IRKAHC
>CCR5_6240_08_TA5_23541_US_1995_B
CTRPNNN-T-R-KGIHI---GL--GRALYA-TG---DIIGD---IRQAHC
>CCR5_93US073_4009_US_1993_B
CTRPNNN-T-R-RSINI---GP--GRALYA-TG---EIIGD---IRQAHC
>CCR5_05ZAFV20_-_ZA_2005_C
CTRPNNN-T-R-KSMRI---GP--GQAFYA-MG---DIIGD---IRQAHC
>CCR5_01PB18ZA_5885_ZA_2001_C
CTRPNNN-T-R-KSARI---GP--GQTFYA-MG---DIIGD---IRQAHC
>CCR5_109_19_30610_US_-_B
CTRPNNN-T-R-KGISI---GP--GRAFYA-TG---DIIGD---IRKAHC
>CCR5_VI2626_16033_BE_2002_B
CTRPNNN-T-R-KSITL---TP--GRAFYA-TG---DIIGD---IRQAHC
>CCR5_APV_10_24055_US_2003_B
CTRPNNN-T-R-KSISI---AP--GRAWYA-TG---DIIGD---IRQAHC
>CCR5_patient_WCM28_-_US_-_B
CTRPNNN-T-R-KGIPI---GP--GKAFYA-TG---EIIGD---IRQAHC
>CCR5_PR101pre_01_10826_CH_1997_B
CIRPHNN-T-R-KSIPI---GP--GRAFYT-TG---EIIGD---IRQAHC
>CCR5_EDROC_2_-_AU_-_B
CMRPSNN-T-R-KSISI---GP--GRAFYT-TG---EIIGD---IRQAHC
>CCR5_PR120pre_01_23580_CH_1997_B
CTRPSNN-T-R-KSITI---GP--GRAFYA-TG---EIIGD---IRKAHC
>CCR5_NAB01_pre_cl_30_4_23093_CH_2001_B
CTRPSNN-T-R-KSITI---GP--GRAFYA-TG---EIIGD---IRKAHC
>CCR5_SC33_4A4_27234_TT_1994_B
CTRPGNN-T-R-KSIPI---GP--GRAFYT-TG---DIIGD---IRKAHC
>CCR5_92RW024_A_13873_RW_1992_A
CTRPNNN-T-R-TSIRI---GP--GQTFYA-TG---DIIGN---IRRAYC
>CCR5_LSP9_-_RW_1988_A
CTRPGNN-T-R-TSIRI---GP--GQTFYG-TG---DIIGD---IRQAHC
>CCR5_LTNP6_12260_RW_1988_A
CTRPNNN-T-R-TSVRI---GP--GQTFYA-RG---DIIGD---IRQAHC
>CCR5_TM20_5_27877_ZA_2000_C
CTRPNNN-T-R-TSTRI---GP--GQAFYA-TG---DIIGD---IRQAHC
>CCR5_99CMYD6_3065_CM_1999_AG
CTRPHNN-T-R-TSTRI---GP--GQTFYA-TG---DIIGD---IRQAHC
>CCR5_dp10_c8_12937_NL_1990_B
CTRPNNN-T-R-KSIHI---GP--GRAFYT-TG---QIIGD---IRQAYC
>CCR5_91US006_4007_US_1991_B
CTRPNNN-T-R-KSITI---GP--GRAFYT-TG---QIIGD---IRQAYC
>CCR5_APV_19_24065_US_2003_B
CTRPNNN-T-R-KGIHI---GP--GRAFYA-TG---EIIGN---IRQAYC
>CCR5_BORId9_2E12_14179_US_1990_B
CTRPNNN-T-R-KSIHI---GP--GRTFYT-TG---DIIGD---IRQAYC
>CCR5_92BR023_13877_BR_1992_BC
CTRPNNN-T-R-KSIHI---GP--GKAFYA-TG---EIIGN---IRQAYC
>CCR5_PR128pre_01_10836_CH_1997_B
CTRPNNN-T-R-KSIHI---AP--GRAFYA-TG---DIIGN---IRQAYC
>CCR5_APV_2_24047_US_2000_B
CTRPNNN-T-R-KSIHI---AP--GRPFYA-TG---DIIGD---IRQAHC
>CCR5_02GH_NT9_19240_GH_2002_-
CIRPNNN-T-R-KGIHI---GP--GRTFYA-TG---DIIGD---IRQAHC
>CCR5_RS002_-_BR_2003_C
CTRPNNN-T-R-KSIRI---GP--GRTFYA-TG---DIIGN---IRKAYC
>CCR5_REJO_27174_US_2001_B
CTRPNNN-T-R-KSIHI---AP--GRAFYA-TG---EIIGD---IRKAYC
>CCR5_90US_873_9689_US_1990_B
CTRPNNN-T-R-KSIHM---GP--GRAFYT-TG---DIIGD---IRKAHC
>CCR5_APV_9_24054_US_2004_B
CTRPNNN-T-R-KGVHI---GP--GRAFYA-TG---EIIGD---IRKAHC
>CCR5_22237V4_14382_US_1995_B
CTRLNNN-T-R-KSIHI---GP--GRAFYA-TG---DIIGD---IRQAHY
>CCR5_99CM_MP1411_20510_CM_1999_A
CTRPSNN-T-R-KSVHI---GP--GRTFYA-TG---DIIGD---IRQAHC
>CCR5_PR114pre_01_12947_CH_1996_B
CTRPGNN-T-R-RGIHI---GP--GRAFYT-TG---EIIGD---IRQAHC
>CCR5_VI2681_16040_BE_2002_B
CTRPGNN-T-R-KSIHI---GP--GRAFYT-TG---SIIGD---IRKAHC
>CCR5_SS1196_10150_US_1997_B
CTRPNNN-T-R-KSIHI---GP--GRAFYA-TG---GVIGD---IRQAHC
>CCR5_patient_WC43_-_US_-_B
CTRPNNN-T-R-KAIHL---GP--GRAFYT-TG---GIIGD---IRQAHC
>CCR5_VI180_16028_BE_1988_B
CTRPNNN-T-R-KSIHI---AP--GRAFHA-TG---DIIGN---IRQAHC
>CCR5_NDLF_-_AU_-_B
CTRPSNN-T-R-KSIYI---GP--GRAFYA-TG---SIIGD---IRQAHC
>CCR5_NDRO_-_AU_-_B
CTRPNNN-T-R-KRIRI---GP--GRAFYT-TG---AIIGD---IRQAHC
>CCR5_01CMNYU5821_5152_CM_2001_H
CTRPNNN-T-R-TGVHI---GP--GRAFYA-TG---DIIGD---IRQAHC
>CCR5_SAMI_A8_13510_US_2004_B
CTRPNNN-T-R-KSIHM---GW--GRAFYA-TG---QIIGD---IRQAHC
>CCR5_1865_49_3_19519_SE_-_B
CTRPNNN-T-I-KSIHI---GP--GRAFYT-TG---QIIGN---IRQAHC
>CCR5_93IN9999_121_IN_1993_C
CVRPNNN-T-R-ESIRI---GP--GQTFYA-TG---EIIGD---IRQAHC
>CCR5_05ZAFV2_-_ZA_2005_C
CTRPNNN-T-R-ESIRI---GP--GQTFFA-TG---DIIGD---IRQAYC
>CCR5_RS006_-_BR_2003_C
CTRPNNN-T-R-ESIRI---GP--GQTFYA-TG---EIIGD---IRQAYC
>CCR5_KNH1144_4244_KE_2000_A1
CTRPNNN-T-R-ESVRI---GP--GQAFFA-TG---DIIGD---IRQAHC
>CCR5_120FIc01_29457_UG_1998_A1
CTRPNNN-T-R-ESIHI---GP--GQAFYA-TG---EIIGN---IRQAHC
>CCR5_97CM_MP569_20523_CM_1997_02_AG
CSRPGNN-T-R-QSVRI---GP--GQTFYA-TG---EIIGD---IRQAHC
>CCR5_03BW_1008_-_BW_2003_C
CTRPGNN-T-R-NSIRI---GP--GQTFFA-TG---EIIGD---IRQAHC
>CCR5_03BW_1042_-_BW_2003_C
CTRPGNN-T-R-QSIRI---GP--GQTFYA-TG---EVIGD---IRQAHC
>CCR5_ZM214M_10584_ZM_2003_C
CMRPGNN-T-R-RSVRI---GP--GQTFYA-TG---EIIGD---IRQAHC
>CCR5_01PB3ZA_5880_ZA_2001_C
CTRPGNN-T-R-KSMRI---GP--GQAFYT-TG---DIIGD---IRQAHC
>CCR5_03BW_1105_-_BW_2003_C
CTRPANN-T-R-RSIRI---GP--GQTFYA-TG---EIIGD---IRQAHC
>CCR5_chimeric_615_BW_1996_C
CTRPGNN-T-R-RSVRI---GP--GQAFYA-TG---DIIGD---IRAAHC
>CCR5_03BW_4432_-_BW_2003_C
CTRPGNN-T-R-KSIRI---GP--GQTFYA-TG---DIIGD---IRRAYC
>CCR5_97ZAPET192_12312_ZA_1997_C
CTRPGNN-T-R-KSIRI---GP--GQTFYA-TG---DIIGD---IRKAYC
>CCR5_C087_6362_MW_1996_C
CVRPSNN-T-R-KSVRI---GP--GQTFYA-TK---DIIGD---IRQAHC
>CCR5_S206_6385_MW_1996_C
CIRPGNN-T-R-KSVRI---GP--GQAFFA-TG---DIIGD---PRQAHC
>CCR5_01PB2ZA_5879_ZA_2001_C
CTRPGNN-T-R-KGIWI---GP--GQAFYA-TG---DIIGD---IRQAHC
>CCR5_AG1024_-_FR_-_02_AG
CIRPNNN-K-R-RSVRI---GP--GQTFYA-TG---DIIGN---IRQAYC
>CCR5_VI2627_16034_BE_2002_14_BG
CTRPGNN-T-R-KSITF---GP--GQAFYA-TG---DIIGD---IRKAHC
>CCR5_02CM_0015BBY_7862_CM_2002_02_AG
CTRPNNN-T-R-KSVRI---GP--GQTFYA-TG---EIVGN---IRQAYC
>CCR5_TV018_914_ZA_1998_C
CTRPNNN-T-R-RSMRI---GP--GQTFYA-TG---EIIGD---IRQAYC
>CCR5_AG1039_-_FR_-_02_AG
CTRPNNN-T-R-KSVHL---GP--GQAFYA-TG---DIIGD---IRQAYC
>CCR5_RU30_-_RU_-_F2
CTRPNNN-T-R-KSIHL---GP--GQAFYA-TG---DIIGD---IRKAHC
>CXCR4_93BR019_4/BR01904_72_BR_1993_BF1
CARPNNN-T-R-KSIHI---GP--GQAFYT-TG---EIIGD---IRKAHC
>CCR5_S115_6344_MW_1996_C
CTRPDNN-T-R-KSMRI---GP--GQTFYA-TG---DIIGN---IRQAHC
>CCR5_C113_14717_MW_1996_C
CTRPNNN-T-R-KSIRI---GP--GQAFYT-TG---EIIGD---IKQAHC
>CCR5_98ZA445_4005_ZA_1998_C
CTRPNNN-T-R-KSMRI---GP--GQTFFA-TG---DIIGN---IRQAHC
>CCR5/CXCR4_AG1008_-_FR_-_02_AG
CTRPNNN-T-R-KSVRI---GP--GQAFYA-TG---DIVGD---VRQAHC
>CCR5_VI2642_16036_BE_2002_02_AG
CIRPNNN-T-R-RSVRI---GP--GQTFYA-TG---DIIGD---IRQAYC
>CCR5_TZ11_-_TZ_-_A1
CIRPNNN-T-R-KSVHI---GP--GQTFYA-TG---DIIGN---IRQAHC
>CCR5_01CMNYU5487_5161_CM_2001_A
CVRPNNN-T-R-KSIHI---GP--GQAFYA-TG---DIIGN---IRQAHC
>CCR5_ZM197M_10581_ZM_2002_C
CVRPNNN-T-R-KSVRI---GP--GQTFFA-TG---EIIGD---IRQAHC
>CCR5_03BW_1718_-_BW_2003_C
CARPNNN-T-R-KSIRI---GP--GQTFYA-TN---DIIGN---IRQAHC
>CCR5_S002_5339_MW_1996_C
CTRPNNN-T-R-KSIRI---GP--GQTFYA-NN---AIIGN---IRQAHC
>CCR5_S077_6387_MW_1996_C
CTRPGNN-T-R-KSIRI---GP--GQTFYA-TN---DIIGD---IRSAHC
>CCR5_01CM_0002BBY_9919_CM_2001_02_AG
CTRPSNN-T-R-KSIRI---GP--GQTFYA-TN---NIIGN---IRQAHC
>CCR5_03GH_NSU23_19237_GH_2003_-
CTRPHNN-T-R-RSWRI---GP--GQTFYA-TG---DIIGD---IRQAHC
>CCR5_92BR028_8_661_BR_1992_B
CTRPNNN-T-R-KSIHM---GW--GRTFYA-TG---EIIGD---IRQAHC
>CCR5_92BR021_8563_BR_1992_B
CTRPNNN-T-R-KSIHM---G---GR-FYA-TG---EIIGN---IRQAHC
>CCR5_92BR003_655_BR_1992_B
CTRPNNN-T-R-KSIHM---GW--GRAFYA-TG---EIIGN---IRQAHC
>CCR5_AG1005_-_FR_-_02_AG
CTRPNNN-T-R-KSIHP-------GRAFYA-------TVGP-----QAHC
>CCR5_SC45_4B5_13512_TT_1995_B
CTRPNNN-T-R-KSIPI---GP--GRAFYA-TG---EIIGN---IRQAHC
>CCR5_642_11203_ES_-_B
CTRPNNN-T-R-KSIHI---AP--GRAFYA-TG---EIIGN---IRQAHC
>CCR5/CXCR4_APV_8_24053_US_2003_B
CTRPNNN-T-R-KSIHI---AP--GRAFYA-TG---EIIGN---IRQAHC
>CCR5_PR107pre_01_23090_CH_1997_B
CTRPNNS-T-R-KSIHI---GP--GRAFYA-TG---EIIGN---IRQAHC
>CCR5_1012_11_TC21_13621_US_1997_B
CTRPNNN-T-R-KSIHI---GP--GRAFYA-TG---EIIGN---IRQAHC
>CCR5_02GH_MHE42_19225_GH_2002_-
CTRPNNN-T-R-RSINI---GP--GRAFYA-TG----IIGN---IRQAHC
>CCR5_LN_3_PBMC_13681_SE_-_B
CTRPNNN-T-R--SIHI----P--GRAFY--TG---KIIG----IRQAHC
>CCR5_CW037_1114_GB_1997_B
CTRPNNN-T-R-KSIHI---GP--GRAFYT-TG---GIIGN---IRQAHC
>CCR5/CXCR4_ACH490_28rod7_13826_NL_1985_B
CTRPNNN-T-R-KSIHL---GP--GRAFYT-TG---GIIGN---IRQAHC
>CCR5_026_634_RW_1992_A1C
CTRPNNN-T-R-RSIRI---G---GQAFYA-TG---DIIGD---IRKAHC
>CCR5_99ZATM7_12320_ZA_1999_C
CTRPNNN-T-R-RSMRI---GP--GQAFYA-TG---DIIGD---IRQAHC
>CCR5_TV007_912_ZA_1998_C
CTRPNNN-T-R-RSIRI---GP--GQAFYA-TG---DIIGD---IRQAHC
>CCR5_AG1020_-_FR_-_02_AG
CI-PNNN-T-R----KV---GP--GQAFYA-TN---DIIGD---IRQAHC
>CCR5_99ZATM10_2901_ZA_1999_C
CTRPNNN-T-R-KSIRI---GP--GQTFYA-TN----IIGD---IRQAYC
>CCR5_TV013_13902_ZA_1998_C
CTRPNNN-T-R-RSIRI---GP--GQAFY--TN---DIIGD---IRQAHC
>CCR5_05ZAFV22_-_ZA_2005_C
CTRPNNN-T-R-RSIRI---GP--GQTFY--TN---DIIGD---IRQAYC
>CCR5_C109_6352_MW_1996_C
CTRPNNN-T-R-KSIRI---GP--GQTFYA-TG---VIIGD---IRQAHC
>CCR5_98ZADu368_Nov_98_2480_ZA_1998_C
CIRPNNN-T-R-KSIRI---GP--GQTFYA-TN---AIIGD---IRQAHC
>CCR5_S166_6365_MW_1996_C
CTRPNNN-T-R-TSIRI---GP--GQTFYA-TG---DIIGD---IRQAHC
>CCR5_TZ19_-_TZ_-_C
CTRPNNN-T-R-ESIRI---GP--GQTFYA-TG---DIIGD---IRQAHC
>CCR5_DJ259A_2679_DJ_1991_C
CTRPNNN-T-R-ESIRI---GP--GQTFYA-TG---DIIGD---IRQAHC
>CCR5_TV009_913_ZA_1998_C
CTRPGNN-T-R-QSIRI---GP--GQTFYA-TG---DIIGD---IRQAHC
>CCR5_HIV_16845_2_13777_IN_1999_C
CTRPGNN-T-R-KSIRI---GP--GQTFYA-TG---DIIGD---IRQAHC
>CCR5_99ZACOT6_12308_ZA_1999_C
CTRPNNN-T-R-RSIRI---GP--GQTFYA-TG---DIIGD---IRQAHC
>CCR5_93IN905_315_IN_1993_C
CTRPNNN-T-R-KSIRI---GP--GQTFYA-TG---DIMGD---IRQAHC
>CCR5_CAP45_2_00_G3_20442_ZA_2005_C
CRRPNNN-T-R-KSIRI---GP--GQAFYA-TN---DIIGD---IRQAHC
>CCR5_01ZATM8C_12323_ZA_2001_C
CIRPNNN-T-R-KSIRI---GP--GQAFYA-TN---DIIGD---IRQAHC
>CCR5_DU123_23589_ZA_1998_C
CIRPNNN-T-R-KSIRI---GP--GQTFYA-TN---DIIGD---IRQAHC
>CCR5_97ZAPET60_12310_ZA_1997_C
CTRPNNN-T-R-KSIRI---GP--GQAFYA-TN---DIIGD---IRQAHC
>CCR5_TV008_13901_ZA_1989_C
CTRPNNN-T-R-KSIRI---GP--GQTFYA-TN---DIIGD---IRQAYC
>CCR5_93IN101_14294_IN_1993_C
CTRPNNN-T-R-KSIRI---GP--GQTFYA-TG---DIIGD---IRQAHC
>CCR5_CHN19/CN19_-_CN_-_BC
CTRPNNN-T-R-KSIRI---GP--GQTFYA-TG---DIIGD---IRQAHC
>CCR5_98CN006_14295_CN_1998_08_BC
CTRPNNN-T-R-KSIRI---GP--GQTFYA-TG---DIIGD---IRQAHC
>CCR5_TZ14_-_TZ_-_C
CTRPNNN-T-R-KSIRI---GP--GQTFYA-TG---DIIGD---IRQAHC
>CCR5_94IN_20635_4_9690_IN_1994_C
CTRPNNN-T-R-KSIRI---GP--GQTFYA-TG---DIIGD---IRQAHC
>CCR5_99ZATM6_12322_ZA_1999_C
CTRPNNN-T-R-KSIRI---GP--GQTFYA-TG---DIIGD---IRQAHC
>CCR5/CCR1/CCR2b/CCR3/CCR4/CXCR4_TV005_910_ZA_1998_C
CTRPNNN-T-R-KSIRI---GP--GQTFYA-TG---DIIGD---IRQAHC
>CCR5_99TM18A_12327_ZA_1999_C
CTRPNNN-T-R-KSIRI---GP--GQTFYA-TN---DIIGD---IRQAHC
>CCR5_pXJDC6441-2_28469_CN_2005_07_BC
CTRPNNN-T-R-KSIRI---GP--GQTFYA-T----DIIGD---IRQAHC
>CCR5_AG1019_-_FR_-_02_AG
CTRPNNN-T-R-KSIRI---GP--GQTFYA-T----DIIGD---IRQAHC
>CCR5_03BW_0949_-_BW_2003_C
CTRPNNN-T-R-KSIRI---GP--GQTFYA-TG---DIIGD---IRQAYC
>CCR5_CAP244_2_00_D3_28365_ZA_2005_C
CTRPNNN-T-R-KSIRI---GP--GQTFYA-TG---DIIGD---IRQAYC
>CCR5_patient_WC3_-_US_-_B
CTRPNNN-T-R-KSIHI---GP--GKAFYT-TG---EIIGD---IRQAHC
>CCR5_H5_4_bulk_28171_NL_1985_B
CTRPNNN-T-R-KSIHI---GP--GKAFYT-TG---EIIGD---IRQAHC
>CCR5_H1_7_1A7_28173_NL_1986_B
CTRPNNN-T-R-KSIHI---GP--GKAFYA-TG---EIIGD---IRQAHC
>CCR5/CXCR4_A012_-_NL_-_B
CTRPNNN-T-R-KSIHI---GP--GKAFYA-TG---EIIGD---IRQAHC
>CCR5_QH0692_4342_TT_1994_B
CTRPGNN-T-R-KSIHI---GP--GRAFYA-TG---DIIGD---IRQAHC
>CCR5_patient_WC9_-_US_-_B
CTRPGNN-T-R-KSIHI---GP--GRAFYA-TG---DIIGD---IRQAHC
>CCR5_9015_07_A1_23543_US_1997_B
CTRPGNN-T-R-KSIHI---AP--GRAFYT-TG---DIIGD---IRQAHC
>CCR5_APV_16_24061_US_2002_B
CTRPGNN-T-R-KSIHI---AP--GRAFYA-TG---DIIGD---IRQAHC
>CCR5_602_11182_ES_-_B
CTRPNNN-T-R-RSINI---GP--GRAFYT-TG---DIIGD---IRQAHC
>CCR5_patient_WCM4_-_US_-_B
CTRPNNN-T-R-RSINI---GP--GRAFYT-TG---EIIGD---IRQAHC
>CCR5_APV_14_24059_US_2002_B
CTRPSNN-T-R-KSITI---GP--GRAFYA-TG---DIIGD---IRQAHC
>CCR5_1056_10_TA11_10048_US_1998_B
CTRPGNN-T-R-KSITI---GP--GRAFYA-TG---DIIGD---IRQAHC
>CCR5_PR112pre_01_10828_CH_1997_B
CTRPNNN-T-R-KSITI---GP--GRAFYA-TG---DIIGD---IRQAHC
>CCR5_CH58E_A4_28466_US_2006_B
CTRPNNN-T-R-KSITI---GP--GRAFYA-TG---DIIGD---IRQAHC
>CCR5_SC02C_3A4_13482_TT_1996_B
CTRPNNN-T-R-KSIAI---GP--GRAFY--TG---EIIGD---IRQAHC
>CCR5_patient_WC40_-_US_-_B
CTRPNNN-T-R-KSINI---GP--GRAFYA-TG---EIIGD---IRQAHC
>CCR5_H4_007_1B2_28172_NL_1986_B
CTRPNNN-T-R-KSINI---GP--GRAFYT-TG---EIIGD---IRQAHC
>CCR5_Bal_323_US_1985_B
CTRPNNN-T-R-KSIHI---GP--GRALYT-TG---EIIGD---IRQAHC
>CCR5_T5_R5_1_11539_FR_-_B
CTRPNNN-T-R-KSITI---GP--GRAFYT-TG---EIIGD---IRKAHC
>CCR5_93BR029_4_58_BR_1993_BF1
CTRPNNN-T-R-KSIPI---GP--GRAFYT-TG---EIIGD---IRKAHC
>CCR5_K11_10_223_16053_BE_1995_B
CMRPNNN-T-R-KSITI---GP--GRAFYT-TG---EIIGD---IRQAHC
>CCR5/CXCR4_K69_08_283_16053_BE_2000_B
CMRPNNN-T-R-KSITI---GP--GRAFYT-TG---EIIGD---IRQAHC
>CCR5_92BR026_660_BR_1992_B
CTRPNNN-T-R-KSITI---GP--GRAFYA-TG---EIIGD---IRQAHC
>CCR5_ACH0039_18c6_117_NL_1985_B
CTRPNNN-T-R-KSISI---GP--GRAFYT-TG---EIIGD---IRQAHC
>CCR5_VI276_16042_BE_1989_B
CTRPNNN-T-R-KSITI---GP--GRAFYT-TG---EIIGD---IRQAHC
>CCR5_PR121pre_01_12948_CH_1998_B
CTRPNNN-T-R-KSIHI---AP--GRAFYA-TG---EIIGD---IRQAHC
>CCR5_2b4c
CTRPNQN-T-R-KSIHI---GP--GRAFYT-TG---EIIGD---IRQAHC
>CCR5_C0_01_415_16050_BE_1994_B
CTRPNNN-T-R-KSIHI---GP--GRAFYT-TG---EIIGD---IRKAHC
>CCR5_CW002_1116_GB_1997_B
CTRPHNN-T-R-KSIHI---GP--GRAFYA-TG---EIIGD---IRQAHC
>CCR5_92US715_6/U08451/301715N_426_US_1992_B
CTRPNNN-T-R-KSIHI---GP--GRAFYT-TG---EIIGD---IRQAHC
>CCR5_H2_5_12B1_28170_NL_1985_B
CTRPNNN-T-R-KSIHI---GP--GRAFYT-TG---EIIGD---IRQAHC
>CCR5_A0_01_344_16049_BE_1994_B
CTRPNNN-T-R-KSIHI---GP--GRAFYT-TG---EIIGD---IRQAHC
>CCR5_92HT590/301594N_712_HT_1992_B
CTRPNNN-T-R-KSIHI---GP--GRAFY--TG---EIIGD---IRQAHC
>CCR5_QZ4589_4008_TT_-_B
CTRPNNN-T-R-KSIHI---GP--GRAFY--TG---EIIGD---IRQAHC
>CCR5_PRB956_04_B20_27175_US_1997_B
CTRPNNN-T-R-KSIHI---GP--GRAFYA-TG---EIIGD---IRQAHC
>CCR5_63068_05_A10_23542_US_1997_B
CTRPNNN-T-R-KSIHI---GP--GRAFYA-TG---EIIGD---IRQAHC
>CCR5_99CM_MP1370_20505_CM_1999_A
CTRPNNN-T-R-TGIHI---GP--GQAFYA-TG---EIIGD---IRQAHC
>CCR5_7165_10148_US_1994_B
CTRPNNN-T-R-KGIHI---GP--GRAFYT-TG---QIIGD---IRQAHC
>CCR5_101_TP3_24_30615_US_-_B
CTRPNNN-T-R-KGIHI---GP--GRAFYA-TG---QIIGD---IRQAHC
>CCR5/CXCR4_101_TP3_11b_30615_US_-_B
CTRPNNN-T-R-KGIHI---GP--GRAFYA-TG---QIIGD---IRQAHC
>CCR5_KNH1088_4242_KE_1999_A1
CTRPNNN-T-R-KGIHI---GP--GQAFYA-TG---EIIGD---IRQAHC
>CCR5_APV_6_24051_US_2003_B
CTRPNNN-T-R-KGIHI---GP--GRAFYA-TG---EIIGD---IRQAHC
>CCR5_91US056_13973_US_1991_B
CTRPNNN-T-R-KGIHI---GP--GAAFYA-TG---EIIGD---IRQAHC
>CCR5_AG1038_-_FR_-_02_AG
CTRPSNN-T---KGIHI---GP--GRAF-T-TG---QIIGD---IRQAHC
>CCR5_AG1037_-_FR_-_02_AG
CTRPSNN-T-I-KGIHI---GP--GRAFYT-TG---QIIGD---IRQAHC
>CCR5_T0_26_247_16057_BE_1995_B
CTRPSNN-T-R-KGIHI---GP--GRAFYA-TG---EIIGN---IRQAHC
>CCR5_patient_WCM19_-_US_-_B
CTRPSNN-T-R-RGIHI---GP--GRAFYA-TG---EIIGD---IRQAHC
>CCR5_VI943_3_21143_BE_-_B
CTRPSNN-T-R-KGIHI---GP--GRAFYA-TG---EIIGD---IRQAHC
>CCR5_9076_08_C14_16109_US_1997_B
CTRPSNN-T-R-KGIHI---GP--GRAFYA-T----DIIGE---IRQAHC
>CCR5_668_1_1_24080_SE_-_B
CTRPNNN-T-R-KGIHI---GP--GRAFYA-TG---DIIGD---IRQAHC
>CCR5_UG/primary/A74_-_UG_-_A
CTRPNNN-T-R-KGIHI---GP--GRAFYA-TG---DIIGD---IRQAHC
>CCR5_APV_13_24058_US_2001_B
CTRPSNN-T-R-KGIHI---GP--GRAFYT-TG---DIIGD---IRQAHC
>CCR5_92BR030_662_BR_1992_B
CTRPSNN-T-R-KGIHI---GP--GRAFYA-TG---DIIGD---IRQAHC
>CCR5_patient_WCM1_-_US_-_B
CTRPNNN-T-R-KSIPI---GP--GRAFFT-TG---DIIGD---IRQAHC
>CCR5_patient_WCM3_-_US_-_B
CTRPNNN-T-R-KSIPI---GP--GRAFYT-TG---DIIGN---IRQAHC
>CCR5_TV017_1104_ZA_1998_B
CTRPNNN-T-R-KSIPI---GP--GRAFYT-TG---DIIGD---IRQAHC
>CCR5_CW048_1115_GB_1997_B
CTRPSNN-T-R-KSIPI---GP--GRAFYT-TG---EIIGD---IRQAHC
>CCR5_301727N/92US727_35_US_1992_B
CTRPSNN-T-R-KSVHI---GP--GRAFYT-TG---EIIGD---IRQAHC
>CCR5_NDRP_-_AU_-_B
CTRPSNN-T-R-KSIHI---GP--GRAFYT-TG---SIIGD---IRQAHC
>CCR5_NDRF_-_AU_-_B
CTRPSNN-T-R-KSIHI---GP--GRAFYT-TG---AIIGD---IRQAHC
>CCR5_US1_14393_US_1990_B
CTRPSNN-T-R-KSIHI---GP--GRAFYT-TG---NIIGD---IRQAHC
>CCR5_JRCSF/JR_CSF_629_US_1986_B
CTRPSNN-T-R-KSIHI---GP--GRAFYT-TG---EIIGD---IRQAHC
>CCR5_J2234_772_SE_-_B
CTRPNNN-T-R-KSIPI---GP--GRAFYT-TG---QIIGD---IRQAHC
>CCR5_patient_WCM26_-_US_-_B
CTRPNNN-T-R-KSIPM---GP--GRAFYT-TG---EIIGD---IRQAHC
>CCR5_PR122pre_01_10832_CH_1997_B
CTRPNNN-T-R-KSIPI---GP--GRAFYT-TG---EIIGD---IRQAHC
>CCR5_PRB926_04_A9_16100_US_1994_B
CTRPNNN-T-R-KSIPI---GP--GRAFYT-TG---EIIGD---IRQAHC
>CCR5_AC10_10153_US_1998_B
CIRPNNN-T-R-KGIHI---GP--GRAFYT-TG---DIIGD---IRQAHC
>CCR5_712_425_US_1991_B
CIRPNNN-T-R-KSIHI---GP--GRAFYT-TG---DIIGD---IRKAHC
>CCR5_301712N/U04917/91US715_4379_US_1991_B
CIRPNNN-T-R-KSIHI---GP--GRAFYT-TG---DIIGD---IRKAHC
>CCR5_PR106pre_01_12946_CH_1995_B
CIRPNNN-T-R-KSIHI---GP--GRAFYT-TG---DIIGD---IRQAHC
>CCR5_551_11184_ES_-_B
CTRPNNN-T-R-KSIHI---GP--GRAFYT-TG---DIVGD---IRQAHC
>CCR5_Contaminant/92RW021_A_-_RW_1992_B
CTRPNNN-T-R-KRIHI---GP--GRAFYT-TG---DIIGD---IRQAHC
>CCR5_Contaminant/92RW021_-_RW_1992_B
CTRPNNN-T-R-KRIHI---GP--GRAFYT-TG---DIIGD---IRQAHC
>CCR5_Contaminant/92RW021_D_-_RW_1992_B
CTRPNNN-T-R-KRIHI---GP--GRAFYT-TG---DIIGD---IRQAHC
>CCR5_Contaminant/92RW023_-_-_1992_B
CTRPNNN-T-R-KRIHI---GP--GRAFYT-TG---DIIGD---IRQAHC
>CCR5_J1228_773_SE_-_B
CTRPNNN-T-R-KSIHI---GP--GRAFYT-TG---DIIGD---IRQAHC
>CCR5_92FR_BX08_4006_FR_1992_B
CTRPNNN-T-R-KSIHI---GP--GRAFYT-TG---DIIGD---IRQAHC
>CCR5_1372_1_1_24084_SE_-_B
CTRPNNN-T-R-KSIHI---GP--GRAFYT-TG---DIIGD---IRQAHC
>CCR5_301729N/U04927/92PR729_4469_PR_1992_B
CTRPNNN-T-R-KSIHI---GP--GRAFYT-TG---DIIGD---IRQAHC
>CCR5/CXCR4_547_11181_ES_-_B
CTRPNNN-T-R-KSIHI---GP--GRAFYT-TG---DIIGD---IRQAHC
>CCR5_VI339_16025_BE_1989_B
CTRPNNN-T-R-KGIHI---GP--GRAFYT-TG---DIIGD---IRQAHC
>CCR5_603_11185_ES_-_B
CIRPNNN-T-R-KSIHI---GP--GRAFYA-AG---DIIGD---IRQAHC
>CCR5_US4_10009_US_1990_B
CIRPNNN-T-R-KSIHI---GP--GRAFYA-TG---DIIGD---IRQAHC
>CCR5_APV_20_24064_US_2004_B
CTRPNNN-T-R-RSIPI---GP--GRAFYA-T----DIIGD---IRQAHC
>CCR5_PR117pre_01_10830_CH_1996_B
CTRPNNN-T-R-RSITI---GP--GGAFYA-T----DIIGD---IRQAHC
>CCR5_7069C_c02_6996_US_-_B
CTRPNNN-T-R-KSIPI---GP--GRAMYA-TG---DIIGD---IRQAHC
>CCR5_ACH142_*E11_16064_NL_1994_B
CTRPNNN-T-R-RSIPI---GP--GRAFYA-TG---DIIGD---IRKAHC
>CCR5_APV_11_24056_US_2001_B
CIRPNNN-T-R-RSIPI---GP--GRAFYA-TG---DIIGD---IRQAHC
>CCR5_P3_DAY_1_31860_US_2005_B
CTRPNNN-T-R-KSIPI---GP--GRAFYA-TG---DIIGD---IRQAHC
>CCR5_PAVO_10151_IT_1996_B
CTRPNNN-T-R-KSISI---GP--GRAFYA-TG---DIIGD---IRQAHC
>CCR5_VI2673_16037_BE_2002_B
CTRPNNN-T-R-RSITI---GP--GRAFYA-TG---DIIGD---IRQAHC
>CXCR4_FIV_10/HIV1U48207_5620_US_1994_B
CTRPNNN-T-R-RSIPI---GP--GRAFYA-TG---DIIGD---IRQAHC
>CCR5_TORNO_10152_IT_1995_B
CTRPNNN-T-R-RSIHI---GP--GRAFYA-TG---DIIGD---IRQAHC
>CCR5_599_11210_ES_-_B
CTRPNNN-T-R-KSIHI---GP--GRAFYA-TG---DNIGD---IRQAHC
>CCR5_PR113pre_01_10770_CH_1996_B
CTRPNNN-T-R-KSIHI---GP--GRAFYA-TG---DIIGD---IRQAHC
>CCR5_92BR017_1gCR_657_BR_1992_B
CTRPNNN-T-R-KSIHI---GP--GRAFYA-TG---DIIGD---IRQAHC
>CCR5_92BR020_1gER_8574_BR_1992_B
CTRPNNN-T-R-KSIHI---GP--GRAFYA-TG---DIIGD---IRQAHC
>CCR5_SE8538_145_SE_1995_A1
CTRPGNN-T-R-KSIRI---GP--GQAFYA-TG---EVIGD---IRQAHC
>CCR5_BD9_11_7094_TZ_2001_C
CTRPGNN-T-R-KSIRI---GP--GQAFFA-TG---EVIGD---IRQAHC
>CCR5_02GH_NKS42_19232_GH_2002_-
CTRPGNN-T-R-TSVRI---GP--GQTFFA-TG---AIIGD---IRQAHC
>CCR5_00ZATM24_12324_ZA_2000_C
CTRPGNN-T-R-KSVRI---GP--GQTFFA-TG---DIIGN---IRLAHC
>CCR5_TV006_911_ZA_1998_C
CTRPGNN-T-R-KSVRI---GP--GQAFFA-TN---DIIGD---IRQAHC
>CCR5_S032_6350_MW_1996_C
CTRPGNN-T-R-KSMRI---GP--GQTFFA-TG---EIIGD---IRQAHC
>CCR5_00ZATM32_12332_ZA_2000_C
CTRPNNN-T-R-KSMRI---GP--GQTFFA-TG---EIIGD---IRQAHC
>CCR5_03BW_6063_-_BW_2003_C
CVRPNNN-T-R-KSMRI---GP--GQTFYA-TG---EIIGD---IRQAHC
>CCR5_C047_6347_MW_1996_C
CTRPNNN-T-R-KSMRI---GP--GQTFYA-TG---EIIGD---IRQAHC
>CCR5_C128_5681_MW_1996_C
CTRPNNN-T-R-KSMRI---GP--GQTFYA-TG---EIIGD---IRQAHC
>CCR5_97ZAPET100_15689_ZA_1997_C
CTRPSNN-T-R-KSIRI---GP--GQAFFA-TG---EIIGD---IRQAHC
>CCR5_99ZALT46_32718_ZA_1999_C
CTRPSNN-T-R-KSVRI---GP--GQAFFA-TG---EIIGD---IRQAHC
>CCR5_S081_6382_MW_1996_C
CTRPGNN-T-R-KSVRI---GP--GQTFFA-TG---EIIGD---IRQAHC
>CCR5_03BW_0868_-_BW_2003_C
CTRPGNN-T-R-KSVRI---GP--GQTFFA-TG---DIIGD---IRQAHC
>CCR5_AG1033_-_FR_-_02_AG
CTRPGNT---R-KSVRI---GP--GQ-FFA-TG-----IG----IRQAHC
>CCR5_99ZATM19_12325_ZA_1999_C
CTRPSNN-T-R-TSVRI---GP--GQTFYA-TG---DIIGD---IRQAHC
>CCR5_05ZAFV9_-_ZA_2005_C
CTRPSNN-T-R-KSVRI---GP--GQTFFA-TG---EIIGD---IRQAHC
>CCR5_DU172_2847_ZA_1999_C
CTRPSNN-T-R-KSVRI---GP--GQTFFA-TG---DIIGD---IRQAHC
>CCR5_S123_6377_MW_1996_C
CTRPSNN-T-R-KSVRI---GP--GQTFYA-TG---DIIGD---IRQAHC
>CCR5_S083_6389_MW_1996_C
CTRPSNN-T-R-KSVRI---GP--GQTFYA-TG---DIIGD---IRQAHC
>CCR5_03BW_1796_-_BW_2003_C
CTRPSNN-T-R-KSVRI---GP--GQTFYA-TG---DIIGD---IRQAHC
>CCR5_DU422-e_2479_ZA_1999_C
CTRPNNN-T-R-KSVRI---GP--GQTFYA-TG---AIIGD---IREAHC
>CCR5_S048_6354_MW_1996_C
CTRPNNN-T-R-KSVRI---GP--GQTFYA-TG---GIIGD---IREAHC
>CCR5_AG1036_-_FR_-_02_AG
C-RPNNN-T---RSVRI---GP--GQTFYA-TG----IIG----IRQAHC
>CCR5_AG1045_-_FR_-_02_AG
C-RPNNN-T---RSVRI---GP--GQTFYA-TG----IIG----IRQAHC
>CCR5_S051_6348_MW_1996_C
CIRPNNN-T-R-KSVRI---GP--GQTFYA-T----EIIGE---IRQAHC
>CCR5_03BW_1101_-_BW_2003_C
CTRPNNN-T-R-QSVRI---GP--GQTFYA-T----NIIGD---IRQAYC
>CCR5_01PB17ZA_5884_ZA_2001_C
CTRPSNN-T-R-KSVRI---GP--GQTFYA-TG---IIIGD---IRQARC
>CCR5_02ZARP6_12315_ZA_2002_C
CTRPGNN-T-R-KSVRI---GP--GQTFYA-TG---EIIGD---IRRAHC
>CCR5_S036_6356_MW_1996_C
CTRPGNN-T-R-KSVRI---GP--GQTFYA-TG---EIIGD---IRQAHC
>CCR5_S071_6366_MW_1996_C
CTRPGNN-T-R-KSVRI---GP--GQTFYA-TG---EIIGD---IRQAHC
>CCR5_99ZASW23_8568_ZA_1999_C
CARPNNN-T-R-KSVRI---GP--GQTFYA-TG---GIIGD---IRQAHC
>CCR5_03BW_6218_-_BW_2003_C
CTRPSNN-T-R-KSVRI---GP--GQTFYA-TG---EIIGD---IRQAHC
>CCR5_05ZAFV8_-_ZA_2005_C
CTRHNNN-T-R-KSVRI---GP--GQTFYA-TG---DIIGD---IRQAHC
>CCR5_S009_6383_MW_1996_C
CTRPHNN-T-R-KSVRI---GP--GQTFYA-TG---DIIGD---IRQAHC
>CCR5_S059_6358_MW_1996_C
CTRPNNN-T-R-KSVRI---GP--GQTFYA-TG---EIIGD---IRQAHC
>CCR5_S007_5683_MW_1996_C
CTRPNNN-T-R-KSVRI---GP--GQTFYA-TG---EIIGD---IRQAHC
>CCR5_03BW_1017_-_BW_2003_C
CTRPNNN-T-R-KSVRI---GP--GQTFYA-TG---EIIGD---IRQAHC
>CCR5_05ZAFV25_-_ZA_2005_C
CTRPNNN-T-R-KSVRI---GP--GQTFYA-TG---EIIGD---IRQAHC
>CCR5_HIV_16936_2_13778_IN_1999_C
CTRPNNN-T-R-KSVRI---GP--GQTFYA-TG---EIIGD---IRQAHC
>CCR5_S147_6371_MW_1996_C
CTRPNNN-T-R-KSVRI---GP--GQTFYA-TG---SIIGD---IRQAHC
>CCR5_G829_8169_GH_1997_02A
CTRPNNN-T-R-KSVRI---GP--GQTFYA-TG---GIIGD---IRQAHC
>CCR5_93MW_965_13798_MW_1993_C
CTRPNNN-T-R-KSVRI---GP--GQTFYA-TG---AIIGD---IRQAHC
>CCR5_AG1031_-_FR_-_02_AG
C-RPNNT---R-KSVRI---GP--GQTFYA-TG----I------IIQAHC
>CCR5_S073_6379_MW_1996_C
CTRPNNN-T-R-KSVRI---GP--GQTFYA-T----DIIGD---IRQAHC
>CCR5_97GHAG1/AB049811_24045_GH_1997_02_AG
CTRPNNN-T-R-KSVRI---GP--GQTFYA-TG---DIIGD---IRQAHC
>CCR5_DU156_2846_ZA_1999_C
CTRPNNN-T-R-KSVRI---GP--GQTFYA-TG---DIIGD---IRQAHC
>CCR5_99ZASW16_15094_ZA_1999_C
CTRPNNN-T-R-KSVRI---GP--GQTFYA-TG---DIIGD---IRQAHC
>CCR5_03BW_1787_-_BW_2003_C
CTRPNNN-T-R-KSVRI---GP--GQTFYA-TG---DIIGD---IRQAHC
>CCR5_96BW_010_-_BW_1996_C
CTRPNNN-T-R-KSVRI---GP--GQTFYA-TG---DIIGD---IRQAHC
>CCR5_00ZATM29_12333_ZA_2000_C
CTRPNNN-T-R-KSVRI---GP--GQTFYA-TG---DIIGD---IRQAHC
>CCR5_05ZAFV12_-_ZA_2005_C
CTRPNNN-T-R-KSVRI---GP--GQTFYA-TG---DIIGD---IRQAHC
>CCR5_AG1001_-_FR_-_02_AG
CTRPNNN-T-R-KSVRI---GP--GQTFYA-TG----IIGD---IRQA-C
>CCR5_S172_6372_MW_1996_C
CTRPNNN-T-R-QSIRI---GP--GQVFYA-TG---DIIGD---IRQAHC
>CCR5_TZ5_-_TZ_-_C
CTRPNNN-T-R-KSIRI---GP--GQVFYA-TG---DIIGD---IRQAHC
>CCR5_LDROCE_23_-_AU_-_B
CTRPNNN-T-R-KGIHI---GP--GSAIYA-TG---DIIGD---IRQAHC
>CCR5_LDROCE_20_-_AU_-_B
CTRPNNN-T-R-KGIHI---GP--GSAIYA-TG---DIIGD---IRQAHC
>CCR5_LDLFCE_1_-_AU_-_B
CTRPNNN-T-R-KGIHI---GP--GSAIYA-TG---DIIGD---IRQAHC
>CCR5_LDLPCE_29_-_AU_-_B
CTRPNNN-T-R-KGIHI---GP--GSAIYA-TG---DIIGD---IRQAHC
>CCR5_LDROM_A_-_AU_-_B
CTRPNNN-T-R-KGIHI---GP--GSAIYA-TG---DIIGD---IRQAHC
>CCR5_LDROE_-_AU_-_B
CTRPNNN-T-R-KGIHI---GP--GSAIYA-TG---DIIGD---IRQAHC
>CCR5_LDLPCE_28_-_AU_-_B
CTRPNNN-T-R-KGIHI---GP--GSAIYA-TG---DIIGD---IRQAHC
>CCR5_LDLFCE_7_-_AU_-_B
CTRPNNN-T-R-KGIHI---GP--GSAIYA-TG---DIIGD---IRQAHC
>CCR5_LDRFM_A_-_AU_-_B
CTRPNNN-T-R-KGIHI---GP--GSAIYA-TG---DIIGD---IRQAHC
>CCR5_LDROCE_21_-_AU_-_B
CTRPNNN-T-R-KGIHI---GP--GSAIYA-TG---DIIGD---IRQAHC
>CCR5_LDLPCE_31_-_AU_-_B
CTRPNNN-T-R-KGIHI---GP--GSAIYA-TG---DIIGD---IRQAHC
>CCR5_LDRFCE_11_-_AU_-_B
CTRPNNN-T-R-KGIHI---GP--GSAIYA-TG---DIIGD---IRQAHC
>CCR5_LDLFCE_6_-_AU_-_B
CTRPNNN-T-R-KGIHI---GP--GSAIYA-TG---DIIGD---IRQAHC
>CCR5_LDROCE_27_-_AU_-_B
CTRPNNN-T-R-KGIHI---GP--GSAIYA-TG---DIIGD---IRQAHC
>CCR5_LDRFT_A_-_AU_-_B
CTRPNNN-T-R-KGIHI---GP--GSAIYA-TG---DIIGD---IRQAHC
>CCR5_LDLFCE_4_-_AU_-_B
CTRPNNN-T-R-KGIHI---GP--GSAIYA-TG---DIIGD---IRQAHC
>CCR5_LDLFCE_3_-_AU_-_B
CTRPNNN-T-R-KGIHI---GP--GSAIYA-TG---DIIGD---IRQAHC
>CCR5_LDLFM_B_-_AU_-_B
CTRPNNN-T-R-KGIHI---GP--GSAIYA-TG---DIIGD---IRQAHC
>CCR5_LDLFT_A_-_AU_-_B
CTRPNNN-T-R-KGIHI---GP--GSAIYA-TG---DIIGD---IRQAHC
>CCR5_LDLOM_A_-_AU_-_B
CTRPNNN-T-R-KGIHI---GP--GSAIYA-TG---DIIGD---IRQAHC
>CCR5_LDLOMON_B_-_AU_-_B
CTRPNNN-T-R-KGIHI---GP--GSAIYA-TG---DIIGD---IRQAHC
>CCR5_LDLOT_A_-_AU_-_B
CTRPNNN-T-R-KGIHI---GP--GSAIYA-TG---DIIGD---IRQAHC
>CCR5_LDRFCE_9_-_AU_-_B
CTRPNNN-T-R-KGIHI---GP--GSAIYA-TG---DIIGD---IRQAHC
>CCR5_LDLPCE_33_-_AU_-_B
CTRPNNN-T-R-KGIHI---GP--GSAIYA-TG---DIIGD---IRQAHC
>CCR5_LDLFE_-_AU_-_B
CTRPNNN-T-R-KGIHI---GP--GSAIYA-TG---DIIGD---IRQAHC
>CCR5_LDLPE_-_AU_-_B
CTRPNNN-T-R-KGIHI---GP--GSAIYA-TG---DIIGD---IRQAHC
>CCR5_LDRPE_-_AU_-_B
CTRPNNN-T-R-KGIHI---GP--GSAIYA-TG---DIIGD---IRQAHC
>CCR5_LDRFE_-_AU_-_B
CTRPNNN-T-R-KGIHI---GP--GSAIYA-TG---DIIGD---IRQAHC
>CCR5_LDRFMON_B_-_AU_-_B
CTRPNNN-T-R-KGIHI---GP--GSAIYA-TG---DIIGD---IRQAHC
>CCR5_LDROM_B_-_AU_-_B
CTRPNNN-T-R-KGIHI---GP--GSAIYA-TG---DIIGD---IRQAHC
>CCR5_LDROCE_26_-_AU_-_B
CTRPNSN-T-R-KGIHI---GP--GSAIYA-TG---DIIGD---IRQAHC
>CCR5_LDLOCE_15_-_AU_-_B
CTRPNNN-T-R-KGIHI---GP--GSAFYA-TG---DIIGD---IRKAHC
>CCR5_LDRFM_B_-_AU_-_B
CTRPNNN-T-R-KGIHI---GP--GSAFYA-TG---DIIGD---IRQAHC
>CCR5_LDLOT_B_-_AU_-_B
CTRPNNN-T-R-KGIHI---GP--GSAFYA-TG---DIIGD---IRQAHC
>CCR5_LDLOM_B_-_AU_-_B
CTRPNNN-T-R-KGIHI---GP--GSAFYA-TG---DIIGD---IRQAHC
>CCR5_92BR018_1gCR_658_BR_1992_B
CTRPNNN-T---KSIHI---GP--GSAFYA-TG---DIIGD---IRQAHC
>CCR5_patient_WC53_-_US_-_B
CTRPNNN-T-R-KSIRI---GP--GSAFYA-TG---DIIGD---IRQAHC
>CXCR4_851_11209_ES_-_B
CTRPNNN-T-R-KSIHI---GP--GGAFYA-TG---DIIGD---IRQAHC
>CCR5_KNH1135_14340_KE_1999_A1
CTRPNNN-T-R-KSIHI---GP--GQAFYA-TG---DIIGD---IRQAYC
>CCR5_S017_14716_MW_1996_C
CARPNNN-T-R-KSIRI---GP--GQAFYA-TG---DIIGD---IRQAHC
>CCR5_Q842-d12_PNS70d_1121_KE_1994_A1
CTRPNNN-T-R-KSIHI---GP--GQAFYA-TG---DIIGD---IRQAHC
>CCR5_KNH1209_4247_KE_2000_A1
CTRPNNN-T-R-KSIHI---GP--GQAFYA-TG---DIIGD---IRQAHC
>CCR5_C040_6361_MW_1996_C
CTRPNNN-T-R-KSIRI---GP--GQAFYA-TG---DIIGD---IRQAHC
>CCR5_99ZASW5_8565_ZA_1999_C
CTRPNNN-T-R-KSIRI---GP--GQAFYA-TG---DIIGD---IRQAHC
>CCR5_LDRPT_B_-_AU_-_B
CTRPNNN-T-R-KSIHL---GP--GSAIYA-TG---DIIGD---IRQAHC
>CCR5_LDRPM_A_-_AU_-_B
CTRPNNN-T-R-KSIHL---GP--GSAFYA-TG---DIIGD---IRQAHC
>CCR5_LDROCE_22_-_AU_-_B
CTRPNNN-T-R-KSIHL---GP--GSAFYA-TG---DIIGD---IRQAHC
>CCR5_LDRPMON_A_-_AU_-_B
CTRPNNN-T-R-KSIHL---GP--GSAFYA-TG---DIIGD---IRQAHC
>CCR5_LDRPMON_B_-_AU_-_B
CTRPNNN-T-R-KSIHL---GP--GSAFYA-TG---DIIGD---IRQAHC
>CCR5_LDLOE_-_AU_-_B
CTRPNNN-T-R-KSIHL---GP--GSAFYA-TG---DIIGD---IRQAHC
>CCR5_LDLPMON_A_-_AU_-_B
CTRPNNN-T-R-KGILL---GP--GSAFYA-TG---DIIGD---IRQAHC
>CCR5_LDLPM_A_-_AU_-_B
CTRPNNN-T-R-KGIHL---GP--GSAFYA-TG---DIIGD---IRQAHC
>CCR5_LDLPT_A_-_AU_-_B
CTRPNNN-T-R-KGIHL---GP--GSAFYA-TG---DIIGD---IRQAHC
>CCR5_LDLPMON_B_-_AU_-_B
CTRPNNN-T-R-KGIHL---GP--GSAFYA-TG---DIIGD---IRQAHC
>CCR5_LDLPM_B_-_AU_-_B
CTRPNNN-T-R-KGIHL---GP--GSAFYA-TG---DIIGD---IRQAHC
>CCR5_LDRPM_B_-_AU_-_B
CTRPNNN-T-R-KGIHL---GP--GSAFYA-TG---DIIGD---IRQAHC
>CCR5_S158_14724_MW_1996_C
CTRPNNN-T-R-QSMRI---GP--GQTFYA-TG---DIIGN---IRQAHC
>CCR5_03BW_4437_-_BW_2003_C
CTRPNNN-T-R-QSMRI---GP--GQTFYA-TG---DIIGD---IRQAHC
>CCR5_ZM215F_10579_ZM_2002_C
CTRPGNN-T-R-KSVRI---GP--GQTFYA-TG---AIIGD---IRKAHC
>CCR5_S159_6345_MW_1996_C
CTRPGNN-T-R-KSVRI---GP--GQTFYA-TD---DIIGD---IRKAHC
>CCR5_01CM_0005BBY_9959_CM_2001_02_AG
CTRPGNN-T-R-KSVRI---GP--GQTFYA-TG---DIIGD---IRKAHC
>CCR5_03BW_6364_-_BW_2003_C
CTRPGNN-T-R-KSMRI---GP--GQTFYA-TG---AIIGD---IRQAHC
>CCR5_97ZA012_1442_ZA_1997_C
CTRPNNN-T-R-KSMRI---GP--GQTFYA-TG---DIIGD---IRQAYC
>CCR5_90SE_364_10011_SN_1990_C
CARPNNN-T-R-KSMRI---GP--GQTFYA-TG---DIIGD---IRQAHC
>CCR5_E3099_699_ET_1991_AC
CTRPNNN-T-K-KSMRI---GP--GQTFYA-TG---DIIGD---IRQAHC
>CCR5_S103_6359_MW_1996_C
CTRPYNN-T-R-KSMRI---GP--GQTFYA-TG---DIIGD---IRQAHC
>CCR5_S200_6346_MW_1996_C
CTRPNNN-T-R-KSMRI---GP--GQTFYA-TG---DIIGD---IRQAHC
>CCR5_TV012_920_ZA_1998_C
CTRPNNN-T-R-KSMRI---GP--GQTFYA-TG---DIIGD---IRQAHC
>CCR5_E3350_-_ET_-_C
CTRPSNN-T-R-KSMRI---GP--GQTFYA-TG---DIIGD---IRQAHC
>CCR5_C070_14718_MW_1996_C
CTRPGNN-T-R-KSMRI---GP--GQTFYA-TG---DIIGD---IRQAHC
>CCR5_03BW_1088_-_BW_2003_C
CTRPGNN-T-R-KSMRI---GP--GQTFYA-TG---DIIGD---IRQAHC
>CCR5_03BW_4482_-_BW_2003_C
CTRPANN-T-R-KSVRI---GP--GQTFYA-TG---AIIGD---IRQAHC
>CCR5_01PB15ZA_14618_ZA_2001_C
CTRPGNN-T-R-KSVRI---GP--GQTFYA-TG---AIIGD---IRQAHC
>CCR5_01PB27ZA_5888_ZA_2001_C
CTRPGNN-T-R-KSVRI---GP--GQAFYA-TG---AIIGD---IRQAHC
>CCR5_05ZAFV23_-_ZA_2005_C
CTRPGNN-T-R-KSVRI---GP--GQVFYA-TG---DIIGD---IRQAHC
>CCR5_96BW_014_-_BW_1996_C
CIRPGNN-T-R-KSVRI---GP--GQAFYA-TG---EIIGD---IRQAHC
>CCR5_S171_6357_MW_1996_C
CTRPGNN-T-R-KSVRI---GP--GQAFYA-TG---EIIGD---IRQAHC
>CCR5_05ZAFV7_-_ZA_2005_C
CTRPGNN-T-R-KSVRF---GP--GQAFYA-TG---DIIGD---IRQAHC
>CCR5_TV002_909_ZA_1998_C
CTRPGNN-T-R-KSVRI---GP--GQAFYA-TG---DIIGD---IRQAHC
>CCR5_AG1021_-_FR_-_02_AG
CTRPGNN-T-R-TS-RI---GP--GQA--A-TG---DIIGD---IRKAHC
>CCR5_03BW_1103_-_BW_2003_C
CIRPGNN-T-R-KSVRI---GP--GQAFYA-TG---DIIGD---IRKAHC
>CCR5_05ZAFV11_-_ZA_2005_C
CIRPGNN-T-R-KSVRI---GP--GQAFYA-TG---DIIGD---IRQAHC
>CCR5_03BW_1075_-_BW_2003_C
CIRPGNN-T-R-KSIRI---GP--GQAFYA-TG---SIIGD---IRQAHC
>CCR5_S194_6367_MW_1996_C
CIRPGNN-T-R-KSIRI---GP--GQAFYA-TG---DIIGD---IRQAHC
>CCR5_98CM_MP1033_20497_CM_1998_G
CVRPGNN-T-R-KSIRI---GP--GQAFYA-TG---DIIGD---IRQAHC
>CCR5_03BW_1054_-_BW_2003_C
CTRPGNN-T-R-KSIRI---GP--GQAFYA-TG---DIIGD---IRKAHC
>CCR5_C054_14720_MW_1996_C
CTRPGNN-T-R-KSIRI---GP--GQAFYA-TG---DIIGD---IRQAHC
>CCR5_CTSC2_2498_ZA_1998_C
CTRPGNN-T-R-KSIRI---GP--GQAFYA-TG---DIIGD---IRQAHC
>CCR5_Q47S6_679_KE_1993_A1
CIRPNNN-T-R-RSVRI---GP--GQAFYA-TG---DIIGD---IRQAHC
>CCR5_92UG031_7_646_UG_1992_A
CIRPNNN-T-R-KSVRI---GP--GQAFYA-TG---DIIGN---IRQAHC
>CCR5_TZ13_-_TZ_-_A1
CIRPNNN-T-R-KSVRI---GP--GQAFYA-TG---DIIGD---IRQAHC
>CCR5_LTNP9_12263_RW_1988_C
CTRPNNN-T-R--SVRI---GP--GQAFYA-TK---DIIGD---IRQAHC
>CCR5_01PB21ZA_5886_ZA_2001_C
CTRPNNS-T-R-KSVRI---GP--GQAFYA-TG---DIIGD---IRQAHC
>CCR5_LSP8_-_RW_1988_A
CTRPNNN-T-R-KSVRI---GP--GQAFYA-TG---DIIGD---IRKAHC
>CCR5_VI75_16048_BE_1987_A1
CTRPNNN-T-R-KSVRI---GP--GQAFYA-TG---DIIGD---IRQAHC
>CCR5_92RW021_F_607_RW_1992_A
CTRPNNN-T-R-KSVRI---GP--GQAFYA-TG---DIIGD---IRQAHC
>CCR5_C034_6376_MW_1996_C
CTRPNNN-T-R-KSVRI---GP--GQAFYA-TN---EIIGD---IRQAHC
>CCR5_TV001_899_ZA_1998_C
CTRPNNN-T-R-KSVRI---GP--GQAFYA-TN---DVIGD---IRQAHC
>CCR5_00ZATM23_15691_ZA_2000_C
CTRPNNN-T-R-KSVRI---GP--GQAFYA-TN---DIIGD---IRQAHC
>CCR3/CXCR4_030_605_ET_1997_C
CTRPNNN-T-R-KSIRI---GP--GQAFYA-TG---TIIGD---IRQAHC
>CCR5_BR025-a_586_BR_1992_C
CTRPNNN-T-R-KSIRI---GP--GQAFYA-TG---EIIGD---IRQAHC
>CCR5_98ZABLM106_12317_ZA_1998_C
CARPNNN-T-R-KSIRI---GP--GQAFYA-TG---EIIGN---IRQAHC
>CCR5_03GH_NSU21_19235_GH_2003_-
CTRPNNN-T-R-KSIRI---GP--GQAFYA-TG---EIIGN---IRQAHC
>CCR5_960_428_MW_1993_C
CTRPNNT---R-KSIRI---GP--GQTFYA-TN---EIIGN----REAHC
>CCR5_TV003_915_ZA_1998_C
CTRPNNN-T-R-KSIRI---GP--GQTFYA-TN---GIIGN---IRQAHC
>CCR5_02ET_288_8376_ET_2002_C
CTRPNNN-T-R-QSIRI---GP--GQTFYA-TG---EIIGD---IRQAHC
>CCR5_HIV_26191_2_30604_IN_2000_C
CTRPGNN-T-R-KSIRI---GP--GQTFYA-TG---EIIGN---IRQAHC
>CCR5_93IN904_6_IN_1993_C
CTRPNNN-T-R-KSIRI---GP--GQTFYA-TG---EIIGD---IRQAHC
>CCR5_TV004_916_ZA_1998_C
CTRPNNN-T-R-KSIRI---GP--GQTFYA-TG---EIIGD---IRQAHC
>CCR5_00ZATM21_12328_ZA_2000_C
CTRPNNN-T-R-KSIRI---GP--GQTFYA-TG---EIIGD---IRQAHC
>CCR5_RS008_-_BR_2003_C
CTRPNNN-T-R-KSIRI---GP--GQTFYA-TG---EIIGD---IRQAHC
>CCR5_HIV_00836_2_13772_IN_2000_C
CTRPNNN-T-R-KSIRI---GP--GQTFYA-TG---EIIGN---IRQAHC
>CCR5_C111_6378_MW_1996_C
CTRPNNN-T-R-KSIRI---GP--GQTFYA-TN---EIIGN---IRQAHC
>CCR5_02ZARP4_12314_ZA_2002_C
CTRPNNN-T-R-KSIRI---GP--GQTFYA-TN---EIIGD---IRQAHC
>CCR5_03BW_1091_-_BW_2003_C
CTRPNNN-T-R-RSVRI---GP--GQAFYG-T----DIIGD---IRQAYC
>CCR5_LTNP5_12259_RW_1988_A
CTRPNNN-T-R-RSVRI---GP--GQAFYA-TG---DIIGD---IRQAYC
>CCR5_LTNP14_12268_RW_1988_A
CTRPNNN-T-R-RSVHI---GP--GQAFYA-TG---DIIGD---IRQAYC
>CCR5_01PB1ZA_14617_ZA_2001_C
CTRPNNN-T-R-KSVRI---GP--GQAFYA-TG---DIIGN---IRQAYC
>CCR5_98US_MSC5007_13720_US_1998_02_AG
CTRPNNN-T-R-KSVRI---GP--GQTFYA-TG---DIIGN---IRQAYC
>CCR5_99ZASW38_8575_ZA_1999_C
CTRPGNN-P-R-KSVRI---GP--GQAFYA-TG---DIIGD---IRQAYC
>CCR5_99ZASW38_8572_ZA_1999_C
CTRPGNN-T-R-KSVRI---GP--GQAFYA-TG---DIIGD---IRKAYC
>CCR5_LSP3_-_RW_1988_A
C-RPGNN-T-R-KSV-I---GP--GQAFYA-TG---DIIGD---IRQAYC
>CCR5_AG1016_-_FR_-_02_AG
CTRPNNN-T-R-KSVRI---GP--GQAFYA-T----DIIGD---IRQAYC
>CCR5_98TZ013_14331_TZ_1998_C
CTRPGNN-T-R-KSVRI---GP--GQTFY--TN---DIIGD---IRQAYC
>CCR5_98US_MSC5016_9696_US_1998_C
CTRPGNN-T-R-KSVRI---GP--GQAFYA-TN---DIIGD---IRQAYC
>CCR5_DU151-e_2483_ZA_1998_C
CTRPNNN-T-R-KSIRI---GP--GQTFYA-TD---AIIGN---IREAHC
>CCR5_HIV_25925_2_13781_IN_1999_C
CTRPNNN-T-R-KSIRI---GP--GQTFYA-TG---AIIGN---IREAHC
>CCR5_C011_6149_MW_1996_C
CTRPNNN-T-R-KSIRI---GP--GQTFYA-TG---GIIGN---IREAHC
>CCR5_00CMNYU1678_5153_CM_2000_G
CTRPGNN-T-R-KSIRI---GP--GQTFYA-TG---DIIGN---IRQAHC
>CCR5_HIV_16055_2_13775_IN_1999_C
CTRPNNN-T-R-KSIRI---GP--GQTFYA-TG---DIIGN---IRQAYC
>CCR5_HIV_001428_2_30602_IN_2000_C
CTRPNNN-T-R-KSIRI---GP--GQTFYA-TG---DIIGN---IREAHC
>CCR5_99ZACOT2_12307_ZA_1999_C
CVRPNNN-T-R-KSIRI---GP--GQTFYA-TG---DIIGN---IRQAHC
>CCR5_03BW_1133_-_BW_2003_C
CTRPNNN-T-R-KSIRI---GP--GQTFYA-TG---DIIGN---IRQAHC
>CCR5_99ZATM4_12321_ZA_1999_C
CTRPNNN-T-R-KSIRI---GP--GQTFYA-TG---DIIGN---IRQAHC
>CCR5/CXCR4/CCR1/CCR2B/CCR3_D24_24107_IN_2003_C
CTRPNNN-T-R-KSIRI---GP--GQTFYA-TG---DIIGN---IRQAHC
>CCR5_AG1015_-_FR_-_02_AG
CVRPNNN-T-R-KSVRI---GP---QTFYA-TG---DI-GD---IRQAYC
>CCR5_03BW_0824_-_BW_2003_C
CIRPGNN-T-R-KSIRI---GP--GQTFYA-TG---DIIGD---IRQAHC
>CCR5_99ZACOT1_12306_ZA_1999_C
CIRPNNN-T-R-KSIRI---GP--GQTFYA-TG---DIIGD---IRKAHC
>CCR5_03BW_1078_-_BW_2003_C
CIRPGNN-T-R-KSIRI---GP--GQTFYA-TG---DIIGD---IRKAHC
>CCR5_S116_6368_MW_1996_C
CIRPGNN-T-R-KGMRI---GP--GQTFYA-TG---DIIGD---IRQAHC
>CCR5_AG1004_-_FR_-_02_AG
CIRPGNN-T-R-KSMRI---GP--GQTFYA-TG---DIIGD---IRQAHC
>CCR5_A125_7083_TZ_2001_C
CVRPGNN-T-R-KSVRI---GP--GQTFYA-TG---DIIGD---IRQAHC
>CCR5_03BW_1110_-_BW_2003_C
CTRPGNN-T-R-RSVRI---GP--GQTFYA-TG---DIIGD---IRQAHC
>CCR5_DJ263_10004_FR_1991_02_AG
CPRPNNN-T-R-KSVRI---GP--GQTFYA-TG---DIIGD---IRQAHC
>CCR5_92UG037_5_UG_1992_A1
CTRPNNN-T-R-RSVRI---GP--GQTFYA-TG---DIIGD---IRQAHC
>CCR5_S080_6370_MW_1996_C
CVRPNNN-T-R-RSVRI---GP--GQTFYA-TG---DIIGD---IRQAHC
>CCR5_S174_6349_MW_1996_C
CVRPNNN-T-R-KSVRI---GP--GQTFYA-TG---DIIGD---IRQAHC
>CCR5_03BW_6274_-_BW_2003_C
CTRPGNN-T-R-KSVRI---GP--GATFYA-TG---DIIGD---IRQAHC
>CCR5_03BW_6351_-_BW_2003_C
CIRPGNN-T-R-KSVRI---GP--GQTIYA-TG---DIIGD---IRQAHC
>CCR5_AG1041_-_FR_-_02_AG
CIRPGNN-T-R-KSVRI---GP--GQTFYA-TG---DIIGD---IRQAHC
>CCR5_DJ258A_2900_DJ_1991_02_AG
CSRPGNN-T-R-KSVRI---GP--GQTFYA-TG---DIIGD---IRQAHC
>CCR5_APV_12_24057_US_2001_02_AG
CTRPGNN-T-R-KSVRI---GP--GQTFYA-TG---DITGD---IRQAHC
>CCR5_S047_6355_MW_1996_C
CTRPGNN-T-R-KSVRI---GP--GQTFYA-TG---DIIGD---IRQAHC
>CCR5_S173_6373_MW_1996_C
CTRPGNN-T-R-KSVRI---GP--GQTFYA-TG---DIIGD---IRQAHC
>CCR5_C022_6386_MW_1996_C
CTRPGNN-T-R-KSVRI---GP--GQTFYA-TG---DIIGD---IRQAHC
>CCR5_99CMLB2_3059_CM_1999_AG
CTRPGNN-T-R-KSVRI---GP--GQTFYA-TG---DIIGD---IRQAHC
>CCR5_TV014A_921_ZA_1998_C
CTRPGNN-T-R-KSVRI---GP--GQTFYA-TG---DIIGD---IRQAHC
>CCR5_97CM_MP642_20535_CM_1997_02_AG
CTRPGNN-T-R-KSVRI---GP--GQTFYA-TG---DIIGD---IRQAHC
>CCR5_03BW_1048_-_BW_2003_C
CTRPGNN-T-R-KSVRI---GP--GQTFYA-TG---DIIGD---IRQAHC
>CCR5_03BW_6450_-_BW_2003_C
CTRPGNN-T-R-KSVRI---GP--GQTFYA-TG---DIIGD---IRQAHC
>CCR5_AG1002_-_FR_-_02_AG
CTRPGNN-T-R-KSVRI---GP--GQTFYA-TG---DIIGD---IRQAHC
>CCR5_AG1017_-_FR_-_02_AG
CTRPGNN-T-R-KSVRI---GP--GQTFYA-TG---DIIGD---IRQAHC
>CXCR4_02GH_NKS52_19233_GH_2002_-
CTRPNNN-T-R-KGVRI---GP--GQTFYA-TG---DIIGN---IRQAHC
>CCR5_S100_6364_MW_1996_C
CTRPNNN-T-R-KGVRI---GP--GQTFYA-TG---DIIGD---IRQAHC
>CCR5_AG1007_-_FR_-_02_AG
CMRPNNN-T-R-KSVRI---GP--GQTFYA-T----DIIG----IRQ-YC
>CCR5_99ZASW29_8570_ZA_1999_C
CTRPGNN-T-R-KSVRI---GP--GQTFYA-TG---DIIGN---IRQAHC
>CCR5_03BW_4473_-_BW_2003_C
CMRPNNN-T-R-KSVRI---GP--GQTFYA-TG---DIIGN---IRQAHC
>CCR5_02ZARP3_12313_ZA_2002_C
CTRPNNN-T-R-KSVRI---GP--GQTFYA-TG---DIIGN---IRQAHC
>CCR5_C044_14578_MW_1996_C
CTRPNNN-T-R-KSVRI---GP--GQTFYA-TG---EVIGN---IRQAHC
>CCR5_99CMBD4_3058_CM_1999_AG
CTRPNNN-T-R-KSVRI---GP--GQTFYA-TG---EVIGD---IRQAHC
>CCR5_S053_6363_MW_1996_C
CERPGNN-T-R-KSVRI---GP--GQTFYA-TG---EIIGN---IRQAHC
>CCR5_C120_5682_MW_1996_C
CTRPGNN-T-R-KSVRI---GP--GQTFYA-TG---EIIGN---IRQAHC
>CCR5_TV010_919_ZA_1998_C
CTRPNNN-T-R-KSVRI---GP--GQTFYA-TG---EIIGN---IREAHC
>CCR5_05ZAFV5_-_ZA_2005_C
CTRPNNN-T-R-KSVRI---GP--GQTFYA-TG---EIIGN---IRQAHC
>CXCR4/GPR15_NDK_13796_CD_1983_D
CTRPYKY-T-R-QRTSI---GL--RQSLYTITG-KKKKTGY---IGQAHC
>CXCR4_ELI_580_CD_1983_D
CARPYQN-T-R-QRTPI---GL--GQSLYT-TR-SRSIIGQ------AHC
>CXCR4_93UG053_prim_644_UG_1992_D
CTRPYEK-IKR-RGTPI---GL--GQAYLT-TQ----ITGY---IRQAHC
>CXCR4_92UG046_T8_643_UG_1992_D
CSRPYEN-K-R-RRTPI---GL--GQAYYT-T----KLKGY---IRPAHC
>CXCR4_038_642_UG_1992_D
CARPFYA-I-E-RQTPI---GQ--GQVLYT-TK----KIGR---IGQAHC
>CCR5/CXCR4_C3_R5X4_ci_10927_SE_-_01_AE
CTRPYYT-K-R-ASVRI---GL--GQAFHR-TK---EIVGD---IRRAYC
>CXCR4_99ZATM9_12305_ZA_1999_C
CTRPYYN-K-R-RSMRI---GIGRGQALYA-TK---EITGD---IRRAYC
>CXCR4_05ZAFV10_-_ZA_2005_CD
CTRPYKS-S-R-RRTHI---GT--GQAWYT-TN----IEGD---IRKAHC
>CXCR4_02GH_NKS40_19231_GH_2002_-
CTRPSRI-T-R-GRVHI---GP--GRAFHA-TS---GITGD---IRQAYC
>CCR5/CXCR4_92BR014_C_631_BR_1992_B
CTRPNNNIQ-R-RIIHI---GP--GRAFHA-TG---GIKGN---IK-PYC
>CCR5/CXCR4_APV_3_24048_US_2001_B
CTRPNEY---RTRRIHI---GP--GRAFVT-TK---SITGD---IRQAYC
>CXCR4_02_-_US_-_B
CTRPDNNIK-R-RIIHI---GP--GRAFHA-TK-----TGD---IRQAYC
>CXCR4_107CC2_-_TH_2006_01_AE
CTRPYES-I-R-IRTSI---GQ--GQVLDR-TE---NIKGD---IRKAYC
>CXCR4_93UG059_prim_647_UG_1992_D
CTRPYRN-I-R-QRTHI---GT--GQAYYT-KG----IKGV---AGQPHC
>CXCR4_pt197_27059_UG_1997_D
CTRPYGT---R-KSTPI---GI--GRAWYT-MN----ITG-----RPAHC
>CXCR4_93UG_065_652_UG_1993_D
CIRPYNK-T-KIQRTSI---GL--GQALYT-ND---KIIGN---IRQAYC
>CCR5_AG1009_-_FR_-_02_AG
CTRPSNN-T-R-KVI-----GP--GQT-YA-TG---QIIGD----RQAHC
>CXCR4_C2_21D_10926_SE_-_D
CTRPYTT-T-R-RSTGI---GP--GRASYI-AK-----IGN---IRQAYC
>CCR5_AG1011_-_FR_-_02_AG
CTRPANT-I---KGVRI---GP--GQT-YT-TG---SIIG----IRQA-C
>CCR5_AG1034_-_FR_-_02_AG
CTRPANN-T-I-KGVRI---GP--GQTFYA-TG---SISPG-ANIRQAH-
>CXCR4_40CC3_-_TH_2006_01B
CTRPFNK-Q-R-TRTAI---GQ--GQAFYR-TE---VITGD---IRKAYC
>CXCR4_92HT599/301599N/H13968_713_HT_1992_B
CTRPNNN-T-R-RSVHSGHIGG--GRTLFT-TH----IVGD---IRKAHC
>CXCR4_TZ4_-_TZ_-_D
CVRPYRN-IKI-QRTPI---GL--GQALYT-TK----RIGH---IGQAHC
>CXCR4_TZ23_-_TZ_-_D
CSRPYKK-E-R-QRTHI---GP--GQALYT-TRTT-RVEGN---IRQAHC
>CCR5_MANC_584_GB_-_B
CTRPSNN-S-R-KSIYI---GP--GRRFHV-TR---AVTGD---IRQAHC
>CXCR4_7120C_c02_6995_US_-_B
CARPNNN-T-R-KRIYM---GT--GRYMSA-TE---KITGD---IRQAHC
>CCR5_APV_15_24060_US_2002_B
CTRPGNN-T-R-RSIPM---GP--GRAWYA-IG---EITGN---IRKAHC
>CXCR4_14PREC5_842_NL_-_B
CTRPGNK-T-I-KSISL---GP--GRAFSA-TR---QIIGD---IRKAYC
>CXCR4_s35_d39_C41_28163_US_-_B
CTRPSNH-T-R-KRVTL---GP--SRVYYT-TG---EITGD---IRRAHC
>CCR5_patient_WC51_-_US_-_B
CTRPNNH-T-R-KRMTL---GP--GRVYYT-TG---EIVGD---IRQAHC
>CXCR4_UNC116_1/AF034375_381_US_-_B
CTRPNNY-K-R-KRITT---GP--GKVLYT-TG---QIIGD---IRRAHC
>CXCR4_01_-_US_-_B
CQRPNNH-T-R-KRITM---SP--GRVVYT-TG---EVIGD---IRRAHC
>CXCR4/CCR3_ACH0039_20g1_117_NL_1985_B
CTRPNNN-I-R-KRISL---SP--GRVYYT-TG---EIRGD---IRKAYC
>CCR5/CXCR4_patient_WC48_-_US_-_B
CTRPNNN-T-E-KRVSM---GP--GRVWYT-TG---RIVGN---IRQAHC
>CCR5_SC42_15372_TT_1995_B
CTRPNNN-T-R-KGITI---GP--GRVFYT--G---EIVGD---IRQVHC
>CCR5/CXCR4/CCR3_DH12_3_577_US_1991_B
CTRPNNN-T-R-KGITL---GP--GRVFYT-TG---EIVGD---IRKAHC
>CCR5/CXCR4/CCR3_93BR020_1_143_BR_1993_F1
CTRPNNN-T-R-KRISL---GP--GRVFYT-TG---EIIGD---IRKAHC
>CXCR4/CCR5_s33_d0_c08_28162_US_-_B
CTRPNNN-T-R-KRVTM---GP--GKVWYT-TG---QIIGD---IRKAYC
>CCR5/CXCR4_16610_29191_CN_2003_B
CTRPNNN-T-R-KRVTL---GP--GRVWYT-TG---EIIGD---IRKAYC
>CXCR4_05CNHB_hp3_23342_CN_2005_B
CTRPNNN-T-R-KRITM---GP--GRVLYT-TG---QIVGD---IRKAHC
>CCR5/CXCR4_31612_29188_CN_2004_B
CTRPNNN-T-R-KRVTL---GP--GRVWYT-TG---QIVGD---IRKAHC
>CCR5/CXCR4_392_29189_CN_2003_B
CTRPNNN-T-R-KRVSL---GP--GRVWYT-TG---QIVGD---IRKAHC
>CCR5/CXCR4_711_29181_CN_2003_B
CTRPNNN-T-R-KRVSL---GP--GRVWYT-TG---QIVGD---IRKAHC
>CCR5_3181_29193_CN_2004_B
CTRPNNN-T-R-KRVSL---GP--GRVWYT-TG---QIVGD---IRQALC
>CCR5/CXCR4_3301_29186_CN_2004_B
CTRPNNN-T-R-KRVSL---GP--GRVWYT-TG---QIVGD---IRQAHC
>CCR5_1058_11_B11_13508_US_1998_B
CIRPNNN-T-R-KRITM---GP--GKVYYT-TG---QIIGD---IRQAHC
>CCR5/CXCR4_VI334_16026_BE_1989_B
CIRPNNN-T-R-KRVTM---GP--GRVYYT-TG---DIIGD---IRQAHC
>CXCR4_432_13_30613_US_-_B
CTRPNNN-T-R-KRITM---GP--GRVYYT-TG---QIIGN---IRQAHC
>CXCR4_BK132_11224_TH_1990_B
CTRPNNY-T-R-KRITM---GP--GRVYYT-TG---EIIGD---IRRAHC
>CCR5/CXCR4_T5_R5X4_1_11539_FR_-_B
CTRPNNN-T-R-KRITM---GP--GRVYYT-TG---EIIGD---IRKAHC
>CCR5/CXCR4_7047C_c02_6968_US_-_B
CTRPNNN-T-R-KRITA---GP--GRVLYT-TG---EIIGD---IRRAHC
>CCR5_BG1168_4634_US_1996_B
CERPNNN-T-I-KSIHL---GP--GRAWHA-TG---QIIGD---IRKAFC
>CCR5_patient_WC50_-_US_-_B
CTRPNNN-T-K-RSIYM---GP--GRTVHT-KG---RIIGD---IRQAHC
>CXCR4_1551_1_30608_US_-_B
CTRPNNN-T-R-RGVYI---GP--GKAFYT-TD---RIIGD---IRQAHC
>CCR5_N1_DAY_1_31862_US_2005_B
CTRPSNN-T-S-GSIHI---GP--GRAFDA-TK---TITGD---IRQAHC
>CXCR4_VH/VHPCR_832_AU_-_B
CMRPNNN-T-R-KGIYV---GP--GRHIYA-TE---KIVGD---IRQAHC
>CXCR4_99CMYD9_3069_CM_1999_AG
CTRPANN-T-R-RAIGI---GP--GRKYYA-TD---KIIGN---IRQAHC
>CCR5/CXCR4_pt185_27060_UG_1997_A1
CTRPGNN-T-R-RGIRI---GP--GRKFYA-AD---KIIGD---IRQAYC
>CCR5_AG1003_-_FR_-_02_AG
CIRPGNN-T-S-KGIHI---GP--GRTFFA-ND---RIIGD---IRSAHC
>CCR5/CXCR4_N2_WEEK_8_31855_BE_2005_B
CTRPGNN-T-R-KSIYI---GP--GRAVHV-TD---RIIGD---IRQAHC
[truncated: 376 more rows]

## Sheet: hivcopred
CCR5	R5X4	CXCR4
>RFJ977091	>DDQ382373	>X493554		Kumar, R. & Raghava, G. P. Hybrid approach for predicting coreceptor used by HIV-1 from its V3 loop amino acid sequence. PLoS One 8, e61437, doi:10.1371/journal.pone.0061437 (2013).
CARPGNNTKKSVRIGPGQTFYATGDIIGDIRQAHC	CARPNNNTRKHVRIGIGRGQTFYATGAIIGDIRQAHC	CARPFYAIERQKTPIGQGQVLYTTKKIGRIGQAHC
>RFJ977094	>DJF507777	>X487465
CARPGNNTRKSVRIGPGQAFYATGDIIGDIRQAHC	CERPNNNTRKGIAIGPGRVVYATEKIIGNIRRAHC	CARPFYAIERQRTPIGQGQVLYTTKKIGRIGQAHC
>RDQ382364	>DJF507735	>X49617671
CARPGNNTRKSVRIGPGQTFFATGDIIGDIRKAHC	CERPNNNTRKGIHIGPGRVFYATGGIIGDIRRAHC	CARPFYAIERQXTPIGQGQVLYTTKKIGRIGQAHC
>RFJ376003	>DJF507786	>X226429809
CARPGNNTRKSXRIGPGQSFHATGEIIGNIREAHC	CERPNNNTRKGISIGPGRVVYATEKIIGNIRRAHC	CARPGNNTIKRIRIGPRYAFYAKETIIGDIRQAHC
>RDQ382371	>DFJ831952	>X46451902
CARPGNNTRRSVRIGPGQAFYATGEIIGDIRKAHC	CIRPGNHTRTSVSLGPGRTFYATGDIIGDIRQAHC	CARPGNNTRKMMRIGIGRGQTFYANGQVIGDIRQAHC
>RFJ670523	>DFJ376008	>X59940246		Removed 31 duplicated sequences in the original hivcopred dataset which are marked as not only R5 tropism but also X4-using tropism.
CARPGNNTRTSVRIGPGQAFYATGDIIGDIRQAHC	CIRPGNKKIRSXRIGPGRXFXATGGDIRKAYC	CARPNNNTRKGIHMGPGRAMYATEKITGDIRQAHC
>RAJ418534	>DFJ831975	>X59940244
CARPHNNTRKSIHIGPGRAFYATGQITGDIRQAYC	CIRPGNNTRKSIRIGPGQTFYARGDIIGDIRRAHC	CARPNNNTRKRIYMGTGRYMSATEKITGDIRQAHC
>RJF508037	>DFJ831842	>X59940260
CARPNNNTRKGIHIGPGRAFYTTGEIIGDIRQAHC	CIRPGNNTRKSVRIGPGQTFFATGDIIGDIRQAHC	CARPNNNTRKRIYMGTGRYMSATEKITGDIRQARC
>RDQ825464	>DGQ401732	>X1495959
CARPNNNTRKGIHLGQGQTFFATGEIIGDIRQAHC	CIRPGNNTRKSVRIGPGQTFFATGDIIGDTRKAHC	CARPNNNTRKSIHIGPGQAFYTTGEIIGDIRKAHC
>RGU204920	>DFJ831844	>X227167657
CARPNNNTRKSIHIAPGRAFHTTGSIIGDIRKAYC	CIRPGNNTRKSVRIGPGQTFFATGEIIGDTRKAHC	CARPNXYTRQRIGIGRGQALFTARRIIGNIKQAHC
>RGU204919	>DFJ831825	>X487479
CARPNNNTRKSIHIAPGRAFYTTGSIIGDIRQAHC	CIRPGNNTRKSVRIGPGQTFNATEGIIGNIRQAYC	CARPYIKIWRRTHIGSGQAYSTKRIQNYTGPAHC
>RDQ061436	>DGQ401739	>X31505571
CARPNNNTRKSIHIGPGRAFYTTGEIIGDIRQAHC	CIRPGNNTRKSVRIGPGQTFYATEGIIGNIRQAYC	CGRPNNHRIKGLRIGPGRAFFAMGAIGGGEIRQAHC
>RAF153130	>DFJ831838	>X224612128
CARPNNNTRKSIRIGPGQAFYATGDIIGDIRQAHC	CIRPGNNTRKSVRIGPGQTFYATGDIIGDTRKAHC	CGRPNNHRIKGLRIGPGRAFFAMGAIRGGEIRQAHC
>RHM179732	>DFJ832028	>X84619167
CARPNNNTRKSMRIGPGQAFYATGEIIGNIREAHC	CIRPGNNTRKSVRIGPGQTFYTNDIIGDIRQAHC	CIRPFYKTRKSVRVGLGRAYLTERIRGDIRQAHC
>RAY713416	>DFJ831951	>X84619171
CARPNNNTRKSMRIGPGQTFYATGDIIGDIRQAHC	CIRPGNNTRTSVRIGPGQTFYATGDIIGDIRQAHC	CIRPGINTRQGVRIGPGRAFFIRNNIIGDIRKAFC
>RAY170662	>DFJ831948	>X46451878
CARPNNNTRKSVRIGPGQTFYATGGIIGDIRQAHC	CIRPGNNTRTSVRLGPGQTFYATGDIIGDIRQAHC	CIRPGNNTRKRVRLGIGPGQTFYATGRVIRDIRQAHC
>RDQ002183	>DFJ831953	>X226914980
CARPNNNTRRSITIGPGRAFYATDIIGDIRKAHC	CIRPGNNTRTSVSLGPGRAFYATGDIIGDIRQAHC	CIRPGNNTSKRISIGPGRAFRATKIIGDIRKAHC
>RAY170666	>DFJ831949	>X226914988
CARPNNNTRTSVRIGPGQAFYATNDIIGKIRQAHC	CIRPGNNTRTSVSLGPGRTFCATGDIIGDIRQAHC	CIRPGNNTSKRISIGPGRAFRATKVIGDIRKAHC
>RDQ869023	>DFJ831954	>X226914992
CARPNNSTRKGIHIGPGRAFYAAADIIGDIRQAHC	CIRPGNNTRTSVSLGPGRTFYATGDIIGDIRQAHC	CIRPGNNTSKRVSIGPGRAFRATKVIGDIRKAHC
>RGQ222687	>DGQ401718	>X333463994
CARPSNNTRKSIGIGPGQAIYTTGEIIGDIRQAHC	CIRPGNNTRTSVXJGPGXTFYATGDIIGDIRQAHC	CIRPNNNTRKSIPLGPGKAWYTTGEIIGDIRKAHC
>RDQ002227	>DAY265930	>X159503460
CARPSNNTRKSITIGPGRAFYATGDIIEDIRKAHC	CIRPGNNTSKSIRIGQRRPVYVHKIIGDIRQAHC	CIRPNNNTRKSISFGPGQAFYATGDIIGDIRQAHC
>RAY736810	>DJF507745	>X159503380
CARPSNNTRKSVHIGPGQAFYATGAITGDIRQAYC	CIRPNNNTRKGIHIGPGRVFYATGEIIGDIRKAHC	CIRPNNNTRKSISFGPGQAFYATGDIIGDIRQAYC
>RHM215410	>DJF507743	>X157383384
CARPSNNTRTSIALGPGQAWYRTGDITGDIRKAYC	CIRPNNNTRKGIHIGPGRVFYATGEIIGDIRRAHC	CIRPNNNTRRSIHIGPGRAFYATGRVIGDVRRAYC
>REF117271	>DAY372238	>X3808277
CARPSNNTRTSIRIGPGQTFYATGAITGDIRQAHC	CIRPNNNTRKGIHLGPGQAFYATGEIVGDIRQAYC	CIRPYHNTRTRIHIGPGRSFYTGDIKGSIRQAHC
>RAY669750	>DDQ516188	>X487477
CARPYNNTRQGTHIGPGQAYFTTNIVGDIRQAHC	CIRPNNNTRKGIRIGPGRAIYTTGRIIGDIRQAHC	CIRPYNKTKIQRTSIGLGQALYTNDKIIGNIRQAYC
>RAY736842	>DDQ516195	>X57869671
CARTGNNTRTSIRIGPGQAFFATGEVIRDIRLAYC	CIRPNNNTRKGIRIGPGRAIYTTGRIIGNIRQAHC	CIRPYNNTRTKMTMGPGHVFYKTENIIGSVKKAHC
>RX96522	>DDQ177211	>X225347448
CERPGNHTVQEIRIGPLAWYSMGIEKNSKNSSRLAYC	CIRPNNNTRKRIYIGPGRAVYTTRAIIGDIRQAHC	CKRPNNNARRHIHIGPGRAFYATDIIGNIRQAYC
>RAF153157	>DDQ177203	>X225347454
CERPGNNTRKSVRIGPGQTFYATGEIIGNIRQAHC	CIRPNNNTRKRVTMGPGRVYYTTGDIIGDIRQAHC	CKRPNNNARRRIHIGPGRAFYATDIIGNIRQAYC
>REF579978	>DFJ831963	>X225347468
CERPGNNTSKGIHIGPGRAFCATENIIGDIRKAHC	CIRPNNNTRKSVRIGPGQAFFATGNIVGNIRQAHC	CKRPNNNMRRHIHIGPGRAFYATDIIGNIRQAYC
>REF579990	>DDQ516168	>X225347456
CERPGNNTSKGIHIGPGRAFYATEDIIGDIRKAHC	CIRPNNNTRRDIHIGPGRAFYAAGDIIGDIRQAHC	CKRPNNNMRRHIHIGPGRAFYTTDIIGNIRRAYC
>REF579969	>DU08674	>X225347458
CERPGNNTSKGIHIGPGRAFYATENIIGDIRKAHC	CIRPNNNTRRSIPIGPGRAFYATGDIIGDIRQAYC	CKRPNNNMRRHIHIGPGRAFYTTDIIGNMRRAYC
>REF579987	>DU08682	>X29165386
CERPGNNTSKGIHIGPGRAFYATENIIGDIRKARC	CIRPNNNTRRSIRIGPGRAFYAAGDIIGDIRQAYC	CMRPGNNTRKRVRIGIGPRQTFYAPGGINKDIRQAHC
>REF579993	>DJF507780	>X6910975
CERPGNNTSKGIHIGPGRAFYATENIVGDIRKAHC	CMRPNNNTRKGIAIGPGRVVYATEKIIGNIRRAHC	CMRPNNNTRKGIYVGPGRHIYATEKIVGDIRQAHC
>REF579976	>DJF507751	>X31505569
CERPGNNTSKGIHIGPGRAFYATVNIIGDIRKAHC	CMRPNNNTRKGIRIGPGRVVYATEKIIGNIRRAHC	CMRPNNNTRKSVRIGPGQTFFATGAIIGNIRQAHC
>RAY835443	>DJF507782	>X82791586
CERPNNNTIKSIHLGPGRAWHATGQIIGDIRKAFC	CMRPNNNTRKGISIGPGRVVYATEKIIGDIRRAHC	CQRPNNHTRKRITMSPGRVVYTTGEVIGDIRRAHC
>RJF507768	>DJF507767	>X227167683
CERPNNNTRKGIHIGPGRTFFATGEIIGDIRRAYC	CMRPNNNTRKGISIGPGRVVYATEKIIGNIRRAHC	CRRPGNATRKSVRIGIGRGHTFYATGKIIGDIRKAYC
>RHM246215	>DJF507769	>X257412753
CERPNNNTRKSIHIAPGRTFYATGEIIGNIRQAHC	CMRPNNNTRKGIYIGPGRVVYATEKIIGNIRRAHC	CSRPDNNTRKSVRIGPGQAFYTMDIIGDIRKAFC
>RHM215414	>DDQ061643	>X89113197
CERPNNNTRKSIRIGPGQTFYATGDIIGNIREAHC	CMRPNNNTRKRITMGPGGVLYTTGEIIGDIRKAHC	CSRPGNNTRKSVRIGIGRGQTFYATGKVIGDIRQAHC
>RHQ906872	>DDQ061631	>X487471
CERPNNNTRQSIHIGPGQAIYANEKIIGDIRQAHC	CMRPNNNTRKRITMGPGRVFYTTGEIIGDIRKAHC	CSRPYENKRRRTPIGLGQAYYTTKLKGYIRPAHC
>REU575148	>DDQ061637	>X11095359
CERPNNNTRRSIHIGPGRAFYAGEIIGNIRKAYC	CMRPNNNTRKSIAIGPGRAFYTTGEIIGDIRKAHC	CSRPYKKERQRTHIGPGQALYTTRTTRVEGNIRQAHC
>REF579975	>DDQ061636	>X54660259
CGRPGNNTSKGIHMGPGRAFYATENIIGDIRKAHC	CMRPNNNTRKSIHIGPGSAFYTTGEIIGDIRKAHC	CSRPYTTIRKSTGIGPGRASYIAKIGDIKQAHC
>RU24566	>DDQ061640	>X54660269
CHRPGNLSVQEMKIGPLSWYSMGLAANSSIKSRVAYC	CMRPNNNTRKSIHIGPGSAFYTTGEIIGDIRQAHC	CSRPYTTIRKSTGIGPGRASYIAKIGDIRQAYC
>RAF355322	>DDQ061634	>X54660317
CIIPNNNTRKSIHIGPGQAFYARGDIIGDIRQAHC	CMRPNNNTRKSIHIGPGSAFYTTGEIIGDIRQAYC	CSRPYTTIRKSTGIGPGRASYIAKIGNIKQAHC
>RDQ002042	>DDQ061626	>X54660297
CIRPFENTRTSVRIGPGQVFYKTGDIIGDIRSAFC	CMRPNNNTRKSIPIGPGRAFYATGEIIGDIRQAHC	CSRPYTTIRKSTGIGPGRASYIAKIGNIKQAYC
>RDQ002046	>DDQ061630	>X54660305
CIRPFENTRTSVRIGPGQVFYKTGDIIGDIRSAYC	CMRPNNNTRKSITIGPGRAFYTTGEIIGDIRQAHR	CSRPYTTIRKSTGIGPGRASYIEKIGTIKQAYC
>RDQ002044	>DU08763	>X54660287
CIRPFENTRTSVRIGPGQVFYKTGDIIGDTRSAYC	CPRPNNNTRKSVHIGPGQAFYATGDVIGDIRQAYC	CSRPYTTIRKSTGIGPGRASYIXKIGBIXQAXC
>RAY887865	>DFJ831970	>X54660263
CIRPGINKRKRIRIGLRYAFFATDNRIGKAHC	CSRPGNNTRKSIRIGPGQTFYARGDIIGDIRRAHC	CSRPYTTIRRSTGIGPGRASYIAKIGNIKQAHC
>RAF153165	>DFJ831989	>X54660291
CIRPGNNTRKGMRIGPGQTFYATGDIIGDIRQAHC	CSRPGNNTRKSVRIGPGQTFYATGDIIGDIRRAHC	CSRPYTTIRRSTGIGPGRASYIAKITGDIRQARC
>RAF355328	>DFJ831992	>X54660345
CIRPGNNTRKSIHIGPGQAFYARGDIIGDIRQAHC	CSRPGNNTRKSVRIGPGQTFYATGDIIGDMRRAHC	CSRPYTTIRRSTGIGPGRASYIATIGNIKQAHC
>RHQ644857	>DFJ831982	>X54660253
CIRPGNNTRKSIHIGPGRAFYATGDIIGDIRQAHC	CSRPGNNTRKSVRIGPGQTFYATGEIIGDIRQAHC	CSRPYTTIRRSTGIGPGRASYIEKIGNIKQAYC
>RHM239618	>DFJ831995	>X54660275
CIRPGNNTRKSIHIGPGRAFYATGNIIGDIRQAHC	CSRPGNNTRKSVRIGPGQTFYATGGIIGDIRRAHC	CSRPYTTLRKSTGIGPGRASYIAKIGDIRQAYC
>RGQ372987	>DU08631	>X54660279
CIRPGNNTRKSIHMGPGKVFYATGDIIGNIRQAHC	CSRPNNNTRKSVHIGPGQAFYATGDVIGDIRQAYC	CSRPYTTLRKSTGIGPGRASYIAKIGNIKQAYC
>RAM279351	>DGU204938	>X54660293
CIRPGNNTRKSIRIGPGQAFFATGAIIGNIRQAHC	CSRPYKNIRQRTSIGLGQALYTTQKRDYIGPAHC	CSRPYTTTRKSTGIGPGRASYIAKIGDIKQAYC
>RAF153164	>DGU204937	>X54660295
CIRPGNNTRKSIRIGPGQAFYATGDIIGDIRQAHC	CSRPYKNIRQRTSIGLGQALYTTRKREYIGPAPC	CSRPYTTTRKSTGIGPGRASYIAKIGDIRQAYC
>RAY887863	>DGU204939	>X54660251
CIRPGNNTRKSIRIGPGQAFYATGSIIGDIRQAHC	CSRPYKNIRQRTSIGLGQALYXTQKRNYIGPAHC	CSRPYTTTRRSTGIGPGRASYIEKIGNIKQAYC
>RFJ977083	>DGU204940	>X6707315
CIRPGNNTRKSIRIGPGQTFFATGDIIGDIRRAHC	CSRPYKXIRQXTSIGLGQALXTTQKRXYIGPAHC	CTKPNNNTRKRIRIQRGPGRAFVTVGKIGNMRQAHC
>RAY887852	>DDQ516200	>X72534164
CIRPGNNTRKSIRIGPGQTFYATGDIIGDIRQAHC	CTGPNNYTRKGIRIGPGRAIYTTGRIIGDIRQAHC	CTRHHEIIKRRKLHIGPGRPFYTAEIGDRRKAYC
>RFJ652330	>DU66222	>X18418938
CIRPGNNTRKSMRIGPGQTFYATGDIIGDIRQAHC	CTKPNKITRRNVRIGPGRALFKTGYIIGTIRQAHC	CTRPANNTRRAIGIGPGRKYYATDKIIGNIRQAHC
>RAF153185	>DFJ832038	>X89113217
CIRPGNNTRKSVRIGPGQAFFATGDIIGDPRQAHC	CTRPANNTRKSVRIGPGQTFYANDIIGNIRQAYC	CTRPANTRIKRLGIGPGQAFRTVKQIIGDIRQSHC
>RFJ652366	>DFJ831878	>X226429789
CIRPGNNTRKSVRIGPGQAFYATGAVXGDIRQAHC	CTRPDNNTRKDIHIGPGQAFYATGDIIGDIRQAHC	CTRPDNKINMKRIKIGPGRAFVATKGIKGDIRQAYC
>RAY887870	>DFJ831879	>X226429785
CIRPGNNTRKSVRIGPGQAFYATGDIIGDIRKAHC	CTRPDNNTRKDVHIGPGQTFYATGDIIGDIRQAHC	CTRPDNKINMKRIKIGPGRAFVATKGIRGDIRQAHC
>RDQ382369	>DFJ831877	>X226429787
CIRPGNNTRKSVRIGPGQAFYATGDIIGDIRQAHC	CTRPDNNTRKGVHIGPGQTFYATGDIIGDIRQAHC	CTRPDNKISMKRIKIGPGRAFVATKGIKGDIRQAYC
>REU786681	>DGU204933	>X82791588
CIRPGNNTRKSVRIGPGQAFYATGEIIGDIRKAHC	CTRPDNSIRRRIFHIGPGRAFYSTGQMGDIRRAHC	CTRPDNNIKRRIIHIGPGRAFHATKTGDIRQAYC
>RAY887892	>DEU743765	>X57869708
CIRPGNNTRKSVRIGPGQAFYATGEIIGDIRQAHC	CTRPFKNVRTSFRIGPGQVFYKTGDITGDIRKAYC	CTRPFINTRVSSRIGPGRVFYSTEDIKGVLRKAYC
>RAY887853	>DEU743766	>X306476270
CIRPGNNTRKSVRIGPGQTFFATGDIIGDIRKAHC	CTRPFTNVRTSFRIGPGQVFYRTGDITGDIRKAYC	CTRPFKKIRTSLRIGPGQVFYRTGGINGDIRRAHC
>RFJ652367	>DAY713420	>X54660388
CIRPGNNTRKSVRIGPGQTFYATGDIIGDIRQAHC	CTRPFTYTRTRMTIGPGHVFYRTGDIVGDIRKAYC	CTRPFKKMRTSVRIGPGRVFYKTGSITGDIRRAYC
>RFJ376017	>DFJ831830	>X54660414
CIRPGNNTRKSVRIGPGQTFYVNNIIGDIRQAXC	CTRPGHKKKASVRIGLGRAFYATTRITGDIRKARC	CTRPFKNIRTSARIGPGRVFYKTGSITGDIRRAYC
>RAY887886	>DAF286365	>X54660416
CIRPGNNTRKSVRIGPGQTIYATGDIIGDIRQAHC	CTRPGNKIRRRIHIGPGRAFYTDRVGDIRQAYC	CTRPFKNIRTSVRIGPGRVFHKTGAITGDIRRAYC
>RFJ652336	>DFJ831997	>X54660410
CIRPGNNTRKSXRXGPGQAFYATXDIXGDIRQAHC	CTRPGNKRIKSWHIGPGRTFYANGIKGDIRRAYC	CTRPFKNIRTSVRIGPGRVFYKTGAITGDIRRAYC
>RAY158535	>DDQ904341	>X54660482
CIRPGNNTRQSIRIGPGQTFFATGDIIGDIRQALC	CTRPGNKTRRSIRIGPGQAFYTTNTIGDIRQASC	CTRPFKNIRTSVRIGPGRVFYKTGXITGDIRRAYC
>RAM156913	>DFJ831831	>X54660476
CIRPGNNTRQSVRIGPGQAFFATGDIIGDIRKAFC	CTRPGNNRRKSVHMGPGRAFFATDAIIGDIRKAYC	CTRPFKNMRTSARIGPGRVFYKTGAILGDIRRAYC
>RDQ435683	>DFJ831884	>X54660376
CIRPGNNTRRSIRIGPGQAFYAMGDIIGNIREAHC	CTRPGNNTIKGIHIGPGQAFYATGAIAGDIRQAHC	CTRPFKNMRTSVRIGPGRVFHKTGSITGDIRRAYC
>REU885765	>DFJ831885	>X208433531
CIRPGNNTRRSISLGPGQAFYATGDIIGDIRQAHC	CTRPGNNTRKDVHIGPGQTFYATGDIIGDIRQAHC	CTRPFKNVRTSLRIGPGRVFYRTGGITGDIRKAYC
>RHM239581	>DAY265950	>X54660424
CIRPGNNTRTSVRIGPGQTFYATGDIVGNIRQAHC	CTRPGNNTRKGLRIGPGRTIYATEVTVGDIRQAYC	CTRPFKNVRTSVRIGPGRVFYKTGAITGDIRRAYC
>RFJ652329	>DFJ831873	>X291192346
CIRPGNNTSKGIHIGPGRTFFANDRIIGDIRSAHC	CTRPGNNTRKGVRIGPGQTFYATGAIIGDIRQAHC	CTRPFKTEIRITRGPGRVFYRTGNIVGDPRKAYC
>RDQ002029	>DHM246226	>X208433487
CIRPHNNTRKSIHIGPGRAFYTTGEIIGDIRQAHC	CTRPGNNTRKMIHIGPGRAWYATDKIIGNIRKAHC	CTRPFNKQRTRTAIGQGQAFYRTEVITGDIRKAYC
>RHM368244	>DDQ061652	>X54660358
CIRPHNNTRKSIHIGPGRTFYATGDIIGDIRKAHC	CTRPGNNTRKSIHIGPGRAFYTTDIIGDIRKAHC	CTRPFNNTRTSVGIGPGQVFYKTGDIIGDIRRAYC
>RDQ002026	>DDQ061658	>X54660356
CIRPHNNTRKSIPIGPGRAFYTTGEIIGDIRQAHC	CTRPGNNTRKSIHIGPGRAFYTTDIIGDIRQAHC	CTRPFNNTRTSVGVGPGQVFYKTGDIIGDIRRAYC
>RAF355327	>DEF688432	>X54660362
CIRPNNNAIKNVGIGPGQTFYTTGKIIGNISQAYC	CTRPGNNTRKSIPMGPGRAIYATGRIIGDIRQAHC	CTRPFNNTRTSVRIGPGQAFYKTGDIVGDIRRAYC
>RFJ652350	>DDQ904340	>X54660372
CIRPNNNKRRSVRIGPGQTFYATGDIIGNIRQAYC	CTRPGNNTRKSIRIGPGQAFYTNHIIGDIRQAHC	CTRPFNNTRTSVRIGPGQVFYKTGDITGDIRRAYC
>REF600084	>DAY043174	>X54660412
CIRPNNNSRQGIHIGPGKALYTTKIIGNIRQAHC	CTRPGNNTRKSIRIGPGQAFYTNHIIGDIRQAYC	CTRPFNNTRTSVRIGPGQVFYKTGEIIGDIRRAYC
>RDQ516122	>DFJ831969	>X903162
CIRPNNNTIKSIHIGPGRAFYTTGQIIGDIRQAHC	CTRPGNNTRKSIRIGPGQTFYARGDIIGDIRRAHC	CTRPFYNKRTRTSIGQGQVLYRTGDITGNIGKPYC
>RDQ516121	>DFJ653263	>X903164
CIRPNNNTIKSIHIGPGRAFYTTGQIIGNIRQAHC	CTRPGNNTRKSIYIGPGRAVHVTDRIIGDIRKAHC	CTRPFYNKRTRTSIGQGRVLYRTGDITGNIGKPYC
>RHM239633	>DFJ653254	>X903118
CIRPNNNTIKSIPIGPGRAFYATGKIVGDIRKAYC	CTRPGNNTRKSIYIGPGRAVHVTDRIIGDIRQAHC	CTRPFYTRISMTRGPGHVFYRTGKIVGDPRKAYC
>REF657911	>DFJ653255	>X89113229
CIRPNNNTKKSIPMGPGRAFYATGDIIGNIRQAHC	CTRPGNNTRKSIYIGPGRAVHVTDRIIGNIRQAHC	CTRPGKGKRTRVRIGPGRTFYATGAVTGDIRKAHC
>RAF541065	>DFJ832007	>X148725761
CIRPNNNTKRSIHIGLGRRFYTTEIVGDIRKAYC	CTRPGNNTRKSVGIGPGQTFYATGDIIGDIRQAYC	CTRPGKIKKRHVRIGPGRAFWITGDIGGYIRQAHC
>RAF541078	>DGQ401742	>X18462215
CIRPNNNTKRSIHLGLGRRFYTTEIIGDIRKAYC	CTRPGNNTRKSVRIGPGQAFYTNDIIGDIRQAHC	CTRPGNKTIKSISLGPGRAFSATRQIIGDIRKAYC
>RAF541067	>DFJ832034	>X117501547
CIRPNNNTKRSIHLGLGRRFYTTEIVGDIRKAYC	CTRPGNNTRKSVRIGPGQTFYADDIIGDIRQAYC	CTRPGNKTIRSIRIGPGRTFYTNKGDIRQAYC
>REF657916	>DFJ832027	>X117501545
CIRPNNNTMKSIHMGPGRAFYATGEIIGNIRQAHC	CTRPGNNTRKSVRIGPGQTFYANDIIGDIRQAYC	CTRPGNKTIRSIRLGPGQAFYTNKGDIRQASC
>REU293447	>DFJ832029	>X18462235
CIRPNNNTRESIRIGPGQAFYATGGIIGDIRQAHC	CTRPGNNTRKSVRIGPGQTFYANDIIGNIRQAYC	CTRPGNKTIRSISLGPGRAFSATRQIIGDIRKAYC
>RFJ376018	>DFJ832016	>X18462237
CIRPNNNTRESIRIGPGQTFYATDIIGBIRQAHC	CTRPGNNTRKSVRIGPGQTFYATGDIIGDIRQADC	CTRPGNKTIRSISLGPGRAFSVTRQIIGDIRKAYC
>REU884501	>DFJ832008	>X224612130
CIRPNNNTRESVRIGPGQAFYARGDIIGDIRQAHC	CTRPGNNTRKSVRIGPGQTFYATGDIIGDIRQAYC	CTRPGNKTRQSIRIGIGRGQSFHATGAIIGDIRKAYC
>RAM279347	>DFJ831990	>X148725747
CIRPNNNTRESVRIGPGQTFYATGEIIGDIRQAHC	CTRPGNNTRKSVRIGPGQTFYATGDIIGDIRRAHC	CTRPGNNIRRSVRIGIGPGRKFYTTGDITGNIRQAHC
>RJF507918	>DFJ831876	>X227167631
CIRPNNNTRKDIHIGPGRAFYATGIVGDIRQAHC	CTRPGNNTRKSVRIGPGQTFYATGDIVGDIRQAHC	CTRPGNNTRKNVXIGXGRGQTFYAHGXIXGDIRQAHC
>RDQ061807	>DFJ831988	>X10952576
CIRPNNNTRKGIHIGLGRAFYATGEIIGNIRQAHC	CTRPGNNTRKSVRIGPGQTFYATGGIIGDIRRAYC	CTRPGNNTRKRISIGPGRAFYTTEQIIGNIRQAHC
>RHM246212	>DFJ831980	>X18418904
CIRPNNNTRKGIHIGPGKAFYTTGSIIGDIRQAHC	CTRPGNNTRKSVRIGPGQTFYATGNIIGDIRQAHC	CTRPGNNTRKSIRIGIGRGQTFYANGRVVGDIRQAHC
>RAF355329	>DFJ831867	>X10952610
CIRPNNNTRKGIHIGPGQAFYARGDIIGNIRHAFC	CTRPGNNTRKSVRIGPGQTFYTTGAIIGDIRQAHC	CTRPGNNTRRRISIGPGRAFYTTEQIIGNIRQAHC
>RDQ061802	>DGQ401744	>X18418906
CIRPNNNTRKGIHIGPGRAFYATGAIIGNIIQAHC	CTRPGNNTRKSVRIGPGQTFYXNDIIGNIRQAYC	CTRPGNPIRKRIGIGPGQAFHATGNIIGDIRRAQC
>RDQ061796	>DFJ832017	>X33390886
CIRPNNNTRKGIHIGPGRAFYATGAIIGNIRQAHC	CTRPGNNTRKSVRIGPGQTSYATGDIIGDIRQAYC	CTRPGNPIRKRVGIGPGQAFHATGNIIGDIRRAQC
>RDQ061803	>DFJ831999	>X113196566
CIRPNNNTRKGIHIGPGRAFYATGATIGNIRQARC	CTRPGNNTRKSWSIGPGQAFYATNAIIGDIRKAYC	CTRPGNSTRRGILVGTRRFYTTRNIIGDIRKAHC
>RDQ061795	>DFJ375976	>X24181505
CIRPNNNTRKGIHIGPGRAFYATGEIIGNIRQAHC	CTRPGNNTRKXIRIGPGQAXYATNXIIGDIRQAHC	CTRPGSNKQRIRNIRIGPGRAFHTNGVIGDIRKAYC
>RAY835446	>DFJ831837	>X157383390
CIRPNNNTRKGIHIGPGRAFYTTGDIIGDIRQAHC	CTRPGNNTRQGVRIGPGQAFYANKVIGDIRKAYC	CTRPHNKAIRHIHIGQGRAFTTGSIEGNIRQAHC
>RHQ644906	>DFJ831833	>X84619181
CIRPNNNTRKGIHIGPGRAFYTTGEIIGNIRQAYC	CTRPGNNTRQSVRIGPGQAFYANKVIGDIRKAYC	CTRPHNTIKRRIHIGPGRAFYTTKGIQGDLRQAHC
>RGU455524	>DFJ541291	>X10952674
CIRPNNNTRKGIHIGPGRAFYTTGQIIGDIRQAHC	CTRPGNNTRRAIGIGPGRTFYATDRIIGDIRQAHC	CTRPNKNIRKGLRLGPGRAFYTMGGIVGNIRQTHC
>RDQ177189	>DEU281999	>X10952666
CIRPNNNTRKGIHIGPGRMFYATRVVGDIRQAHC	CTRPGNNTRRGIRIGPGRKFYAADKIIGDIRQAYC	CTRPNKNIRKGLRLGPGRAFYTMGGIVGYIRQAHC
>RJF507746	>DAF355334	>X10952722
CIRPNNNTRKGIHIGPGRTFFATGEIIGDIRRAYC	CTRPGNNTRRRMRIGPGYFYTKRIIGDIRQAHC	CTRPNKTIRKGLRLGPGRAFYTMGGIEGYIRQAHC
>RDQ825467	>DDQ061646	>X10952710
CIRPNNNTRKGIHIGPGRTFYATGDIIGDIRQAHC	CTRPGNNTRRSIHIGPGRAFYTTDIIGDIRKAHC	CTRPNKTIRKGLRLGPGRAFYTMGRIEGYIRQAHC
>REU576282	>DDQ061647	>X10952702
CIRPNNNTRKGIHIGPGRTFYTTGDIIGDIRQAYC	CTRPGNNTRRSIHIGPGRAFYTTDIIGDIRQAHC	CTRPNKTTRKGLRLGPGRAFYTLGGIVGYIRQAHC
>RDQ061683	>DDQ061659	>X10952680
CIRPNNNTRKGIHLGPGGAFYATGGIIGDIRQAYC	CTRPGNNTRRSIHMGPGKAFYTTDIIGDIRKAYC	CTRPNKTTRKGLRLGPGRAFYTMGGIVGYIRQAHC
>RDQ061684	>DFJ831914	>X193203775
CIRPNNNTRKGIHLGPGGAFYATGGIIGGIRQAYC	CTRPGNNTRRSVHIGPGQALFYTGDIIGDIRKAHC	CTRPNNHTRKRVTLGPSRVYYTTGEITGDIRRAHC
>RDQ061680	>DFJ831805	>X29119312
CIRPNNNTRKGIHLGPGGALYATGAIIGDIRQAYC	CTRPGNNTRRSVRIGPGQAFYTTGDIIGDIRQAHC	CTRPNNKARRRIRIGPGRTFYTGKIVGDIRQAYC
>RDQ061677	>DAY265945	>X13811562
CIRPNNNTRKGIHLGPGGALYATGGIIGAIRQAYC	CTRPGNNTRRSVRIGPGQSFHATGTIIGDIRQAHC	CTRPNNKIRTSFRIGPGQVFYKTGDITGDIRKAYC
>RDQ061676	>DAY265931	>X157383420
CIRPNNNTRKGIHLGPGGALYATGGIIGDIRQAYC	CTRPGNNTRTSIRIGPGQTFYTSKVIGDIRQAHC	CTRPNNKKIEGIRIGPGSAYFTRQIKEHMRQTHC
>RDQ061678	>DGQ401736	>X2828002
CIRPNNNTRKGIHLGPGGALYATGGIIGDIRRAYC	CTRPGNNTXXSVXXGPGXAFYAXAIIGDIRKXYC	CTRPNNNIRKRIHIGPGRAFYTTRQIIGNIRQAHC
>RHM239533	>DAY265951	>X478966
CIRPNNNTRKGIHMGMGRAFYATGEVIGNIRQAHC	CTRPGNNTXXXIGIGPGRTFYATDRIIGDIRQAHC	CTRPNNNISRRRIHIGGGQAFYATGGMTGNIRQAYC
>RAY736828	>DDQ061656	>X478964
CIRPNNNTRKGIRIGPGQALYTTDIIGNIRQAHC	CTRPGTKTIRHMHIGPGRAFYTTDRGDIRQAHC	CTRPNNNISRRRIHIGRGQAFYATGGMTGNIRQAYC
>RDQ061686	>DDQ061660	>X187759811
CIRPNNNTRKGVHLGPGGALYATGAIIGDIRQAYC	CTRPGTKTMRHLHIGPGRAFYTTGKIIGDIRQAHC	CTRPNNNTIKTIRMGIRRAFYTKEIIGDIRQAHC
>REU575330	>DDQ061657	>X18418926
CIRPNNNTRKRITMGPGKVYYTTGQIIGDIRQAHC	CTRPGTKTMRHMHIGPGRAFCTTDRIDIRQAHC	CTRPNNNTKKGIRTGIGAGQTFYATGKIIGDIRQAHC
>RGU945312	>DDQ061661	>X335346782
CIRPNNNTRKSIGIGPGQTFYATGDIIGDIRQASC	CTRPGTKTMRHMHIGPGRAFYTTDRIGDIRQAHC	CTRPNNNTKKGIYVGPGRKVYTTDRIIGDIRQAHC
>RGU204942	>DDQ061648	>X335346784
CIRPNNNTRKSIHIAPGRAFYATGDIIGDIRQAHC	CTRPGTKTRRLIHIGPGRAFYTTDRIGDIRLAHC	CTRPNNNTKRGIYVGPGRKVYTTDRIIGDIRQAHC
>RDQ061540	>DDQ061644	>X335346792
CIRPNNNTRKSIHIAPGRAFYATGEIIGDIRQAHC	CTRPGTKTRRLIHIGPGRAFYTTDRIGDIRQAHC	CTRPNNNTKRGIYVGPGRKVYTTDRIIGNIRQAHC
>RHM246193	>DDQ061649	>X226915638
CIRPNNNTRKSIHIAPGRAFYATGNIIGDIRKAYC	CTRPGTKTRRRIHIGPGRAFYTTDRIGDIRQAHC	CTRPNNNTMKSITIGPGRAFYTTGQIIGDIRQAHC
>RAY010784	>DGQ401720	>X226915579
CIRPNNNTRKSIHIGPGKAFYATGDIIGDIRQAYC	CTRPGXNTRKSVRIGPGQTFYATGDIIGDIRQAYC	CTRPNNNTRGRLSIGPGRAFYATRDIIGDIRRAHC
>RU08638	>DAF082371	>X226914644
CIRPNNNTRKSIHIGPGQAFYATGGIIGDIRQAHC	CTRPKNNTRRSIHIGPGGAFYTTGDIIGAIRQAYC	CTRPNNNTRKGIHIGLGRRFYVTQIIGDVKRAHC
>RAF082361	>DEU272229	>X226914656
CIRPNNNTRKSIHIGPGRAFYAAGDIIGDIRQAHC	CTRPNDNTRKRVTLGPGRVWYTTGEIIENMKKAYC	CTRPNNNTRKGIHIGLGRRFYVTQVIGDVKRAHC
>RFJ670524	>DDQ869027	>X226914664
CIRPNNNTRKSIHIGPGRAFYAQDIIGDIRQAHC	CTRPNEYRTRRIHIGPGRAFVTTKSITGDIRQAYC	CTRPNNNTRKGIHIGLGRRVYVTRQIIGDTKRAHC
>RAY173955	>DJF507999	>X226915713
CIRPNNNTRKSIHIGPGRAFYATGDIIGDIRQAHC	CTRPNNNIKKGITLGPGRVFYTTGKIIGDIRQAHC	CTRPNNNTRKGIHIGPGRAFYATGQIIGDIRQAHC
>RHQ644886	>DU08672	>X75370531
CIRPNNNTRKSIHIGPGRAFYATGDIIGNIRQAHC	CTRPNNNIQRRIIHIGPGRAFHATGGIKGNIKPYC	CTRPNNNTRKGIRIGPGRAFIATDKIIGDIRQAHC
>RDQ061512	>DU08673	>X111434180
CIRPNNNTRKSIHIGPGRAFYATGEIIGDIRQAHC	CTRPNNNIQRRIIHIGPGRAFHATGGIKGNIRPYC	CTRPNNNTRKGVRIGPGQTFYATGDIIGNIRQAHC
>RHQ644951	>DU08676	>X226429839
CIRPNNNTRKSIHIGPGRAFYATGEIIGDIRQAYC	CTRPNNNIQRRIIHIGPGRAFYTTGDIIGDIRQAYC	CTRPNNNTRKNVRIGIGRGQTFNAMGRIIGNIRQAHC
>REF643684	>DAF035532	>X226429835
CIRPNNNTRKSIHIGPGRAFYATGEIIGNIRQAHC	CTRPNNNIRKRIHIGPGRAFYTTGQIIGNIRQAHC	CTRPNNNTRKNVRIGIGRGQTFYANGRIIGNIRQAHC
>RHQ644914	>DHM368257	>X333464044
CIRPNNNTRKSIHIGPGRAFYTTEIIGDIRKAYC	CTRPNNNIRRSIHIQPGRAFFATGQITGDIRQAHC	CTRPNNNTRKRIGIGPGRTLYAARAIIGDIRQAHC
>RHQ644922	>DJF507968	>X2801508
CIRPNNNTRKSIHIGPGRAFYTTEIIGNIRKAYC	CTRPNNNTARGIRIGPGRVIYAAKRIVGDIRRAHC	CTRPNNNTRKRIRIQRGPGRAFVTIGKIGNMRQAHC
>RU08449	>DEF688442	>X226915083
CIRPNNNTRKSIHIGPGRAFYTTGDIIGDIRKAHC	CTRPNNNTEKRVSMGPGRVWYTTGRIVGNIRQAHC	CTRPNNNTRKRISIGPGRAFYTTRQVIGDIRQAHC
>RDQ002058	>DFJ831882	>X59940192
CIRPNNNTRKSIHIGPGRAFYTTGDIIGDIRQAHC	CTRPNNNTIKGIHIGPGQTFYATGDIIGDIRQAHC	CTRPNNNTRKRITAGPGRVLYTTGQIIGDIRRAHC
>RGU204924	>DGU204925	>X119351334
CIRPNNNTRKSIHIGPGRAFYTTGEIIGDIRQAYC	CTRPNNNTIKGIHIGPGRAFYTTGQIVGNIRQAHC	CTRPNNNTRKRITMGPGRVLYTTGQIVGDIRKAHC
>RHQ644917	>DAF310118	>X226915610
CIRPNNNTRKSIHIGPGRALYATEIIGDIRKAYC	CTRPNNNTIKSIRMGIRRAFYTREIIGDIRQAHC	CTRPNNNTRKRITMGPGRVYYTTGQIIGNIRQAHC
>RHQ644919	>DFJ652355	>X2585420
CIRPNNNTRKSIHIGPGRALYTTEIIGDIRKAYC	CTRPNNNTIKSXXIGPGRAFYATXXXVGDIRQAHC	CTRPNNNTRKRIYIGQGRAVYTTKQIVGDIRKAYC
>RJF507727	>DJF508021	>X2585454
CIRPNNNTRKSIHIGPGRTFFATGEIIGDIRRAHC	CTRPNNNTKKGITLGPGRVFYTTGKIIGDIRQAHC	CTRPNNNTRKRIYIGQGRAVYTTRQIIGDIRKAYC
>RDQ002066	>DJF508009	>X2585416
CIRPNNNTRKSIHIGPGRVFYTTGDIIGDIRQAHC	CTRPNNNTKKGITLGPGRVFYTTGKIVGDIRQAHC	CTRPNNNTRKRIYIGQGRAVYTTRQIVGDIRKAYC
>RDQ002072	>DFJ670519	>X224612126
CIRPNNNTRKSIHIGPGRVFYTTGDIIGDIRQTHC	CTRPNNNTKRGLRIGPGRTLYAADKIIGNIRQAHC	CTRPNNNTRKRVRIGHRHLVYAHGEIIGNIRQAHC
>REU272269	>DDQ516324	>X269986102
CIRPNNNTRKSIHLGLGRAWYATGEIIGNIRQAHC	CTRPNNNTKRRIHMGPGRYVHTTKAIIGDIRQAHC	CTRPNNNTRKRVSIGPGRAWYTTKQIVGDIRQAHC
>REU744066	>DHM239615	>X298206329
CIRPNNNTRKSIHLGPGRAFYATGDIIGDIRQAHC	CTRPNNNTLKGIHIGPGRAFWTTGKIVGPIRQAHC	CTRPNNNTRKRVTLGPGRVWYTTGQIIGDIRKAHC
>REU744067	>DDQ516147	>X159503389
CIRPNNNTRKSIHLGPGRAFYATGDIIGDIRQAQC	CTRPNNNTNRGIHIGPGRAFYATERIIGNIRQAHC	CTRPNNNTRKRVTMGPGKVWYATGEIIGDIKKAYC
>REU272301	>DJF507923	>X3549057
CIRPNNNTRKSIHLGPGRAWYATGEIIGNIRQAHC	CTRPNNNTRERISIGPGRAFYATRQIIGDIRQAHC	CTRPNNNTRKSIHIGPGGAFYATGDIIGDIRQAHC
>REF657933	>DFJ652374	>X1495962
CIRPNNNTRKSIHMGPGGAFYATGGIIGNIRQAHC	CTRPNNNTRESVRIGPGQTFYAAGXIXGBIRQAHC	CTRPNNNTRKSIHIGPGQAFYTTGEIIGDIRKAHC
>RAY010759	>DDQ061470	>X13811510
CIRPNNNTRKSIHMGPGKAFYATGDIIGDIRQAYC	CTRPNNNTRKGIHIGPGRAFYATEKIIGDIRKAHC	CTRPNNNTRKSINVGPGRAWYVTRVIGDIRQAHC
>RAY010785	>DJF507741	>X326392
CIRPNNNTRKSIHMGPGKAFYATGDMIGDIRQAYC	CTRPNNNTRKGIHIGPGRVFFATGEIIGDIRKAHC	CTRPNNNTRKSIRIQRGPGRAFVTIGKIGNMRQAHC
>RFJ670531	>DJF507783	>X226429815
CIRPNNNTRKSIHMGPGRAFYATGDVIGDIRKAYC	CTRPNNNTRKGIHIGPGRVFFATGEIIGDIRRAYC	CTRPNNNTRKSIRTGIGRGQTFYVTGQIIGDVRQAHC
>REF657924	>DJF507775	>X226429833
CIRPNNNTRKSIHMGPGRAFYATGEIIGNIRQAHC	CTRPNNNTRKGIHIGPGRVFFATGEVIGDIRRAYC	CTRPNNNTRKSMRIGIGRGHAFYTTGKVIGNIRQAHC
>REF657926	>DDQ516254	>X226429795
CIRPNNNTRKSIHMGPGRAFYTTGEIIGNIRQAHC	CTRPNNNTRKGIHLGPGRAFYTTGGIIGDIRQAHC	CTRPNNNTRKSMRIGIGRGQTFYAMGRIIGDIRQAHC
>RAY010787	>DAF258978	>X226429825
CIRPNNNTRKSIHVGPGKAFYATGDIIGDIRQAYC	CTRPNNNTRKGIHLGPGRALYATGGIVGDIRQAHC	CTRPNNNTRKSVRIGIGRGHAFYTTGKVIGNIRQAHC
>RHM239634	>DDQ516205	>X224612124
CIRPNNNTRKSIHVGPGSALYTTKIIGNIRQAHC	CTRPNNNTRKGIRIGPGRAIYTTGRIIGDIRQAHC	CTRPNNNTRKSVRIGIGRGQAIYAKKAIIGDIRQAHC
>RHM239608	>DDQ516130	>X224612118
CIRPNNNTRKSINIGPGKAFYATGGIIGDIRQAHC	CTRPNNNTRKGIRTGPGRAFYVTKTIGDVRQAHC	CTRPNNNTRKSVRIGIGRGQTFYATGEIVGDIRQAHC
>RFJ853620	>DDQ061473	>X226915095
CIRPNNNTRKSINIGPGRAFYAAGEIIGDIRQAHC	CTRPNNNTRKGIYIGPGRAFYTTEKIIGDIRKAHC	CTRPNNNTRNRISIGPGRAFYTTRQVIGDIRQAHC
>RDQ002283	>DDQ061465	>X2585500
CIRPNNNTRKSINIGPGRAFYATGDIIGDIRQAHC	CTRPNNNTRKGIYIGPGRAFYTTGKIIGDIRKAHC	CTRPNNNTRNRIYIGQGRAVYTTKQIIGDIRKAYC
>RDQ002282	>DDQ061466	>X2585496
CIRPNNNTRKSINIGPGRAFYATRDIIGDIRQAHC	CTRPNNNTRKGIYIGPGRAFYTTGRIIGDIRKAHC	CTRPNNNTRNRIYIGQGRAVYTTKQIVGDIRKAYC
>REU786678	>DAY736809	>X226915056
CIRPNNNTRKSINIGPGRAFYTTGAITGDIRQAHC	CTRPNNNTRKGVHIGLGRRFYTTQVVGDIRQAYC	CTRPNNNTRQRISIGPGRAFYTTRQVIGDIRQAHC
>RAY842835	>DFJ831924	>X226915062
CIRPNNNTRKSINIGPGRAMYATEQIIGDIRQAHC	CTRPNNNTRKGVHLGPGQAFYAMGDIIGDIRQAYC	CTRPNNNTRQRISIGPGRAFYTTRQVVGDIRQAHC
>RAY842824	>DAF310129	>X226914740
CIRPNNNTRKSINIGPGRAMYATEQITGDIRQAHC	CTRPNNNTRKHIHLGARKAFYTGEIIGDIRQAHC	CTRPNNNTRRGIHIGLGRRFYVTQVIGDVKRAHC
>REU272218	>DDQ516320	>X226915199
CIRPNNNTRKSIPIGPGKAWYTTGQIIGDIRQAHC	CTRPNNNTRKRIHMGPGRSFHTTEAIIGDIRQAHC	CTRPNNNTRRGVYIGPGKAFYTTDRIIGDIRQAHC
>RU88826	>DDQ516321	>X2585388
CIRPNNNTRKSIPIGPGQAFYATGDIIGDIRQAHC	CTRPNNNTRKRIHMGPGRYVHTTKAIIGDIRQAHC	CTRPNNNTRRRIHIGPGRAVYTTGQIIGDIRKAYC
>RHQ644994	>DU04902	>X226915514
CIRPNNNTRKSIPIGPGRAFYATGDIIGDIRQAHC	CTRPNNNTRKRISIGPGRASYTTGQIIGDIRKAHC	CTRPNNNTRRRISIGPGRAFTTRDIIGDIRQAHC
>REU272248	>DU04903	>X2585414
CIRPNNNTRKSIPIGPGRAWYTTGQIIGDIRQAHC	CTRPNNNTRKRISIGPGRAWYTTGQIIGDIRKAHC	CTRPNNNTRRRIYIGQGRAVYTTKQIVGDIRKAYC
>RHQ644993	>DU08446	>X2585396
CIRPNNNTRKSIPIGPGSAFYATGDIIGDIRQAHC	CTRPNNNTRKRISIGPGRVWYTTGQIIGNIRKAHC	CTRPNNNTRRRIYIGQGRAVYTTRQIIGDIRKAYC
>REU272217	>DU27401	>X226915519
CIRPNNNTRKSIPLGPGKAWYTTGQIIGDIRQAHC	CTRPNNNTRKRISLGPGRVFYTAGEIIGDIRKAHC	CTRPNNNTRRRLSIGPGRAFYATRDIIGDIRQAHC
>RAY010894	>DJF507862	>X1743836
CIRPNNNTRKSIPMGPGKAFYATGDIIGDMRDAC	CTRPNNNTRKRISLGPGRVYYTTGQIIGDIRKAHC	CTRPNNNTRRSIPIGPGRAFYATGDIIGDIRQAHC
>REF175209	>DJF507867	>X475637
CIRPNNNTRKSIPMGPGKAFYATGDIIGNIRLAYC	CTRPNNNTRKRISLGPGRVYYTTGQIIGDMRKAHC	CTRPNNNTRRSVHSGHIGGGRTLFTTHIVGDIRKAHC
>REF657900	>DAY842787	>X5930004
CIRPNNNTRKSIPMGPGKAFYATGDIIGNIRQAHC	CTRPNNNTRKRITAGPGRVLYTTGEIIGDIRRAHC	CTRPNNNVRKRISLSPGRVYYTTGEIRGDIRKAYC
>REF657901	>DFJ670522	>X3452245
CIRPNNNTRKSIPMGPGKAFYATGGIIGDIRQAHC	CTRPNNNTRKRITMGPGRVLYTTGZIIGDXRKAHC	CTRPNNYKKKRITIGPGRVLYTTGQIIGDIRRAYC
>REF657890	>DAJ810478	>X3452241
CIRPNNNTRKSIPMGPGKAFYATGGIIGNIRQAHC	CTRPNNNTRKRITMGPGRVYYTTGEIIGDIRKAHC	CTRPNNYKKKRITTGPGRVLYTTGQIIGDIRRAYC
>REF657898	>DEU272237	>X3452243
CIRPNNNTRKSIPMGPGKAFYATGSIIGNIRQAHC	CTRPNNNTRKRVSLGPGRVWYTTGQIVGDIRKAHC	CTRPNNYKKKRITVGPGRVLYTTGQIIGDIRRAHC
>RGU455522	>DEU272309	>X3452239
CIRPNNNTRKSIPMGPGKAFYTTGDIIGDIRQAHC	CTRPNNNTRKRVSLGPGRVWYTTGQIVGDIRRAHC	CTRPNNYKRKRITTGPGKVLYTTGQIIGDIRRAHC
>REF657904	>DEU272226	>X3452247
CIRPNNNTRKSIPMGPGRAFYATGAIIGNIRQAHC	CTRPNNNTRKRVTLGPGRVWYTTGEIIGDIRKAYC	CTRPNNYKRKRITTGPGRVLYTTGQIIGDIRRAYC
>RDQ110002	>DEU272227	>X84619173
CIRPNNNTRKSIPMGPGRAFYATGDIIGDIRQAHC	CTRPNNNTRKRVTLGPGRVWYTTGEIIGDVKKAYC	CTRPNNYTRKGIRIGPGRAVYAAEKIVGNIRQAHC
>REF657905	>DEU272230	>X75370535
CIRPNNNTRKSIPMGPGRAFYATGDIIGNIRQAHC	CTRPNNNTRKRVTLGPGRVWYTTGQIIGDIRRAYC	CTRPNNYTRKGIRVGPGRKVYAAEKIIGDIRKAHC
>REF657903	>DEU272236	>X11527385
CIRPNNNTRKSIPMGPGRAFYATGEIIGNIRQAHC	CTRPNNNTRKRVTLGPGRVWYTTGQIVGDIRKAHC	CTRPNNYTRKHIHLGARKAFYTGEIVGDIRQAHC
>REF657930	>DFJ670518	>X29119261
CIRPNNNTRKSIPMGPGRAFYATGGIIGDIRQAHC	CTRPNNNTRKRVTMGPGRVWYTTGEIIGDVRKAHC	CTRPNNYTRKRITMGPGRVYYTTGEIIGDIRRAHC
>RAY010794	>DEU786672	>X58374220
CIRPNNNTRKSIQMGPGKAFYATGDIIGDIRQAYC	CTRPNNNTRKRXTLGPGRVYYTTGQIIGDIRQAHC	CTRPNNYTRKRITMGPGRVYYTTGEIIGDIXRAHC
>RGQ372986	>DDQ061673	>X227167637
CIRPNNNTRKSIRIGPGQAFFATGDIIGDIRQAHC	CTRPNNNTRKSIHIGPGKAFYGTDIIGEIRQAHC	CTRPNRNTKKRITLGPGRVVYTTNEIVGDIRQAHC
>RAY372219	>DHM239568	>X58374216
CIRPNNNTRKSIRIGPGQAFYARGDVISNIRHAYC	CTRPNNNTRKSIHIGPGRAFYATGAIIGDIRQAHC	CTRPNYNKRKRIHIGPGRAFYTTKNIIGTIRQAHC
>RAF484477	>DAY426126	>X3342808
CIRPNNNTRKSIRIGPGQALYTTDIIGNIRQAHC	CTRPNNNTRKSIHIGPRRAFYTTGEIIGDIRQAHC	CTRPNYNKRKRIHIGPGRAFYTTKNIKGTIRQAHC
>REU293446	>DEU578595	>X208433517
CIRPNNNTRKSIRIGPGQSFHATGEIIGNIRQAHC	CTRPNNNTRKSIHLGAGRALYTNGEIIGNIRHAHC	CTRPSGNRRTRITMGPGRVFYRTGEIVGDIRKAHC
>REU908214	>DFJ817371	>X333464068
CIRPNNNTRKSIRIGPGQTFYATGDIIGDIRQASC	CTRPNNNTRKSIHLGPGHAFHTTGNIIGDIRKAHC	CTRPSNHQRKRITMGPGRVYYSTGEITGDIRKAYC
>RFJ831894	>DEU272214	>X193203751
CIRPNNNTRKSIRIGPGQTFYATGDIIGDIRQAYC	CTRPNNNTRKSIHLGQGRAWYAIGQIIGNIRQAHC	CTRPSNHTRKRVTLGPSRVYYTTGEITGDIRRAHC
>REF117272	>DEU272208	>X13811606
CIRPNNNTRKSIRIGPGQTFYATGDIVGDIRQAYC	CTRPNNNTRKSIHLGQGRAWYATGQIIGNIRQAHC	CTRPSNKIRTSFRIGPGQVFYRTGDITGDIRKAYC
>RGU945309	>DEU272216	>X903158
CIRPNNNTRKSIRIGPGQTFYATGDVIGDIRQASC	CTRPNNNTRKSIHLGQGRAWYATGQVIGDIRQAHC	CTRPSNKKRQRVTIGPGRVYYSTGDIMGDIRKAHC
>RDQ904348	>DHM239530	>X226915098
CIRPNNNTRKSIRIGPGQTFYATNAIIGDIRQAHC	CTRPNNNTRKSIHMGAGRAFYTNGEIIGNIRRAYC	CTRPSNNTRRRISIGPGRAFYTTRQVIGDIRQAHC
>RAF543910	>DDQ516267	>X4220717
CIRPNNNTRKSIRIGPGQTFYATNDIIGDIRQAHC	CTRPNNNTRKSIHMGPGKAFYTTGQIIGDIRQAHC	CTRPSNNTRTRVTLGPGRVWYRTGEIIGDMRKAYC
>RDQ061584	>DAF310122	>X4220683
CIRPNNNTRKSIRIRPGSAFYTTGEIIGDIRQAHC	CTRPNNNTRKSIHMGPGKALYTGEIIGDIRQAHC	CTRPSNPTRTRITMGPGRVWYRTGDIIGDIRQAYC
>RHQ377469	>DDQ516270	>X4220699
CIRPNNNTRKSISMGPGRAFFATGEIIGNIRQAHC	CTRPNNNTRKSIHMGPGKAYYTTGQIIGDIRQAHC	CTRPSNPTRTRITMGPGRVWYRTGEITGNIRKAYC
>RDQ061480	>DDQ516314	>X4220679
CIRPNNNTRKSITIGPGRAFYTTGEIIGEIRQAHC	CTRPNNNTRKSIHMGPGRFFHTTKAIIGDIRQAHC	CTRPSNPTRTRITMGPGRVWYRTGEITGSIKKAYC
>RFJ376012	>DAY842790	>X4220667
CIRPNNNTRKSMRIGPGQTFYATGDIIGDIRQAYC	CTRPNNNTRKSIHMGPGRVLYTTGGIIGDIRQAHC	CTRPSNPTRTRITMGPGRVWYRTGEITGSIRKAYC
>RFJ832045	>DHM239604	>X291192306
CIRPNNNTRKSVHIGPGQAFYSIGGIIGDIRQAHC	CTRPNNNTRKSIHMGPGSAFFATGDIIGDIRQAYC	CTRPSNRTRTRMTMGLGHVFYKTEIITGDIRKAYC
>RAF307753	>DAF310117	>X4220689
CIRPNNNTRKSVHIGPGQTFYATGDIIGNIRQAHC	CTRPNNNTRKSIHVGPGKALYTGEIIGDIRQAHC	CTRPSNTTRTRITMGPGRVWYRTGEITGNIRKAYC
>RU08633	>DFJ376032	>X111434176
CIRPNNNTRKSVPIGPGRAFYATGDIIGNIRQAHC	CTRPNNNTRKSIRIGPGQAFFATGEIIGDIRQAHC	CTRPSRITRGRVHIGPGRAFHATSGITGDIRQAYC
>RAY123273	>DAF107771	>X487248
CIRPNNNTRKSVPIGPGRAFYATGDIVGDIRQAHC	CTRPNNNTRKSIRIGPGQAFYGMGDIIGDIRKAHC	CTRPYDKVSYRTPIGVGRASYTTRIKGDIRQAHC
>RU08647	>DGQ401729	>X340539199
CIRPNNNTRKSVRIGPGQAFYATGDIIGDIRQAHC	CTRPNNNTRKSIRIGPGQTFYATGEITGDIRKAYC	CTRPYDKVSYRTPIGXGRASYTTRIKGDIRQAHC
>RU08668	>DFJ831800	>X75370520
CIRPNNNTRKSVRIGPGQAFYATGDIIGNIRQAHC	CTRPNNNTRKSIRIGPGQTFYATGKITGDIRKAYC	CTRPYDNLVTKITMGPGRVYYRTENIKQGTKMAYC
>RAF153137	>DFJ831886	>X208433525
CIRPNNNTRKSVRIGPGQTFYATEIIGEIRQAHC	CTRPNNNTRKSIRIGPGQTFYHTGDIIGDIRQAHC	CTRPYDTKIRMTRGPGKVFYHTGDIIGDIRKAFC
>RFJ652349	>DFJ831887	>X487473
CIRPNNNTRKSVRIGPGQTFYATGDIIGBIXKAYC	CTRPNNNTRKSIRIGPGQTFYTSDIIGDIRQAHC	CTRPYEKIKRRGTPIGLGQAYLTTQITGYIRQAHC
>RAY123282	>DFJ831891	>X208433555
CIRPNNNTRKSVRIGPGQTFYATGEIIGDIRAAYC	CTRPNNNTRKSIRIGPGQTFYTSDIIGDIRQAYC	CTRPYESIRIRTSIGQGQVLDRTENIKGDIRKAYC
>RGQ401738	>DAF310116	>X208433527
CIRPNNNTRKSXRIGPGQTFYAXGDIIGDIRQAXC	CTRPNNNTRKSIRMGIRRAFYTREIIGDIRQAHC	CTRPYETKIRMTRGPGKVFYHTGDIIGDIRKAFC
>RFJ376035	>DD34590	>X148725739
CIRPNNNTRKSXRIGPGQXFXATGDIIGNIRQAHC	CTRPNNNTRKSITIGSGRAFHAIEKIIGNIRQAHC	CTRPYKNIRRRIHIGPGRAFYATSGIEGGIRQAYC
>RFJ652344	>DEF688441	>X89113209
CIRPNNNTRKXVRIGPGQTFYAAGEIIGNIRQAHC	CTRPNNNTRKSITMGPGKVFYATDIIGDIRQAHC	CTRPYKSSRRRTHIGTGQAWYTTNIEGDIRKAHC
>RFJ652346	>DAY529674	>X59940232
CIRPNNNTRKXVXXGPGQAFYATNDIIGDIRQAHC	CTRPNNNTRKSVRIGIGRGLSFYTTGKVLGNIRQAHC	CTRPYNLKKSITRGPGRVIYSTGDIMGDIRKAHC
>RAF199038	>DFJ375970	>X487451
CIRPNNNTRQGIHIGPGKALYTTKIIGNIRQAHC	CTRPNNNTRKSVRIGIGRGQTFHATGKIIGDIRQAHC	CTRPYNNIRQRTPIGLGQALYTTRRIEDIRRAHC
>REF600087	>DAY265943	>X54660261
CIRPNNNTRQGIHIGPGKALYTTNIIGNIRQAHC	CTRPNNNTRKSVRIGIGRGQTFYATGXIVGDIRQAHC	CTRPYNNTRQSTHIGPGRAWYTTKIIGDIRQAYC
>RAF199039	>DFJ831960	>X54660255
CIRPNNNTRQGIHIGPGKALYTTXIIGNIRQAHC	CTRPNNNTRKSVRIGPGQAFFATGDIIGDIKQAHC	CTRPYNNTRQSTHIGPGRAWYTTRIIGDIRQAYC
>REF600089	>DFJ831965	>X54660147
CIRPNNNTRQGIHIGPGRALYTTNIIGNIRQAHC	CTRPNNNTRKSVRIGPGQAFFATGDIIGDIRQAHC	CTRPYNNTRQSTHIGPGRAYYTTKIIGDIRQAHC
>REF600088	>DFJ831959	>X54660128
CIRPNNNTRQGMHIGPGKALYTTNIIGNIRQAHC	CTRPNNNTRKSVRIGPGQAFFATGDIIGGIKQAHC	CTRPYNNTRQSTHIGPGRAYYTTRIIGDIRQAHC
>REU852973	>DFJ831961	>X54660339
CIRPNNNTRQSIHIGPGQAIYTTGVIGDIRKAHC	CTRPNNNTRKSVRIGPGQAFFATGGIIGDIRQAHC	CTRPYNNTRQSTHIGPGRAYYTTRIIGDIRQAYC
>REU852966	>DFJ652334	>X54660161
CIRPNNNTRQSIHIGPGQALYTTGVIGDIRKAHC	CTRPNNNTRKSVRIGPGQAFYATGDIVGDVRQAHC	CTRPYNNTRRSTHIGLGQVYYITKIIGDTRQAHC
>REU852974	>DGQ401719	>X54660153
CIRPNNNTRQSIHIGPGQALYTTGVIGDIRQAHC	CTRPNNNTRKSVRIGPGQTFYAAGDIIGBIRQAHC	CTRPYNNTRRSTHIGLGRIYYITKIIGDTRQAHC
>REU852969	>DFJ831932	>X54660110
CIRPNNNTRQSIHIGPGQALYTTGVIGDIRQAYC	CTRPNNNTRKSVRIGPGQTFYAAGDIIGDIRQAHC	CTRPYNNTRRSTHIGLGRVYYITKIIGDTRQAHC
>REU852981	>DFJ831930	>X54660185
CIRPNNNTRQSIHIGPGQALYTTRVIGDIRQAHC	CTRPNNNTRKSVRIGPGQTFYAAGDIIGNIRQAHC	CTRPYNNTRRSTHIGLGRVYYITKVIGDTRQAHC
>RAF481785	>DFJ831931	>X54660175
CIRPNNNTRQSIRFGPGQVFFGTDVIGDIRQAHC	CTRPNNNTRKSVRIGPGQTFYAAGDIIGNIRQAYC	CTRPYNNTRRSTHIGLGRVYYMTKIIGDTRQAHC
>RAY887862	>DFJ670528	>X54660181
CIRPNNNTRQSIRIGPGQAFFATGDIIGDIRQAYC	CTRPNNNTRKSVTLGPGRVWYTTGQITGDXRKAHC	CTRPYNNTRRSTHIGLGRXYYMTKXIGDTRQAHC
>RGU945320	>DJF507921	>X54660187
CIRPNNNTRQSIRIGPGQVFYATGDIIGDIRQAYC	CTRPNNNTRQRISIGPGRAFYAIRQIIGDIRQAHC	CTRPYNNTRRSTHIGPGRAYYITRIIGDIRQAHC
>REU852983	>DJF507920	>X54660120
CIRPNNNTRQSTHIGPGQALYTTQIIGDIRQAHC	CTRPNNNTRQRISIGPGRAFYATRQIIGDIRQAHC	CTRPYNNTRRSTHIGPGRVYYITKIIGDTRQAHC
>REU852982	>DEF688434	>X54660122
CIRPNNNTRQSTHIGPGQALYTTQVIGDIRQAHC	CTRPNNNTRRDIPMGPGRAYFAATDIIGNIRQAHC	CTRPYNNTRRSTHIGPGRVYYITRIIGDTRQAHC
>RAF541073	>DJF507960	>X54660155
CIRPNNNTRRGIHIGLGRRFYATEIVGDIRKAYC	CTRPNNNTRRGIHIGPGRAIMFATERIVGNIRQAHC	CTRPYNNTRRSTHIGPGRVYYMTKIIGDTRQAHC
>RAF541061	>DEU743761	>X54660392
CIRPNNNTRRGIHIGLGRRFYTTEIVGDIRKAYC	CTRPNNNTRRGIHVGPGKALYTTDIIGDIRQAHC	CTRPYNNTRTSVRIGPGQAFYKAGEIIGDIRRAYC
>RAF355323	>DAM279357	>X54660422
CIRPNNNTRRGIHIGPGQAFYARGAIIGDIRQAYC	CTRPNNNTRRGIYIGPGKTFYATDKIIGNIRQAHC	CTRPYNNTRTSVRIGPGQAFYKTGDIIGDIRRAYC
>RHQ644817	>DAF457052	>X54660364
CIRPNNNTRRSIHIGPGRAFFATGDIIGDIRQAHC	CTRPNNNTRRGVHIGLGRRFYTTQVVGDIRQAYC	CTRPYNNTRTSVRIGPGQAFYKTGDIVGDIRRAYC
>RAM156921	>DFJ831913	>X54660366
CIRPNNNTRRSIHIGPGRAFYTTDIIGNIRQAHC	CTRPNNNTRRRFSIGPGHMFYTRNIIGDIRQAHC	CTRPYNNTRTSVRIGPGQAFYKTGEIIGDIRRAYC
>REU885764	>DAF021616	>X54660360
CIRPNNNTRRSIHLGPGRAFYATDIIGDIRQAHC	CTRPNNNTRRRIHIGPGRAVYTTRQIIGDIRKAYC	CTRPYNNTRTSVRIGPGQAFYKTGEIVGDIRRAYC
>RAY010777	>DAF021613	>X57869717
CIRPNNNTRRSIHMGPGKAFYATGDIIGDIRQAYC	CTRPNNNTRRRIHIGPGRAVYTTRRIIGDIRKAYC	CTRPYNTKIKVTRGPGRVYYRTGEITGDIRKAYC
>RU04918	>DDQ516322	>X3452259
CIRPNNNTRRSIHMGPGRAFYATGDIIGDIRQAHC	CTRPNNNTRRRIHMGPGRYVHTTKAIIGDIRQAHC	CTRPYNYKKKKITTGPGRVLYTTEEIIGDIRRAHC
>RHQ644839	>DAY842795	>X487475
CIRPNNNTRRSINIGPGRAFYTTGDIIGDIRQAHC	CTRPNNNTRRRITTGPGRVLYTTGQIIGDIRRAHC	CTRPYRNIRQRTHIGTGQAYYTKGIKGVAGQPHC
>RHQ644809	>DFJ831918	>X483780
CIRPNNNTRRSINIGPGRAIFRTGEIIGDIRQAHC	CTRPNNNTRRSIHIGPGQAFFTNNIIGDIRKAHC	CTRPYSKERLKTSIGQGQALYTTRVKVTGDIRQAHC
>RHQ644814	>DFJ831916	>X54660337
CIRPNNNTRRSINIGPGRAIFRTGEVIGDIRQAHC	CTRPNNNTRRSIHIGPGQAFYTNNIIGDIRKAHC	CTRPYTTIRQSTGIGPGRASYIAKIGNIKQAYC
>RHQ644802	>DFJ831915	>X54660245
CIRPNNNTRRSINIGPGRAIFTTGEIIGDIRQAHC	CTRPNNNTRRSIHIGPGQAFYTNNIIGDIRQAHC	CTRPYTTIRQSTGIGPGRASYIAKIGNIRQAHC
>RDQ869017	>DJF508117	>X54660265
CIRPNNNTRRSIPIGPGRAFYATGDIIGDIRQAHC	CTRPNNNTRRSIYIGPGRARFTAGKIIGDIRKAYC	CTRPYTTIRRSTGIGPGRASYIAKIGNIKQAHC
>RHM239571	>DDQ825459	>X54660347
CIRPNNNTRRSIQMGPGKTFFTTGDIIGDIRRAHC	CTRPNNNTRRSLRIGPGRTFYAAGKIIGDIRQAHC	CTRPYTTIRRSTGIGPGRASYIAKITGDIRQARC
>RAY288084	>DEU743763	>X54660257
CIRPNNNTRRSVRIGPGQAFYATGDIIGDIRQAHC	CTRPNNNTRTRVTMGPGHVFYKTGDIIGDIRRAFC	CTRPYTTIRRSTGIGPGRASYIAQIGNIRQAYC
>RFJ831847	>DFJ652373	>X54660247
CIRPNNNTRRSVRIGPGQAFYATGDIIGNIRQAHC	CTRPNNNTRXXVXIGPGRAFYTTGDIIGBIRXAYC	CTRPYTTTRQSTGIGPGRASYIAKIGNIRQAYC
>RAY994508	>DHM239596	>X54660319
CIRPNNNTRRSVRIGPGQSFYTTDIIGDIRQAHC	CTRPNNNTSKGIHTGPGRAFIARRTIIGNIRQSHC	CTRPYTTTRRSTGIGPGRASYIAKIGNIRQAHC
>RHM179794	>DU08444	>X54660243
CIRPNNNTRTSIRIGPGQAFFATNGIIGNIRQAYC	CTRPNNNTSKRISIGPGRAFRATKIIGNIRQAHC	CTRPYTTTRRSTGIGPGRASYIAKIGNIRQAYC
>RHM179793	>DFJ652369	>X167370134
CIRPNNNTRTSIRIGPGQALFATNGIIGNIRQAYC	CTRPNNNTXTGIHIGPGQTFYATGXIIGBIRQAXC	CTRPYXKGTRKSTPIGIGRAWYTMNITGRXXPAHC
>RAY123256	>DFJ652376	>X46451904
CIRPNNNTRTSIXIGPGQAFYATGDIIGNIRQAHC	CTRPNNNTXTSXXIGPGXTFXATGRIIGBIRQAHC	CTRPYYNKRRSMRIGIGRGQALYATKEITGDIRRAYC
>RHM179801	>DU08445	>X54660510
CIRPNNNTRTSMRIGPGQAFFATNGIIGNIRQAYC	CTRPNNSTRKRISIGPGRVWYTTGQIIGDIRKAHC	CTRPYYTKRASVRIGLGQAFHRTKEIVGDIRRAHC
>RFJ652358	>DDQ516199	>X54660267
CIRPNNNTRTSVRIGPXXXFYXTDIIGBIRQAHC	CTRPNNYTRKGIRIGPGRAIYTTGRIIGDIRQAHC	CTRPYYTTRRSTGVGPGRASYIAKITGDIRQARC
>RDQ110003	>DDQ516142	>X27501918
CIRPNNNTRXSIPMGPGXAFYATGDIIGDIRQAHC	CTRPNNYTRKGIRTGPGRAFYVTKRIGDVKQAHC	CTRVSKNIRQKRIKIGPGRAFVATGDIGDIRKAHC
>RAY170659	>DDQ516125	>X11095341
CIRPNNNTSKSIRIGPGQTFYATGRIIGDIRQAHC	CTRPNNYTRKGIRTGPGRAFYVTKTIGDIKQAHC	CVRPYRNIKIQRTPIGLGQALYTTKRIGHIGQAHC
>REU853019	>DDQ516132	>X159503452
CIRPNNNTVQSVHIGPGKALYTTGIIGDIRQAHC	CTRPNNYTRKGIRTGPGRAFYVTKTIGDPRQAHC	CXRPNNNTRKXXSXGPGQXXYXTGXIIGDIXXAXC
>RAY842837	>DJF508077
CIRPNNYTRKSINIGPGRAMYATEQITGDIRQAHC	CTRPNNYTRKGIYIGPGKAVYTTGKIIGDIRQAHC
>REU743786	>DJF508080
CIRPSNNRTSVAIGPGAAFYKTGDIIGDIRKAHC	CTRPNNYTRKGIYIGPGRAVYTTGKIIGDIRQAHC
>RHQ906857	>DDQ516141
CIRPSNNTIRGIHMGPGQALYATGQVTGDIRKAHC	CTRPNNYTRRGIRTGPGRAFYVTKRIGDVKQAHC
>REF657907	>DDQ904339
CIRPSNNTRKSIPMGPGRAFYATGDITGNIRQAHC	CTRPNSNKRRGVRIGPGLSFFATRKIIGDIRQAHC
>RAY371124	>DAF355692
CIRPSNNTRKSIRIGPGQTFYATGAIIGDIRRAHC	CTRPSNKIRTSFRIGPGQVFYKTGDITGDIRKAYC
>RAY123264	>DAF355690
CIRPSNNTRKSVHIGPGQAFYATDTITGNIRQAHC	CTRPSNNIRTSTRIGPGQVFYRTGSITGDIRKAYC
>RFJ443124	>DAF062031
CIRPSNNTRKSVRIGPGQTFYATGEIMGDIRQAHC	CTRPSNNTRISMTMGPGQVFYRTGDIIGDIRKAYC
>REU852975	>DGQ401727
CIRPSNNTRQSIHIGPGQALYTTGVIGDIRKAHC	CTRPSNNTRKGIGIGPGQTFYATEAIIGDIRQAHC
>RAY736845	>DFJ831926
CIRPSNNTRRSMRIGPGQTFYATGDIIGNIRRAYC	CTRPSNNTRKGIGIGPGQTFYATEAIIGDIRQVHC
>RAF153181	>DFJ831928
CIRPSNNTRRSVRIGPGQTFYATGEITGDIRQAHC	CTRPSNNTRKGIGIGPGQTFYATEAIIGDIRRAHC
>REU743774	>DFJ831923
CIRPSNNTRTSIHIGPGQSFYKTGDIVGNIRQAYC	CTRPSNNTRKGIGIGPGQTFYATEAKIGDIRQAHC
>RAF258958	>DDQ061467
CIRPSNNTRTSIHLGPGQAVYATGEIIGNIRQAHC	CTRPSNNTRKGIHIGPGRAFYTTGEIIGDIRKAHC
>RGU475040	>DDQ061469
CIRPSNNTRTSISIGPGRTFYRTGDIIGDIRQAYC	CTRPSNNTRKGIHIGSGRAFYTTGEIIGDIRKAHC
>REU743785	>DFJ831925
CIRPSNNTRTSVAIGPGAAFYKTGDIIGDIRKAHC	CTRPSNNTRKGTGIGPGQTFYATEAIIGDIRQAHC
>RHM215422	>DFJ832021
CIRPSTNTRTSVRIGPGQVFYRTGDIIGDIRKAYC	CTRPSNNTRKGVRIGPGQTFYATGEIIGNIRKAYC
>RAF411964	>DDQ382379
CIRPTNNTRQSIRFGPGQVFFGTDVIGDIRQAHC	CTRPSNNTRKRIRVGPGQTVYATDAIIGDIRQAHC
>RFJ375966	>DAY265932
CIRPXNNTRKSVRIGPGQXFYATGXIIGBIRQAXC	CTRPSNNTRKSARIGVGPGQAFYAIKKIIGDIRQAHC
>RFJ376033	>DDQ061645
CIRPXNNTRTSVRIGPGQTFYATGXIXGDIRXAXC	CTRPSNNTRKSIHIAPGSAIYTTDIIGDIRQAHC
>RFJ652332	>DDQ061475
CIRPXNNXRXSVRIGPGQTFYATGEIIGDIRXAXC	CTRPSNNTRKSIHIGPGRAFYATGEIIGDIRKAHC
>RU08733	>DDQ061471
CIRPYNNTREGTHIGPGRALFTTDIIGDIRQAHC	CTRPSNNTRKSIHIGPGRAFYTTGEIIGDIRKAHC
>REU853115	>DAY426127
CIRPYNNTRQGTHIGPGQALFTTNIVGDIRQAHC	CTRPSNNTRKSIHIGPRRAFYTTGEIIGDIRQAHC
>REU853120	>DDQ177197
CIRPYNNTRQGTHIGPGRAFFTTNIVGDIRQAHC	CTRPSNNTRKSLTIGPGQVFYRTGDIIGDIRQAYC
>RU88824	>DFJ831814
CIRPYNNTRQSTRIGPGQALFTTKVIGDIRQAHC	CTRPSNNTRKSVRIGPGQAFYTNDIIGDIRQAHC
>REU852998	>DFJ832018
CIRPYYKTRERTHIGSGRAYYITRIKGNVRYTHC	CTRPSNNTRKSVRIGPGQTFYAAGEIIGNIRKAYC
>REU853000	>DFJ831868
CIRPYYNTRGHTHIGAGRAYYITKIIGGIRQTHC	CTRPSNNTRKSVRIGPGQTFYATGAIIGDIRQAHC
>REU293445	>DGQ401723
CIRTGNNTRKSVRIGPGQTFYATDGIIGDIRKAYC	CTRPSNNTRKSVRIGPGQTFYATGEIIGNIRKAYC
>REU744075	>DJF507891
CIRYNNNTRKSIPLGPGRAFYATGDIIGNIRQAQC	CTRPSNNTRQGIHIGPGRAFYATTKIVGDIRKAYC
>RHQ644820	>DFJ652370
CKRPNNNTRRSIHIGPGRAFFATGDIIGDIRQAHC	CTRPSNNTRQSVXIGPGXTFYATGGIXGDIRQVHC
>RGQ372990	>DJF507896
CLRPNNNTRKGIHIGPGRAFYTTGEIIGDIRQAHC	CTRPSNNTRRGIHIGPGRAFYATTKIIGDIRKAYC
>RAY010774	>DJF507898
CLRPNNNTRKSIHMGPGKAFYATGDIIGDIRQAYC	CTRPSNNTRRGIHIGPGRAIYATTKIIGDIRKAYC
>REU853118	>DJF507894
CLRPYNNTRQGTHIGPGRAFFTTNIVGDIRQAHC	CTRPSNNTRRGIHVGPGRAIYATTKIIGDIRKAYC
>RJF507803	>DJF507906
CMRPGNNTKKSITIGPGKAFYAGEIIGDIRKAHC	CTRPSNNTRRGIRIGPGRAIYATTKIIGDIRKAYC
>RJF507805	>DJF507875
CMRPGNNTRKSIAIGPGRAFYAGEIIGDIRKAHC	CTRPSNNTRRGIYIGPGRAFYATTKIIGDIRKAYC
>RJF507793	>DAB014795
CMRPGNNTRKSITIGPGRAFYAGEIIGNIRQAHC	CTRPSNNTRTRVTLGPGRVWYRTGEIIGDIRKAYC
>RFJ376019	>DAF062029
CMRPGNNTRKSIXIGPGRAFYAXGDIIGDIRQAHC	CTRPSNNTRTSLKIGPGQVFYRTGDIIGNIRAAYC
>RJF507809	>DAF062027
CMRPGNNTRRSITIGPGRAFYAGEIIGDIRKAHC	CTRPSNNTRTSMTIGPGQVFYRTGDIIGDIRKAYC
>RDQ388516	>DAF062033
CMRPGNNTRRSVRIGPGQTFYATGEIIGDIRQAHC	CTRPSNNTRTSMTIGPGQVFYRTGDIIGDPRKAYC
>REU575728	>DEU743759
CMRPNNNTRKGIHIGPGGAFYATGDIIGNIRQAHC	CTRPSNNVRISTRIGPGQVFYRTGSIIGDIRKAYC
>RHQ906878	>DEU743769
CMRPNNNTRKSIHIGPGQAWYANEGIIGDIRRAHC	CTRPSNNVRTSFRIGPGQVFYKTGSITGDIRKAYC
>RHQ644911	>DGU204934
CMRPNNNTRKSIHIGPGRAFYTTGDIIGDIRQAHC	CTRPSNSIKRRIFHIGPGRAFHSTGEMGDIRRAHC
>REF657912	>DGU204936
CMRPNNNTRKSIHMGPGRAFYATGEIIGNIRQAHC	CTRPSNSIKRRIFHIGPGRAFHSTGZMGDIRRAHC
>REF657929	>DFJ670527
CMRPNNNTRKSIHMGPGRAFYTTGEIIGNIRQAHC	CTRPSSKTQLRTSIGQGQALVTTKQVTGRKAQC
>REU575786	>DFJ832020
CMRPNNNTRKSINIGPGRAFYATGDIIGDIRQAHC	CTRPSSNTRKSVRIGPGQTFYATGEIIGNIRKAYC
>RHQ644927	>DFJ652372
CMRPNNNTRKSIPIGPGRAFYTTGDIIGDIRQAHC	CTRPSXXTRTSXXIGPGXAFXATGXITGDIRKAYC
>RDQ061555	>DAY265937
CMRPNNNTRKSIPIGPGRAFYTTGEIIGDIRQAHC	CTRPXNNTRKSVGIGPGKTFYAHGEVIGNIRQAHC
>REF657925	>DGQ401725
CMRPNNNTRKSIPMGPGRAFYATGEVIGNIRQAHC	CTRPXNNTRKSVRIGPGQTFYATGXIXGDIRQAHC
>RFJ652333	>DGQ401731
CMRPNNNTRKSVRIGPGQTFYATDIIGXIRQXYC	CTRPXNNTRRXXHIGPGQXFYTXBIIGDIRXAHC
>RAY887879	>DGQ401722
CMRPNNNTRKSVRIGPGQTFYATGDIIGNIRQAHC	CTRPXNNTXKXXHIGPGQXFYATGXIXGDIRQAHC
>RHQ644920	>DFJ376009
CMRPQNNTRKSIPIGPGRAFYTTGDIIGDIRQAHC	CTRPXNXTRKSMRIGPGXTFYATGDIIXBIRQAHC
>RAY010798	>DFJ652377
CMRPSNNTRKSISIGPGRAFYTTGEIIGDIRQAHC	CTRPXXBTRRXVPIGPGQTFYARXRIIGDIRXAHC
>RAF153168	>DFJ376010
CPRPINNTRRSVRIGPGQTFYATGEIIGNIRQAHC	CTRPXXSXRRXIRJGPGXVXYXXXXIGDIRQAXC
>RAF153153	>DGU204927
CPRPINNTRWSVRIGPGQTFYATGDIIGDIRQAHC	CTRPYKNHISRRFHIGPGRAFVTTKNIEEYRKQAHC
>RAF391238	>DAY842823
CPRPNHNTRRSIRIGPGQAFYATGDIIGDIRQAHC	CTRPYNIEKRITRGPGRVIYSTGNIIGDIKKAHC
>RAY529663	>DEU281997
CPRPNNNTRKSIRIGPGQTFYATNDIIGDIRQAHC	CTRPYNNKRESIHMGPGRALYTKDIIGDIRQAHC
>RAF063223	>DAY713406
CPRPNNNTRKSVRIGPGQTFYATGDIIGDIRQAHC	CTRPYNNTFRRVRIGPGQSFHASDNIVGDIRKAHC
>RAF009612	>DEU281996
CQRPGHQEVQEIMTGPLAWYSMDLRRKKNTESRIAYC	CTRPYNNTRRSTHIGPGRAYFTTNIIGDIRQAHC
>RU24562	>DGU204926
CQRPGHQTVQEIRIGPMAWYSMGLAAGNGSESRRAYC	CTRPYRNHISRRFHIGPGRAFVTTKNIEEYRRQAHC
>RHQ906861	>DEU281995
CQRPNNNTRQSIHLGPGQAIYANKIIGDIRRAXC	CTRPYSNKRQGIHIGPGRAYYTSEITGNIRQAYC
>RDQ435682	>DGU362885
CRRPNNNTRKSIRIGPGQAFYATNDIIGDIRQAHC	CTRPYSYTTIRRIRIGPGRAFTTGSVGDIRQAHC
>RAF009610	>DHQ906854
CSRPAMEVQEMRIGPMAWYSMALERGGTTTNSTRAAYC	CTRPYXNTIQNTXIGPGQALXTRKRIIGNIRQAHC
>RAF009608	>DU08721
CSRPEMDVQEIRNGPMAWYSMALAKGGTTANSTRAAYC	CTRPYYNQIRQRTSIGQGQALYTTRVTGDIRKAYC
>RAM279360	>DAY619930
CSRPGNNTRQSVRIGPGQTFYATGEIIGDIRQAHC	CTRPYYTKRASVRIGLGQAFHRTKEIVGDIRRAYC
>RDQ825473	>DAF192135
CSRPGNNTRRGIHLGPGQAIYVNSIIGDIRRAHC	CVRPANNTRKGIHTGPGQVLYATGAVVGDIRQAHC
>RDQ825466	>DAY887869
CSRPGNNTRRSVRIGPGQTLYAAGDIIGDIRQAHC	CVRPNNHTRRRIGIGPGRTLYATGEIIGDIRQAHC
>RHM246190	>DHQ906877
CSRPNNNTRKSIPIGPGRAFYATGDIIGDIRQAHC	CVRPNNNTRQSVHIGPGQALYTTKVIGDIRKAHC
>RAF491741	>DGQ401737
CSRPNNNTRKSIPMGPGKAFYATGDIIGDIRQAHC	CXRPGNNTRKSIRIGPGQTFYARGDIIGDIRXAHC
>RHM068551	>DGQ401730
CSRPNNNTRKSIPMGPGKAFYTTGEIIGDIRKAHC	CXRPGNNTRKSVRIGPGQTFYATGDIIGDIRRAHC
>RFJ817372	>DGQ401734
CSRPNNNTRKSIQLGPGRAIYATGEIIGDIRKAHC	CXRPGNNTRKSVRIGPGQTFYATGXIIGDIRQAHC
>RFJ652356	>DFJ376011
CSRPNNNTRKSVRIGPGQTFYATDXIGDIXQXXC	CXRPGNNTRKSXRIGPGQAFXATGAIIGBIRXAHC
>RFJ541297	>DHM239621
CSRPNNNTRQSIRIGPGQAFYAMGDIIGDIRKAYC	CXRPNNNTRKSIHMGXGRAFYXXGEIIGNIRRAHC
>REU575892	>DGQ401741
CSRPNNNTRRSIHIGPGRAFYATGDITGDIRKAHC	CXRPNNNTRKSVRIGPGQAFFATGDIXGXIXQAHC
>REU577329	>DDQ061635
CSRPNNNTRRSVHIGPGRAWYTGEIIGDIRQAHC	RMRPNNNTRKSIHIGPGSAFYTTGEIIGDIRKAHC
>RFJ541289	>DEU272239
CSRPYNNTRQSVHMGPGRALFTTKIIGDIRQAHC	RTRPNNNTRKRVSLGPGRVWYTTGQIVGDIRKAHC
>RHM239598	>DHM246235
CSRTGNNTRRSTRIGPGQTFYATGDIIGDIRQAHC	XTRPNNNTRKSIHMGAGRAFYXXGEIIGNIRRAXC
>RHM179656	>DFJ652375
CSRYMDNTRRSIPMGPGRVFYATGDVIGDIRQAFC	XXRPGNNTXXRIGIGPGQSWLAHXQXVGDIRQAHC
>RHM179654
CSRYMNNTRRSIPMGPGRVFYATGDVIGDIRQAFC
>RHM179665
CSRYMNNTRRSIPMGPGRVFYATGGVIGDIRQAFC
>RDQ061479
CTGPHNNTRKSIHIGPRRAFYTTEEIIRNIRQAHC
>RDQ061400
CTGPNNNTRKSIHIGPGRAFYTTGEIIGDIRQAHC
>RDQ516305
CTGPNNNTRKSIHIGPGRAFYTTGGIIGDIRQAHC
>RJF508106
CTGPNNNTRKSIHIGPGRTFYATGEIIGDIRQAHC
>RAF082372
CTGPNNNTRRSISIGPGGAFYTTGDIIGDIRQAYC
>RFJ653125
CTKFNNNTRKSIHIGPGRAFYATGDIIGNIRQASC
>RU08766
CTNLNNNTRRSIRIGPGQAFYATGDIIGDIRKAHC
>REU272288
CTRANNNTRKSIPLGPGKAWYTTGDIIGDIRQAHC
>RAM156911
CTRASNNTRQSVRIGPGQAYFTTEIIGNIRRAHC
>RFJ653122
CTRFNNNTRKGIHIGPGRAFYATGDIIGNIRQASC
>RFJ653123
CTRFNNNTRKSIHIGPGRAFYATGDIIGNIRQASC
>RFJ653135
CTRFNNNTRKSIHIGPGRAFYATGEIIGNIRQASC
>RFJ653136
CTRFNNNTRKSMHIGPGRAFYATGEIIGNIRQASC
>RFJ653132
CTRFNNNTRKSVHIGPGRAFYATGDIIGNIRQASC
>RFJ653124
CTRFYNNTRKSIHIGPGRAFYATGEIIGNIRQASC
>REU744083
CTRHHNNTRRSIHLGPGRAFYATGDVIGDIRQAQC
>RAY835447
CTRHNNNTRKSINIGPGRAFYATGKIIGDIRQAHC
>RDQ382366
CTRHNNNTRKSVRIGPGQTFYATGDIIGDIRQAHC
>RAY123263
CTRHNNNTRTSIRIGPGQAFYATGSIIGDIKRVSC
>REF600096
CTRLNNNTRKGIHIGPGRAFYATGDIIGDIRQAHC
>RHM239534
CTRLNNNTRKSIHIGPGQAFXATGAIIGBIRQAHC
>RHM246197
CTRLNNNTRKSIHIGPGQAFYATGAIIGBIRQAHC
>RAF407162
CTRLNNNTRKSIHIGPGQAFYTTGDIIGDIRQAHC
>RAJ418495
CTRLNNNTRKSIHMGPGRAFFATGEIIGDIRQAHC
>RAJ418506
CTRLNNNTRKSIHMGPGRAFYATGEIIGDIRQAHC
>RAJ418502
CTRLNNNTRKSIHMGPGRAFYTTGEIIGDIRQAHC
>REU744082
CTRLNNNTRKSIPLGPGRAFYATGDIIGDIRKAQC
>RDQ177208
CTRLNNNTRKSIPMGPGRAFYATGDIIGDIRKAHC
>REU744095
CTRLNNNTRKSITFGPGRAFYATGDIIGNIRQAQC
>REU744081
CTRLNNNTRKSITLGPGRAFYATGDIIGNIRQAQC
>REF643657
CTRLNNNTRRSINIGPGRAWYTTGEVIGDIRKAHC
>RDQ002090
CTRLNNNTRRSINIGPGRAWYTTGEVIGDIRKANC
>RFJ652348
CTRLNNNTRTSIRIGPGQSFHATGQIVGDIRQAHC
>RAF082384
CTRLNNYTKEVVSMGPGRAFFTTGDIIGAIRRAHC
>REU578657
CTRLSNNTRKGVHLGPGSAMYATGEIIGDIRQAHC
>RFJ652360
CTRPANNTIKGVRIGPGQTFYATGSISPGANIRQAHC
>REU786671
CTRPANNTRKSMRIGPGQTFYATGDITGNIRRAHC
>RAY887880
CTRPANNTRKSVRIGPGQTFYATGAIIGDIRQAHC
>RAY887871
CTRPANNTRRSIRIGPGQTFYATGEIIGDIRQAHC
>RFJ652337
CTRPANXTIKGVRIGPGQTFYTTGSIIGBIRQAXC
>RAF355729
CTRPCNNTRKSIPLGPGRAFYATGDIIGNIRKAHC
>RDQ002057
CTRPCNNTRTSVRIGPGQVFYKTGDIIGDIRSAYC
>RDQ061772
CTRPDNNTRKGIHIGPGRAFYATGEIIGNIRQAHC
>RJN002039
CTRPDNNTRKGIHLGPGGTFFATGAIIGDIRQAHC
>RJN002031
CTRPDNNTRKGIHLGPGGTFFATGAKIGDIRQAHC
>RDQ061829
CTRPDNNTRKGIHMGPGKVFYATGQIIGDIRQAHC
>RAJ418520
CTRPDNNTRKSIHIGPGRAFYATGDIIGNIRQAHC
>RDQ516311
CTRPDNNTRKSIHIGPGRAFYTTGGIIGDIRQAHC
>REU908221
CTRPDNNTRKSIRIGPGQTFYATGDIIGDIRQAHC
>REU743757
CTRPDNNTRKSITMGPGRVFYRPGDIIGDIRKAYC
>RAF153131
CTRPDNNTRKSMRIGPGQTFYATGDIIGNIRQAHC
>RAM279358
CTRPDNNTRKSVRIGPGQAFYTNEIIGDIRKAHC
>RDQ002045
CTRPFENTRTSVRIGPGQVFYKTGDIIGDIRSAFC
>REU853128
CTRPFNNTRKGVHIGPGLALYADASVIGDIRQAHC
>REU853130
CTRPFNNTRKGVHIGPGLALYADTTVIGDIRQAHC
>REU853126
CTRPFNNTRQGVHIGPGIALYTEMIGDIRQAHC
>REU853127
CTRPFNNTRQGVHIGPGLALYADASVIGDIRQAHC
>REU853131
CTRPFNNTRQGVHIGPGLALYADTTVIGDIRQAHC
>REU853078
CTRPFNNTRQGVHIGPGSAYFTEKIVGNIRQAHC
>REU853079
CTRPFNNTRQGVHIGPGSAYFTGKIVGNIRQAHC
>REU853086
CTRPFNNTRRGVHIGPGSAYFTEKIVGDIRQAHC
>REU853080
CTRPFNNTRRGVHIGPGSAYFTGKIVGNIRQAHC
>REU743788
CTRPFNNTRTGIHIGPGQVFYRTGEIIGDIRKAYC
>REU743758
CTRPFNNTRTSIHIGPGQAFYKTGGIIGDIRQAYC
>RGU475039
CTRPFNNTRTSINIGPGQVFYRTGDIIGDIRKAYC
>RU08754
CTRPFNNTRTSLTIGPGQVFYRTGDIIGDIRKAYC
>REU743790
CTRPFNNTRTSMTVGPGQVFFRTGEIIGDPRKAWC
>RAY736825
CTRPGDNRRRSVRIGPGQTFYATGEIIGNIREAHC
>RFJ376025
CTRPGNNKRKSMRIGPGQTFYATGDVIGDIRKAQC
>RAY253308
CTRPGNNKRRSVRIGPGQTFYATGEIIGNIREAHC
>RAY505002
CTRPGNNPRKSVRIGPGQAFYATGDIIGDIRQAYC
>RAJ006022
CTRPGNNTGGQVQIGPAMTFYNIEKIVGDIRQAYC
>RJF507858
CTRPGNNTGRSINIGPGRAFYTGEIIGDIRQAHC
>REU852954
CTRPGNNTRESIHIGPGQAFYTTGAIIGDIRQAHC
>RFJ376028
CTRPGNNTRESIRIGPGQTFYATGDIIGNTRQAYC
>RHM179948
CTRPGNNTRESMWIGPGQAFYATGDIIGDIRQAYC
>RAY372225
CTRPGNNTRKGIGIGPGQMFYATGSITGDIRQAHC
>RAY887884
CTRPGNNTRKGIGIGPGQTFYAPRGIIGDIRQAHC
>REU852950
CTRPGNNTRKGIHIGPGQAFYATGAIIGDIRQAHC
>RHM246225
CTRPGNNTRKGIHIGPGRAFYATGDIIGDIRQAHC
>RAF259047
CTRPGNNTRKGIHIGPGRAFYTTGQIIGDIRQAHC
>RAF259024
CTRPGNNTRKGIHIGPGRAFYTTGQIIGNIRQAHC
>RU08671
CTRPGNNTRKGIPIGPGGSFYATERIIGDIRQAHC
>REU578380
CTRPGNNTRKGITIGPGSVFYTGEIIGDIRQAHC
>RAY510058
CTRPGNNTRKGIWIGPGQAFYATGDIIGDIRQAHC
>RHM179942
CTRPGNNTRKGMWIGPGQAFYATGDIIGDIRQAYC
>RFJ376022
CTRPGNNTRKSFRIGPGQTFFATGEIIGNIRQAHC
>REU852952
CTRPGNNTRKSIHIAPGQAFYATGAIIGDIRQAHC
>RDQ869022
CTRPGNNTRKSIHIAPGRAFYATGDIIGDIRQAHC
>REU575795
CTRPGNNTRKSIHIAPGRAFYTTGDIIGDIRQAHC
>REU575924
CTRPGNNTRKSIHIAPGRTFYATGEIIGDIRRAHC
>REU852953
CTRPGNNTRKSIHIGPGQAFYATGAIIGDIRQAHC
>REU852959
CTRPGNNTRKSIHIGPGQAFYATGAITGDIRQAHC
>RDQ002187
CTRPGNNTRKSIHIGPGRAFYATDIIGDIRQAYC
>RDQ002186
CTRPGNNTRKSIHIGPGRAFYATDIIGDLRQAYC
>RAY835439
CTRPGNNTRKSIHIGPGRAFYATGDIIGDIRQAHC
>RHQ644856
CTRPGNNTRKSIHIGPGRAFYTTGDIIGDIRQAHC
>RHQ644903
CTRPGNNTRKSIHIGPGRAFYTTGDITGDIRKAHC
>RAF259022
CTRPGNNTRKSIHIGPGRAFYTTGEIIGKIRQAHC
>RAF259020
CTRPGNNTRKSIHIGPGRAFYTTGQIIGKIRQAHC
>RDQ177195
CTRPGNNTRKSIHIGPGRAFYTTGSIIGDIRKAHC
>RHQ644867
CTRPGNNTRKSIHMGPGRAFFVTDDVIGDIRQAHC
>RHQ644866
CTRPGNNTRKSIHMGPGRAFYATEDVIGDIRQAHC
>RHQ644864
CTRPGNNTRKSIHMGPGRAFYVTEDVIGDIRQAHC
>RHQ644855
CTRPGNNTRKSINIGPGRAIYATGDIIGNIRQAHC
>RHQ644853
CTRPGNNTRKSINIGPGRALYTTGDIIGDIRQAHC
>RGQ862781
CTRPGNNTRKSIPIGPGQALYATGAIIGDIRQAHC
>RHQ377484
CTRPGNNTRKSIPIGPGRAFYATGDIIGDIRKAHC
>RHQ644865
CTRPGNNTRKSIPIGPGRAFYATGDIIGDIRQAHC
>RHQ377483
CTRPGNNTRKSIPIGPGRAFYATGDIIGDVRKAHC
>RHQ377487
CTRPGNNTRKSIPIGPGRAFYATGDVIGDVRKAHC
>REU576936
CTRPGNNTRKSIPIGPGRAFYTTGDIIGDIRKAHC
>RHQ644868
CTRPGNNTRKSIPMGPGRAFYATGDIIGDIRKAHC
>RAF391250
CTRPGNNTRKSIRIGPGQAFFATGAIIGDIRKAYC
>RAY253322
CTRPGNNTRKSIRIGPGQAFFATGEVIGDIRQAHC
>RAY887861
CTRPGNNTRKSIRIGPGQAFYATGDIIGDIRKAHC
>RAF153155
CTRPGNNTRKSIRIGPGQAFYATGDIIGDIRQAHC
>RAF069669
CTRPGNNTRKSIRIGPGQAFYATGEVIGDIRQAHC
>RFJ375969
CTRPGNNTRKSIRIGPGQSFYATGDIIGDIRQAHC
>REF117269
CTRPGNNTRKSIRIGPGQTFYATGDIIGDIRQAHC
>RAY887877
CTRPGNNTRKSIRIGPGQTFYATGDIIGDIRRAYC
>RAY372226
CTRPGNNTRKSIRIGPGQTFYATGDIIGNIRQAHC
>RGU945315
CTRPGNNTRKSIRIGPGQTFYATGEIIGDIRQAHC
>REF117274
CTRPGNNTRKSIRIGPGQTFYATGEIIGNIRQAHC
>RGU945314
CTRPGNNTRKSIRIGPGQTFYATGGIIGDIRQAHC
>REU908216
CTRPGNNTRKSIRIGPGQTFYATGGIIGNIRQAHC
>RAF153187
CTRPGNNTRKSIRIGPGQTFYATNDIIGDIRSAHC
>RFJ376031
CTRPGNNTRKSIRIGPGQTLYATGEIIGDIRXAHC
>RFJ817368
CTRPGNNTRKSIRIGPGQVFYATDEIIGDIRQAHC
>RDQ002194
CTRPGNNTRKSIRIGPGRAFYATDIIGDIRQAYC
>RAF254779
CTRPGNNTRKSISMGPGRAFYATGDIIGDIRQAYC
>RDQ177194
CTRPGNNTRKSITFGPGQAFYATGDIIGDIRKAHC
>REU575305
CTRPGNNTRKSITIGPGRAFYATGDIIGDIRQAHC
>RHQ644852
CTRPGNNTRKSITIGPGRAFYTTGDIIGDIRQAHC
>RHM239543
CTRPGNNTRKSITIGPGXAFYTTGXIXGBIRQAHC
>RAY510059
CTRPGNNTRKSMRIGPGQAFYTTGDIIGDIRQAHC
>REU786673
CTRPGNNTRKSMRIGPGQTFFATGDIIGDIRQAHC
>RFJ670521
CTRPGNNTRKSMRIGPGQTFFATGDIIGNIRQAHC
>RAF153140
CTRPGNNTRKSMRIGPGQTFFATGEIIGDIRQAHC
>RAY887888
CTRPGNNTRKSMRIGPGQTFYATGAIIGDIRQAHC
>RAF153143
CTRPGNNTRKSMRIGPGQTFYATGDIIGDIRQAHC
>RHM179927
CTRPGNNTRKSMWIGPGQAFYATGDIIGDIRQAYC
>RHM179930
CTRPGNNTRKSMWIGPGQVFYATGDIIGDIRQAYC
>RDQ382365
CTRPGNNTRKSVRFGPGQAFYATGDIIGDIRQAHC
>RAY887885
CTRPGNNTRKSVRIGPGATFYATGDIIGDIRQAHC
>RAF254771
CTRPGNNTRKSVRIGPGQAFFATNDIIGDIRQAHC
>RAY510066
CTRPGNNTRKSVRIGPGQAFYATGAIIGDIRQAHC
>RAY170667
CTRPGNNTRKSVRIGPGQAFYATGDIIGDIRKAYC
>RAF391232
CTRPGNNTRKSVRIGPGQAFYATGDIIGDIRQAHC
>RAF153150
CTRPGNNTRKSVRIGPGQAFYATGEIIGDIRQAHC
>RAY444801
CTRPGNNTRKSVRIGPGQAFYATNDIIGDIRQAYC
>RHM239624
CTRPGNNTRKSVRIGPGQTFFATGAIIGDIRQAHC
>RAF153182
CTRPGNNTRKSVRIGPGQTFFATGEIIGDIRQAHC
>RAY736847
CTRPGNNTRKSVRIGPGQTFYASGAIIGDIRQAHC
>RAY371126
CTRPGNNTRKSVRIGPGQTFYASGAIIGDIRQSHC
>RAF153132
CTRPGNNTRKSVRIGPGQTFYATDDIIGDIRKAHC
>RDQ422948
CTRPGNNTRKSVRIGPGQTFYATGAIIGDIRKAHC
>RAY510062
CTRPGNNTRKSVRIGPGQTFYATGAIIGDIRQAHC
>RAY371123
CTRPGNNTRKSVRIGPGQTFYATGDIIGDIRKAHC
>RAY170664
CTRPGNNTRKSVRIGPGQTFYATGDIIGNIRQAHC
>RDQ869018
CTRPGNNTRKSVRIGPGQTFYATGDITGDIRQAHC
>RAF153138
CTRPGNNTRKSVRIGPGQTFYATGEIIGNIRQAHC
>RAY736843
CTRPGNNTRKSVRIGPGQTFYATNNIIGNIRQAHC
>RAF286234
CTRPGNNTRKSVRIGPGQTFYTNDIIGDIRQAYC
>RDQ382376
CTRPGNNTRKSVRIGPGQVFYATGDIIGDIRQAHC
>RFJ652359
CTRPGNNTRKSVRIGPGQXFFATGXIXGBIRQAHC
>RFJ376000
CTRPGNNTRKSVRIGPGQXFYATGBIIGDIRQAHC
>RAY123271
CTRPGNNTRKSVXIGPGQAFYATGDIIGDIRQAYC
>RFJ652351
CTRPGNNTRKXMXIGPGQTFYAYGEIXGDIRQAYC
>RAY887857
CTRPGNNTRNSIRIGPGQTFFATGEIIGDIRQAHC
>RAY736830
CTRPGNNTRQSIHLGPGQALWTATDIIGNIRQAHC
>RAF484486
CTRPGNNTRQSIHLGPGQALWTTTDIIGNIRQAHC
>REU293448
CTRPGNNTRQSIRIGPGQAFYTNNIIGDIRQAHC
>RAF391236
CTRPGNNTRQSIRIGPGQTFYATGDIIGDIRQAHC
>RAY887859
CTRPGNNTRQSIRIGPGQTFYATGEVIGDIRQAHC
>RFJ376023
CTRPGNNTRQSIRIGPGQTFYAXGXIIGXIRQAHC
>RHM179818
CTRPGNNTRQSMKIGPGQTFYATGDIIRDIRQAHC
>RHM179822
CTRPGNNTRQSMRIGPGQTFYATGDIIGDIRPAHC
>RHM179819
CTRPGNNTRQSMRIGPGQTFYATGDIIGDIRQAHC
>RHM179830
CTRPGNNTRQSMRIGPGQTFYATGDIIGDIRQTHC
>RHM179824
CTRPGNNTRQSMRIGPGQTFYATGNIIGDIRQAHC
>RFJ652340
CTRPGNNTRQSVRIGPGQVFYANPIIGDIRQAHC
>RDQ825471
CTRPGNNTRQSXRIGPGQTFYATGDIIGDIRKAFC
>RDQ002138
CTRPGNNTRRGIHIGPGRAFYTTGEIIGDIRQAHC
>RDQ002148
CTRPGNNTRRGIHIGPGRAFYTTGEIIGNIRQAHC
>RFJ670529
CTRPGNNTRRGIHMGPGRVLYATGEIIGNIRQAHC
>RU08689
CTRPGNNTRRSIHMGWGRAFYATGDIIGDIRQAHC
>RAY835451
CTRPGNNTRRSINIGPGRAFYATGAIIGDIRKAHC
>RJF507851
CTRPGNNTRRSINIGPGRAFYTGEIIGDIRQAHC
>RJF507866
CTRPGNNTRRSINIGPGRAFYTGEIIGNIRQAHC
>RJF507871
CTRPGNNTRRSINIGPGRAFYTGEIIGNLRQAHC
>RJF507850
CTRPGNNTRRSINIGPGRAFYTGEIVGDIRQAHC
>RJF507855
CTRPGNNTRRSINIGPGRAFYTGEMIGDIRQAHC
>RJF507865
CTRPGNNTRRSINIGPGRAFYTTGDIIGNIRQAHC
>RDQ869021
CTRPGNNTRRSIPMGPGRAWYAIGEITGNIRKAHC
>RHQ699972
CTRPGNNTRRSIRIGPGQAFYATDDIIGDIRQAHC
>REU786674
CTRPGNNTRRSISMGPGRAIYATGEIIGDIRQAYC
>RAF071474
CTRPGNNTRRSVHIGPGQAFYATGDITGDIRKAHC
>RAF321523
CTRPGNNTRRSVRIGPGQAFYATGDIIGDIRAAHC
>RFJ375985
CTRPGNNTRRSVRIGPGQAFYATGDIIGDPRQAHC
>RAF153163
CTRPGNNTRRSVRIGPGQAFYATGEIIGNIRRAHC
>RAY887872
CTRPGNNTRRSVRIGPGQTFYATGDIIGDIRQAHC
>RFJ376014
CTRPGNNTRRSVRIGPGQVFYATGEIIGDIRQAHC
>RFJ670526
CTRPGNNTRRSXGIGPGRAFYTTGDIIGDIRQAHC
>RAF153188
CTRPGNNTRTSIRIGPGQTFFANNIIGDIRQAHC
>RFJ375994
CTRPGNNTRTSIRIGPGQTFYANNPIIGDIRQAYC
>RFJ977079
CTRPGNNTRTSIRIGPGQTFYATGDIIGDIRQAHC
>RAY123277
CTRPGNNTRTSIRIGPGQTFYGTGDIIGDIRQAHC
>RGU475032
CTRPGNNTRTSITIGPGKVFYTGEIIGDIRKAYC
>RDQ825461
CTRPGNNTRTSVRIGPGQTFFATGAIIGDIRQAHC
>RFJ652347
CTRPGNNTRTSXRIGPGQAFYATGDIIGDIRKAHC
>RFJ652352
CTRPGNNTRXGXGIGPGQTFYAXDXIIGBIRQAXC
>RFJ376029
CTRPGNNTRXSIRIGPGQTFYATGDIIGDXRQAHC
>RFJ376034
CTRPGNNTRXSIRIGPGQTFYATGXIIGBIRQAHC
>RFJ653220
CTRPGNNTSKSIHIGPGRAFDATKTITGDIRQAHC
>RFJ652378
CTRPGNNTSKSVRIGPGQVFYATGRIIGBIRQAHC
>RHM246211
CTRPGNNTXKSVRIGPGQAFXATGDIIGDIRQAHC
>RHM179833
CTRPGTNTRQSMRIGPGQTFYATGDIIGDIRQAHC
>REF688440
CTRPHNNTRKGIHIGPGRAFYTAEKIVGDIRQAHC
>RAJ418531
CTRPHNNTRKSIHIGPGRAFYATGEIIGDIRQAHC
>RAJ418535
CTRPHNNTRKSIHIGPGRAFYATGQITGDIRQAYC
>RAY835450
CTRPHNNTRKSIHIGPGRAWYATGDIIGDIRKAYC
>RDQ061483
CTRPHNNTRKSIHIGPRRAFYTTEEIIRNIRQAHC
>REU744087
CTRPHNNTRKSIHLGPGRAFYATGDIIGNIRQAYC
>REU744094
CTRPHNNTRKSIHLGPGRAFYATGDIIGNPRQAYC
>REU744071
CTRPHNNTRKSIHLGPGRAFYATGDVIGNIRQAHC
>RDQ002027
CTRPHNNTRKSIPMGPGRAFYTAGQIIGDIRQAHC
>RFJ652338
CTRPHNNTRKSVHIGPGQAFYATGDIIGDIRQAHC
>RAY158534
CTRPHNNTRKSVRIGPGQAFYATGDIIGNIRQAHC
>RAF153183
CTRPHNNTRKSVRIGPGQTFYATGDIIGDIRQAHC
>RHM239557
CTRPHNNTRKSVRIGPGQTFYATGGIIGDIRQAYC
>RAY585271
CTRPHNNTRQSVRIGPGQAFFATREIIGDIRQAHC
>REU744063
CTRPHNNTRRSIHLGPGKTFYATGDIIGNIRQAHC
>REU744069
CTRPHNNTRRSIHMGPGKTFYATGDIIGDIRQAHC
>RDQ825463
CTRPHNNTRRSWRIGPGQTFYATGDIIGDIRQAHC
>RAF355335
CTRPHNNTRTSTRIGPGQTFYATGDIIGDIRQAHC
>RHM239540
CTRPHNNTRTSVHIGPGQAFYATGDIIGDIRQAHC
>RHM246200
CTRPHNNTRXSVHIGPGQAFYATGDIIGDIRQAHC
>RJN002009
CTRPHNTRKSIHIGPGRAFYATGDIVGDIREAHC
>RAF153166
CTRPINNTRRSVRIGPGQTFYATGGIIGNIRQAHC
>RAF153149
CTRPINNTRWSVRIGPGQTFYATGDIIGDIRQAHC
>RFJ832060
CTRPNDNIRKSVRIGPGQAFYTTGEVIGNIRQAHC
>RFJ832068
CTRPNDNIRKSVRIGPGQAFYTTGEVIGNIRQAYC
>RHM215402
CTRPNDNRRKSIRIGPGQAFYATGEIIGDIRQAYC
>RDQ061771
CTRPNDNTRKGIHIGPGRAFYATGEIIGNIRQAHC
>REF688452
CTRPNDNTRKGINIGPGRAFYATGEIIGDIRQAHC
>REF600079
CTRPNDNTRKSIHIGPGRALYATGDIIGDIRQAHC
>RDQ002167
CTRPNDNTRKSIPMGPGRAFYATGAIIGDIRQAHC
>RAY288087
CTRPNDNTRKSIRFGPGQAFYTNNIIGDIRQAHC
>RDQ061757
CTRPNDNTRRSISLGPGRAYYATGDIIGDIRQAHC
>REF117267
CTRPNENRRKSIRIGPGQAFYATGDIIGDIRQARC
>RDQ002272
CTRPNINTKRSVNIVPGRAIYTTDIIGDIRQAHC
>RDQ002279
CTRPNNDTKRSVNIVPGRAIYTTDIIGDIRQAHC
>RAY010847
CTRPNNDTRKSIHLGPGSAFYAPGDIIGDIRQAHC
>REF688444
CTRPNNHTRKRMTLGPGRVYYTTGEIVGDIRQAHC
>RDQ002311
CTRPNNITRKSINIGPGRAWYTTGAIIGDIRKAHC
>RFJ653098
CTRPNNNARKSINIGPGRAFYAATDIIGDIRQAHC
>RDQ061416
CTRPNNNIRKSINIGPERAFYTTGEIIGDIRQAHC
>RJF507983
CTRPNNNIRKSINIGPGRAFYTTGAIIGDIRQAHC
>RHM179911
CTRPNNNIRKSIRIGPGQTFYATGDIIGDIRQAYC
>RAY123281
CTRPNNNKRTSVRIGPGQVFFAGDIIGDIRQAHC
>RJF508015
CTRPNNNRRKSINIGPGRAFYTTGAIIGDIRQAHC
>RJF507950
CTRPNNNTAKGIHIGPGRAMYATERIVGDIRRAHC
>RJF507936
CTRPNNNTAKGIHIGPGRAMYATERIVGNIRRAHC
>RJF507953
CTRPNNNTAKGIHLGPGRAMYATQRIVGDIRRAHC
>RAF541011
CTRPNNNTGKSIPIGPGRAFYATGEIIGDIRQAHC
>RDQ061478
CTRPNNNTGKSISIGPGRAFYTTGEIIGEIRQAYC
>RAY010895
CTRPNNNTGKSMPMGPGRAFYSTGEIMGHLRKTYS
>RAY010858
CTRPNNNTGTCIPMGPGRAVCATGDIIGNIRQAYC
>RAY010859
CTRPNNNTGTSIHMGPGRAVYATGDIIGNIRHAYC
>RAY010856
CTRPNNNTGTSIHMGPGRAVYATGDIIGNIRQAYC
>RAY010857
CTRPNNNTGTSIPMGPGRAVYATGDIIGNIRHAYC
>REU575279
CTRPNNNTIKGIHIGPGRAFYTTGQVIGDIRKAYC
>RDQ516124
CTRPNNNTIKSIHIGPGRAFYTTGQIIGDIRQAHC
>RDQ516106
CTRPNNNTIKSIHIGPGRAFYTTGQIIGNIRQAHC
>RAY123255
CTRPNNNTITSIRIGPGQAFYXTGTVTGBIRXAYC
>RHQ644902
CTRPNNNTKKSIHIGPGRAFYTTGDIIGDIRKAHC
>RGU455519
CTRPNNNTKKSISIGPGRAFYTTGQIIGDIRQAHC
>RU92051
CTRPNNNTKKSMRIGPGQTFYATGDIIGDIRQAHC
>RJF507887
CTRPNNNTKKSVNIGPGRAIYTTDIIGDIRKAYC
>RJF507937
CTRPNNNTKRDIPIGPGRAFYATDIVGDIRQAHC
>REF688443
CTRPNNNTKRSIYMGPGRTVHTKGRIIGDIRQAHC
>RDQ002266
CTRPNNNTKRSVNIVPGRAIYTTDIIGDIRQAHC
>RHM215423
CTRPNNNTLKSIQLGLGRAWHATGQIIGDIRQAHC
>RHM239592
CTRPNNNTMKSITIGPGRAFYATGSIIGDIRQAHC
>REU852964
CTRPNNNTRESIHIGPGQAFYATGEIIGDIRQAHC
>REU852958
CTRPNNNTRESIHIGPGQAFYATGEIIGNIRQAHC
>RDQ382361
CTRPNNNTRESIRIGPGQTFFATGDIIGDIRQAYC
>RAF307756
CTRPNNNTRESIRIGPGQTFYATGDIIGDIRQAHC
>RHM239538
CTRPNNNTRESIRIGPGQTFYATGDIIGDIRQAYC
>RDQ358761
CTRPNNNTRESIRIGPGQTFYATGEIIGDIRQAYC
>RAF457066
CTRPNNNTRESVRIGPGQAFFATGDIIGDIRQAHC
>RDQ083238
CTRPNNNTRESVRIGPGQTFYTSNIIGDIRQAHC
>REF688438
CTRPNNNTRKAIHLGPGRAFYTTGGIIGDIRQAHC
>RJF507941
CTRPNNNTRKDIHIGPGRAFYATDIVGDIRQAHC
>RDQ516159
CTRPNNNTRKDIHIGPGRAFYATGDIIEDIRQAHC
>RDQ516153
CTRPNNNTRKDIHIGPGRAFYATGDIIGDIRQAHC
>RJF507966
CTRPNNNTRKDIHIGPGRAMYATGEIVGDIRRAHC
>RJF507942
CTRPNNNTRKDIHIGPGRAMYATGQIIGNIRQAHC
>RDQ516161
CTRPNNNTRKDIRIGPGRAFYATGDIIGDIRQAHC
>RFJ831866
CTRPNNNTRKGIGIGPGQTFYAADAIIGDIRRAHC
>RFJ831865
CTRPNNNTRKGIGIGPGQTFYAAGEIIGDIRRAHC
>RDQ904349
CTRPNNNTRKGIGIGPGQTFYATNAIIGDIRQAHC
>REU575529
CTRPNNNTRKGIHIGLGRALYATGDIIGDIRQAHC
>RHQ377459
CTRPNNNTRKGIHIGPGGAVYATGAIIGNIRQAHC
>RHQ377468
CTRPNNNTRKGIHIGPGGAVYATGAIIGNRRQAHC
>RDQ002302
CTRPNNNTRKGIHIGPGKAFYATGDIIGDIRKAHC
>REU743975
CTRPNNNTRKGIHIGPGKAFYATGEIIGDIRQAHC
>REU576584
CTRPNNNTRKGIHIGPGKAFYTTGEIIGNIRQAHC
>RAJ418485
CTRPNNNTRKGIHIGPGKALYATGDIIGKIRQAHC
>RGU362886
CTRPNNNTRKGIHIGPGKTFFATDIIGDIRQAHC
>REU576298
CTRPNNNTRKGIHIGPGKTFYTTGGIIGDIRQAYC
>REU576909
CTRPNNNTRKGIHIGPGKVFYTGEIVGDIRQAHC
>RAF457063
CTRPNNNTRKGIHIGPGQAFYATGEIIGDIRQAHC
>RAY736811
CTRPNNNTRKGIHIGPGQAFYATGEIIGDIRRAHC
>RDQ825472
CTRPNNNTRKGIHIGPGQTFYTNKIIGNIRQAHC
>RDQ516173
CTRPNNNTRKGIHIGPGRAFFTTGAIIGNIRQAHC
>RDQ061780
CTRPNNNTRKGIHIGPGRAFYAAGEIIGNIRQAHC
>RAF082381
CTRPNNNTRKGIHIGPGRAFYATDIIGDIRQAHC
>RFJ653194
CTRPNNNTRKGIHIGPGRAFYATEKITGDIRQAHC
>RDQ002299
CTRPNNNTRKGIHIGPGRAFYATGDIIGDIRKAHC
>REF600095
CTRPNNNTRKGIHIGPGRAFYATGDIIGDIRQAHC
>REU744043
CTRPNNNTRKGIHIGPGRAFYATGDIIGNIRQAHC
>RJN002015
CTRPNNNTRKGIHIGPGRAFYATGDIVGDIKQAHC
>RJN002014
CTRPNNNTRKGIHIGPGRAFYATGDIVGDIRQAHC
>RJN002019
CTRPNNNTRKGIHIGPGRAFYATGDIVGDMRQAHC
>RDQ869030
CTRPNNNTRKGIHIGPGRAFYATGEIIGDIRQAHC
>RDQ061773
CTRPNNNTRKGIHIGPGRAFYATGEIIGNIRQAHC
>RDQ869025
CTRPNNNTRKGIHIGPGRAFYATGEIIGNIRQAYC
>RHM239591
CTRPNNNTRKGIHIGPGRAFYATGEIVGDVRRAHC
>RDQ061776
CTRPNNNTRKGIHIGPGRAFYATGEVIGNIRQAHC
>REU575025
CTRPNNNTRKGIHIGPGRAFYATGQIIGDIKRAYC
>REU744166
CTRPNNNTRKGIHIGPGRAFYTSGGIIGDIRQAHC
>RDQ516181
CTRPNNNTRKGIHIGPGRAFYTTGAIIGNIRHAHC
>RDQ516225
CTRPNNNTRKGIHIGPGRAFYTTGAIIGSIRQAHC
>RAF259018
CTRPNNNTRKGIHIGPGRAFYTTGDIIGDIRQAHC
>RDQ061455
CTRPNNNTRKGIHIGPGRAFYTTGEIIGDIRKAHC
>REU744019
CTRPNNNTRKGIHIGPGRAFYTTGEIIGDIRQAHC
>RDQ516238
CTRPNNNTRKGIHIGPGRAFYTTGEIIGDIRQAYC
>RDQ516241
CTRPNNNTRKGIHIGPGRAFYTTGEIIGDIRQAYR
>REF688428
CTRPNNNTRKGIHIGPGRAFYTTGEIIGNIRQAHC
>RJF508035
CTRPNNNTRKGIHIGPGRAFYTTGEIIGNIRQASC
>RHQ644889
CTRPNNNTRKGIHIGPGRAFYTTGEITGDIRKAHC
>REU744021
CTRPNNNTRKGIHIGPGRAFYTTGEIVGDIRQAHC
>RU04908
CTRPNNNTRKGIHIGPGRAFYTTGEVIGNIRQAHC
>RDQ516289
CTRPNNNTRKGIHIGPGRAFYTTGGIIGDIRQAHC
>RAY835437
CTRPNNNTRKGIHIGPGRAFYTTGQIIGDIRQAHC
>RHQ644888
CTRPNNNTRKGIHIGPGRAFYTTGQIIGNIRLAHC
>RAJ418479
CTRPNNNTRKGIHIGPGRALYATGDIIGKIRQAHC
>RDQ061462
CTRPNNNTRKGIHIGPGRASYTTGEIIGDIRKAHC
>REF688453
CTRPNNNTRKGIHIGPGRAWYTTGEIIGDIRQAHC
>RFJ653210
CTRPNNNTRKGIHIGPGRAYYATEKITGDIRQAHC
>RJF507728
CTRPNNNTRKGIHIGPGRTFFATGEIIGDIRRAHC
>RJF508097
CTRPNNNTRKGIHIGPGRTFHVTGEIIGDIRQAHC
>RAY372231
CTRPNNNTRKGIHIGPGRTFYATDAIIGNIRQAHC
>RJF508086
CTRPNNNTRKGIHIGPGRTFYATGEIIGDIRQAHC
>RJF508118
CTRPNNNTRKGIHIGPGRTFYATGEIIGDMRQAHC
>RJF508129
CTRPNNNTRKGIHIGPGRTFYATGEIVGDIRQAHC
>RGU362881
CTRPNNNTRKGIHIGPGRTLYATGEIIGDIRKAHC
>RJF507766
CTRPNNNTRKGIHIGPGRVFYATEGIIGDIRRAYC
>RAY010842
CTRPNNNTRKGIHIGPGSAFYATGDIIGDIRKAHC
>RAY010840
CTRPNNNTRKGIHIGPGSAFYATGDIIGDIRQAHC
>RDQ516178
CTRPNNNTRKGIHIGPGSAFYTTGAIIGNIRQAHC
>RAY010809
CTRPNNNTRKGIHIGPGSAIYATGDIIGDIRQAHC
>RHQ377375
CTRPNNNTRKGIHLGPGGAFYTTGEIIGDIRKAHC
>RHM239635
CTRPNNNTRKGIHLGPGKAFYATGDIIGNIRQAHC
>RDQ825469
CTRPNNNTRKGIHLGPGQTFYATGGIIGDIRQAHC
>RAF258979
CTRPNNNTRKGIHLGPGRAFYATGEIIGNIRQAYC
>RAF258983
CTRPNNNTRKGIHLGPGRAFYATGEIVGDIRKAHC
>RAF258975
CTRPNNNTRKGIHLGPGRAFYATGGIVGDIRQAHC
>RAF258964
CTRPNNNTRKGIHLGPGRAFYATGGIVGNIRQAHC
>RAY010804
CTRPNNNTRKGIHLGPGSAFYATGDIIGDIRQAHC
>RU16217
CTRPNNNTRKGIHMGCGRTFYATGEIIGDIRQAHC
>RDQ061821
CTRPNNNTRKGIHMGPGAVFYATGQIIGDIRKAHC
>RDQ061844
CTRPNNNTRKGIHMGPGAVFYATGQIIGDIRQAYC
>RHM239576
CTRPNNNTRKGIHMGPGGAFYATGEIIGNIRQAHC
>RDQ061697
CTRPNNNTRKGIHMGPGKAFYATGDIIGNIRQAHC
>RDQ061848
CTRPNNNTRKGIHMGPGKMFYATGQIIGDIRQAYC
>RDQ869024
CTRPNNNTRKGIHMGPGKTLYATGEIIGDIRQAHC
>RDQ061811
CTRPNNNTRKGIHMGPGKVFYATGQIIGDIRQAHC
>RDQ061831
CTRPNNNTRKGIHMGPGKVFYATGQIIGDIRQAYC
>RDQ061819
CTRPNNNTRKGIHMGPGKVFYATGQIIGNIRQAHC
>RHQ906856
CTRPNNNTRKGIHMGPGQAFYATGEIIGDIRQAYC
>RDQ516262
CTRPNNNTRKGIHMGPGRAFFTTGAIIGDIRQAHC
>RAF259010
CTRPNNNTRKGIHMGPGRAFYATGEIVGDIRKAHC
>RAY713410
CTRPNNNTRKGIHMGPGRAFYATGTIIGDIRQAHC
>RDQ516260
CTRPNNNTRKGIHMGPGRAFYTTGAIIGDIRQAHC
>RDQ516259
CTRPNNNTRKGIHMGPGRALYTTGAIIGDIRQAHC
>RDQ177200
CTRPNNNTRKGIHMGPGRAYYATGDIIGNIRQAHC
>RDQ869031
CTRPNNNTRKGIHMGPGRTFYATGEIIGDIRQAHC
>RU08703
CTRPNNNTRKGIHMGWGRAFYATGEIIGNIRQAHC
>RDQ061843
CTRPNNNTRKGIHVGPGAVFYATGQIIGDIRQAYC
>RHM239569
CTRPNNNTRKGINIGPGRAFYATTDIIGDIRQAHC
>RAF541024
CTRPNNNTRKGINIGPGRAFYTTGEIIGDIRQAHC
>RDQ002303
CTRPNNNTRKGINIGPGRAWYTTGDIIGDIRKAHC
>REF688458
CTRPNNNTRKGIPIGPGKAFYATGEIIGDIRQAHC
>RDQ825474
CTRPNNNTRKGIPIGPGQAFYTNTIVGDIRLAYC
>RHM239629
CTRPNNNTRKGIPVGPGKAIYATGEIIGNIRQAHC
>RFJ798400
CTRPNNNTRKGISIGPGRAFYATGDIIGDIRKAHC
>RFJ798398
CTRPNNNTRKGISIGPGRAFYATGGIIGDIRKAHC
>REF643664
CTRPNNNTRKGISIGPGRAFYTTGEVIGDIRQAHC
>RAY835441
CTRPNNNTRKGITIGPGRVFYTGEIVGDIRQVHC
>REU577028
CTRPNNNTRKGITIGPGSVFYTGEIIGDIRQAHC
>RHM239613
CTRPNNNTRKGITMGPGKAFYVTGGIVGDIRQAHC
>REF688439
CTRPNNNTRKGIYIGPGRRFYAARKIIGDIRQAHC
>RDQ061815
CTRPNNNTRKGMHMGPGKVFYATGQIIGDIRQAHC
>REU853062
CTRPNNNTRKGVHIGPGQAFFAAGDIIGNIRQAYC
>REU853066
CTRPNNNTRKGVHIGPGQAFFATGDIIGDIRQAYC
>REU853063
CTRPNNNTRKGVHIGPGQAFFATGDIIGNIRQAYC
>REU853024
CTRPNNNTRKGVHIGPGQALCTTDIIGDIRQAYC
>REU853022
CTRPNNNTRKGVHIGPGQALYTTDIIGDIRQAYC
>RDQ869033
CTRPNNNTRKGVHIGPGRAFYATGEIIGDIRKAHC
>RHM246240
CTRPNNNTRKGVHIGPGRAFYATGXIIGDIRKAYC
>RHM239565
CTRPNNNTRKGVHIGPGRTFFYTGDIIGDIRQAHC
>RHM246227
CTRPNNNTRKGVQVGPGKALYITGSIIGDIRQAHC
>RU08640
CTRPNNNTRKGVRIGPGQAFYATGGIIGDIRQAHC
>RAF153158
CTRPNNNTRKGVRIGPGQTFYATGDIIGDIRQAHC
>RU08641
CTRPNNNTRKRIHIGPGRAFYTTGDIIGDIRQAHC
>RAY010855
CTRPNNNTRKRIRIGPGRAFYTTGAIIGDIRQAHC
>RAF355325
CTRPNNNTRKRVPIGPGQTFYATDIIGNIRQAHC
>REU272246
CTRPNNNTRKRVSLGPGRVWYTTGQIVGDIRQALC
>RAY510064
CTRPNNNTRKSARIGPGQTFYAMGDIIGDIRQAHC
>REU578309
CTRPNNNTRKSIAIGPGRAFYTGEIIGDIRQAHC
>REU575091
CTRPNNNTRKSIGMGPGRAFYATGDIIGDIRQAHC
>RHM239586
CTRPNNNTRKSIHFGPGQAFYATGDIIGDIRQAHC
>RU69657
CTRPNNNTRKSIHFGPGQAFYATGEIIGDIRKAYC
>RHM246192
CTRPNNNTRKSIHIAPGGAFYATGDIIGDIRQAHC
>RDQ177191
CTRPNNNTRKSIHIAPGRAFHATGDIIGNIRQAHC
>RFJ653396
CTRPNNNTRKSIHIAPGRAFYATGDIIGDIRQAHC
>RHM246228
CTRPNNNTRKSIHIAPGRAFYATGDIIGDIRQAYC
>RDQ002330
CTRPNNNTRKSIHIAPGRAFYATGDIIGNIRQAYC
>RDQ002241
CTRPNNNTRKSIHIAPGRAFYATGEIIGDIGQAHC
>RAY835449
CTRPNNNTRKSIHIAPGRAFYATGEIIGDIRKAYC
>RDQ002234
CTRPNNNTRKSIHIAPGRAFYATGEIIGDIRQAHC
>RDQ061526
CTRPNNNTRKSIHIAPGRAFYATGEIVGDIRQAHC
>RJN002002
CTRPNNNTRKSIHIAPGRAFYATGEKIGDIRQAHC
>RDQ869026
CTRPNNNTRKSIHIAPGRPFYATGDIIGDIRQAHC
>RHM246196
CTRPNNNTRKSIHIAPGRTFYATGDIIGDIRQAHC
>RHM368224
CTRPNNNTRKSIHIAPGRTFYTTGEIIGDIRQAHC
>RDQ002331
CTRPNNNTRKSIHIAPGSAFYATGDIIGNIRQAYC
>REU575611
CTRPNNNTRKSIHIGPGGAFYAAGGIIGNIRQAHC
>RHQ644879
CTRPNNNTRKSIHIGPGGAFYATGEIIGDIRQAHC
>RAF021499
CTRPNNNTRKSIHIGPGGAFYTTGQIIGDIRQAYC
>RDQ002124
CTRPNNNTRKSIHIGPGKAFYATGDIIGDIRQAHC
>RAF082840
CTRPNNNTRKSIHIGPGKAFYATGDVIGDIRKAHC
>REU743973
CTRPNNNTRKSIHIGPGKAFYATGEIIGDIRQAHC
>REU744122
CTRPNNNTRKSIHIGPGKAFYATGEIIGNIRQAHC
>RU08709
CTRPNNNTRKSIHIGPGKAFYATGEIIGNIRQAYC
>REF688429
CTRPNNNTRKSIHIGPGKAFYTTGEIIGDIRQAHC
>RAF310110
CTRPNNNTRKSIHIGPGKALYTGEIIGDIRQAHC
>RHQ644926
CTRPNNNTRKSIHIGPGKALYTTEIIGNIRQAHC
>REU744141
CTRPNNNTRKSIHIGPGKTFYATGEIIGNIRQAHC
>RAF307751
CTRPNNNTRKSIHIGPGQAFYAIGDVIGNIRQAQC
>RFJ670516
CTRPNNNTRKSIHIGPGQAFYATGDIIGDIRKAHC
>RAF407160
CTRPNNNTRKSIHIGPGQAFYATGDIIGDIRQAHC
>RAF457065
CTRPNNNTRKSIHIGPGQAFYATGDIIGDIRQAYC
>REU852963
CTRPNNNTRKSIHIGPGQAFYATGEIIGDIRQAHC
>REU575508
CTRPNNNTRKSIHIGPGQAFYTTGAIIGDIRQAYC
>RAY123261
CTRPNNNTRKSIHIGPGQALYTTDIVGDIRQAHC
>REU272328
CTRPNNNTRKSIHIGPGQAWYATGEIIGDIRQAHC
>REU272325
CTRPNNNTRKSIHIGPGQAWYTTGQIIGDIRQAHC
>REF643659
CTRPNNNTRKSIHIGPGRAFYATGAIIGNIRQAHC
>RHQ644967
CTRPNNNTRKSIHIGPGRAFYATGDIIGDIRKAHC
>RU08687
CTRPNNNTRKSIHIGPGRAFYATGDIIGDIRQAHC
>RHM246222
CTRPNNNTRKSIHIGPGRAFYATGDIIGEIRQAYC
>RAJ418518
CTRPNNNTRKSIHIGPGRAFYATGDIIGNIRQAHC
>RJN002008
CTRPNNNTRKSIHIGPGRAFYATGDIVGDIREAHC
>REF600077
CTRPNNNTRKSIHIGPGRAFYATGDIVGDIRQAHC
>RAF082837
CTRPNNNTRKSIHIGPGRAFYATGDNIGDIRQAHC
>RHQ644909
CTRPNNNTRKSIHIGPGRAFYATGEIIGDIRKAYC
>RAJ418533
CTRPNNNTRKSIHIGPGRAFYATGEIIGDIRQAHC
>REU743981
CTRPNNNTRKSIHIGPGRAFYATGEIIGDIRQAYC
>RHQ644910
CTRPNNNTRKSIHIGPGRAFYATGEIIGDIRRAYC
>RAJ418515
CTRPNNNTRKSIHIGPGRAFYATGEIIGNIRQAHC
>RJF508053
CTRPNNNTRKSIHIGPGRAFYATGEIIGNIRQASC
>RJN002013
CTRPNNNTRKSIHIGPGRAFYATGEIVGDIREAHC
>REU744131
CTRPNNNTRKSIHIGPGRAFYATGEIVGNIRQAHC
>RHM239558
CTRPNNNTRKSIHIGPGRAFYATGEXIGDIRQAHC
>RHM246230
CTRPNNNTRKSIHIGPGRAFYATGGIIGNIRHAYC
>RAY835442
CTRPNNNTRKSIHIGPGRAFYATGGVIGDIRQAHC
>RDQ002087
CTRPNNNTRKSIHIGPGRAFYATGNIIGNIRQAHC
>RDQ002089
CTRPNNNTRKSIHIGPGRAFYATGNMIGNIRQAHC
>REF688450
CTRPNNNTRKSIHIGPGRAFYGTDIIGDIRQAHC
>RU32396
CTRPNNNTRKSIHIGPGRAFYTGEIIGDIRQAHC
>RHQ644915
CTRPNNNTRKSIHIGPGRAFYTTEIIGDIRKAYC
>RHM246236
CTRPNNNTRKSIHIGPGRAFYTTGDIIGDIRKAHC
>RHQ644897
CTRPNNNTRKSIHIGPGRAFYTTGDIIGDIRKAYC
>RAJ418517
CTRPNNNTRKSIHIGPGRAFYTTGDIIGNIRQAHC
>RHQ644900
CTRPNNNTRKSIHIGPGRAFYTTGDITGDIRKAYC
>RAF082360
CTRPNNNTRKSIHIGPGRAFYTTGDIVGDIRQAHC
>RAF541028
CTRPNNNTRKSIHIGPGRAFYTTGEIIGDIKQAHC
>RDQ061445
CTRPNNNTRKSIHIGPGRAFYTTGEIIGDIRKAHC
>RDQ061447
CTRPNNNTRKSIHIGPGRAFYTTGEIIGDIRKAYC
>RU08451
CTRPNNNTRKSIHIGPGRAFYTTGEIIGDIRQAHC
>RDQ002211
CTRPNNNTRKSIHIGPGRAFYTTGEIIGDIRQAYC
>REU744015
CTRPNNNTRKSIHIGPGRAFYTTGEIIGEIRQAHC
>RDQ061491
CTRPNNNTRKSIHIGPGRAFYTTGEIIGKIRQAHC
>RJF508061
CTRPNNNTRKSIHIGPGRAFYTTGEIIGNIRQAFC
>RAJ418516
CTRPNNNTRKSIHIGPGRAFYTTGEIIGNIRQAHC
>RJF508038
CTRPNNNTRKSIHIGPGRAFYTTGEIIGNIRQASC
>RDQ061452
CTRPNNNTRKSIHIGPGRAFYTTGEIMGDIRKAHC
>RDQ516291
CTRPNNNTRKSIHIGPGRAFYTTGGIIGDIRQAHC
>RDQ061495
CTRPNNNTRKSIHIGPGRAFYTTGGIIGKIRQAHC
>RAJ418514
CTRPNNNTRKSIHIGPGRAFYTTGGIIGNIRQAHC
>RAF021477
CTRPNNNTRKSIHIGPGRAFYTTGQIIGDIRQAYC
>RDQ002079
CTRPNNNTRKSIHIGPGRAFYTTGSIIGDIRQAHC
>RAY426116
CTRPNNNTRKSIHIGPGRAIYTTGKIIGDIRQAHC
>REU786680
CTRPNNNTRKSIHIGPGRALYAQDIIGDIRQAHC
>RAF199037
CTRPNNNTRKSIHIGPGRALYATGDIIGDIRQAHC
>RAF199036
CTRPNNNTRKSIHIGPGRALYATGDIVGDIRQAHC
>REU744025
CTRPNNNTRKSIHIGPGRALYATGEIIGNIRQAHC
>RHQ644895
CTRPNNNTRKSIHIGPGRALYTTGDIIGDIRKAYC
>RM63929
CTRPNNNTRKSIHIGPGRALYTTGEIIGDIRQAHC
>RDQ516304
CTRPNNNTRKSIHIGPGRALYTTGEIIGNIRQAHC
>RDQ516307
CTRPNNNTRKSIHIGPGRALYTTGGIIGDIRQAHC
>RAY426111
CTRPNNNTRKSIHIGPGRALYTTGKIIGDIRQAHC
>RAY426113
CTRPNNNTRKSIHIGPGRKIYTTGKIIGDIRQAHC
>RJF507737
CTRPNNNTRKSIHIGPGRTFFATGEIIGDIRRAHC
>RJF507748
CTRPNNNTRKSIHIGPGRTFFATGEIIGDIRRAYC
>RJF508095
CTRPNNNTRKSIHIGPGRTFYATGEIIGDIRQAHC
>REU576281
CTRPNNNTRKSIHIGPGRTFYTTGDIIGDIRQAYC
>RDQ002342
CTRPNNNTRKSIHIGPGSAFYATGDIIGNIRQAYC
>RHQ377413
CTRPNNNTRKSIHIGPGSAFYATGEIIGDIRQAHC
>RHQ377419
CTRPNNNTRKSIHIGPGSAFYATGEIIGDMRQAHC
>RDQ061398
CTRPNNNTRKSIHIGPGSAFYTTGEIIGNIRQAHC
>REU578358
CTRPNNNTRKSIHIGPGSVFYTGEIIGNIRQAHC
>RHM368252
CTRPNNNTRKSIHIQPGRAFYATDIIGDIRQAHC
>RHM246203
CTRPNNNTRKSIHITPGRAFYATGDIIGDIRQAHC
>RJN001996
CTRPNNNTRKSIHITPGRAFYATGEIIGDIRQAHC
>RJN001998
CTRPNNNTRKSIHITPGRAFYATGEKIGDIRQAHC
>RDQ061518
CTRPNNNTRKSIHITPGRTFYATGEIIGDIRQAHC
>RAF310123
CTRPNNNTRKSIHLGAGRALYTGEIIGDIRQAHC
>RAF310125
CTRPNNNTRKSIHLGAGRALYTREIIGDIRQAHC
>REU272300
CTRPNNNTRKSIHLGLGRAWYATGEIIGNIRQAHC
>RDQ645382
CTRPNNNTRKSIHLGPGKTLYATDIIGNIRQAHC
>RU69664
CTRPNNNTRKSIHLGPGQAFYATGDIIGDIRKAHC
>REU852939
CTRPNNNTRKSIHLGPGQAFYTTEIIGDIRHAYC
>REU852937
CTRPNNNTRKSIHLGPGQAFYTTEIIGDIRQAYC
>REU852942
CTRPNNNTRKSIHLGPGQAFYTTKIIGDIRQAYC
>RFJ670530
CTRPNNNTRKSIHLGPGQAIYATGAIIGDIRQAHC
>RHQ699979
CTRPNNNTRKSIHLGPGQAWYTTGEIIGDIRQAHC
>RAF258957
CTRPNNNTRKSIHLGPGRAFFTTGEIIGNIRQAYC
>RAF355732
CTRPNNNTRKSIHLGPGRAFYATGDIIGNIRKAHC
>RAF258965
CTRPNNNTRKSIHLGPGRAFYTTGGIVGNIRQAHC
>REU272298
CTRPNNNTRKSIHLGPGRAWYATGEIIGNIRQAHC
>RU08715
CTRPNNNTRKSIHLGPGRAWYTTGQIIGDIRQAHC
>RAY010844
CTRPNNNTRKSIHLGPGSAFYATGDIIGDIRQAHC
>RAY010850
CTRPNNNTRKSIHLGPGSAIYATGDIIGDIRQAHC
>REU578428
CTRPNNNTRKSIHLGPGSVFYTGEIIGDIRQAHC
>RDQ177206
CTRPNNNTRKSIHLGPRQAFYTTGEIIGDIRKAHC
>REU272200
CTRPNNNTRKSIHLGQGRAWYATGEIIGDIRQAHC
>REU272326
CTRPNNNTRKSIHLGQGRAWYTTGQIIGDIRQAHC
>REU272330
CTRPNNNTRKSIHLGQGRVWYTTGQIIGDIRQAHC
>RU08710
CTRPNNNTRKSIHLGWGRAFYATGEIVGDIRQAHC
>REU578351
CTRPNNNTRKSIHMGAGRAFYTGEIIGDIRQAHC
>RAY835434
CTRPNNNTRKSIHMGPGAAFYARGEVIGDIRQAHC
>RHQ377463
CTRPNNNTRKSIHMGPGGAVYATGAIIGNIRQAHC
>RJN002030
CTRPNNNTRKSIHMGPGKAFYATGDIIGDIRRAHC
>RJN002040
CTRPNNNTRKSIHMGPGKAFYATGDIIGDMRRAHC
>RDQ869029
CTRPNNNTRKSIHMGPGKAFYATGEIIGDIRKAYC
>RAF491737
CTRPNNNTRKSIHMGPGKAFYTTGVIGDIRQAHC
>REU744064
CTRPNNNTRKSIHMGPGKTFYATGDIIGDIRQAHC
>RAY669711
CTRPNNNTRKSIHMGPGKVFYTTGEIIGDIRQAHC
>RHQ644862
CTRPNNNTRKSIHMGPGRAFYATEDVIGDIRQAHC
>RHQ644950
CTRPNNNTRKSIHMGPGRAFYATGEIIGDIRQAHC
>RDQ516285
CTRPNNNTRKSIHMGPGRAFYATGEIIGNIRQAHC
>RDQ002157
CTRPNNNTRKSIHMGPGRAFYATGQIIGDIRQAHC
>RAY713412
CTRPNNNTRKSIHMGPGRAFYTTGDIIGDIRKAHC
>REU744017
CTRPNNNTRKSIHMGPGRAFYTTGEIIGDIRQAHC
>RDQ002314
CTRPNNNTRKSIHMGPGRAFYTTGEIIGDIRQAYC
>RDQ002155
CTRPNNNTRKSIHMGPGRALYATGAIIGDIRQAHC
>RAY842811
CTRPNNNTRKSIHMGPGRAMYATGDIIGDIRQAHC
>RAY842809
CTRPNNNTRKSIHMGPGRAMYATGDIIGDMRQAHC
>RAY842810
CTRPNNNTRKSIHMGPGRAMYATGDIIGNIRQAHC
>RAY842786
CTRPNNNTRKSIHMGPGRVLYTTGGITGDIRQAHC
>RAY842793
CTRPNNNTRKSIHMGPGRVWYTTGGIIGDIRQAHC
>RAY842796
CTRPNNNTRKSIHMGPGSVLYATGEIIGDIRQAHC
>RAY842792
CTRPNNNTRKSIHMGPGSVWYATGEIIGDIRQAHC
>RU08700
CTRPNNNTRKSIHMGWGRAFFSTGELIGNIRQAHC
>RU08704
CTRPNNNTRKSIHMGWGRAFYATGDIIGDIRQAHC
>RU08670
CTRPNNNTRKSIHMGWGRAFYATGEIIGNIRQAHC
>REU578272
CTRPNNNTRKSIHMGWGRAFYATGQIIGDIRQAHC
>RU08713
CTRPNNNTRKSIHMGWGRTFYATGEIIGDIRQAHC
>RAY669715
CTRPNNNTRKSIHMGXGRAFYATGEIIGNIRQAHC
>RDQ222216
CTRPNNNTRKSIHVGPGKAIYTTEIIGNIRQAHC
>REU744062
CTRPNNNTRKSIHVGPGKTLYATGDIIGDIGQAHC
>REU744055
CTRPNNNTRKSIHVGPGKTLYATGDIIGDIRQAHC
>REU744056
CTRPNNNTRKSIHVGPGKTLYATGDIIGNIRQAHC
>RAJ418483
CTRPNNNTRKSIHVGPGRALYATGDIIGEIRQAFC
>RGQ372988
CTRPNNNTRKSIHVGWGRALYTTGQIIGDIRKAHC
>RFJ652331
CTRPNNNTRKSIHXGPGRAFYATXDVXGBPXQAHC
>RHM239597
CTRPNNNTRKSINIAPGRAFYATGDVIGDIRQAHC
>RFJ653109
CTRPNNNTRKSINIGPGGAFYAATDIIGDIRQAHC
>RHM239583
CTRPNNNTRKSINIGPGKALYATGDIIGDIRQAHC
>RHQ644800
CTRPNNNTRKSINIGPGRAFFATGEIIGDIRQAHC
>RHM239620
CTRPNNNTRKSINIGPGRAFFTTGDIIGDIRQAHC
>RAY835436
CTRPNNNTRKSINIGPGRAFVATGAIIGDIRQAHC
>RFJ653099
CTRPNNNTRKSINIGPGRAFYAATDIIGDIRQAHC
>RFJ653100
CTRPNNNTRKSINIGPGRAFYAATGIIGDIRQAHC
>RHM246198
CTRPNNNTRKSINIGPGRAFYAIGDIIGDIRQAHC
>RHM246213
CTRPNNNTRKSINIGPGRAFYATGAIIGDIRQAHC
>RHM239628
CTRPNNNTRKSINIGPGRAFYATGDIIGNIRQAHC
>RAF540995
CTRPNNNTRKSINIGPGRAFYATGEIIGDIRQAHC
>RDQ177198
CTRPNNNTRKSINIGPGRAFYSTGAIIGNIRQAHC
>RJF507981
CTRPNNNTRKSINIGPGRAFYTTGAIIGDIRQAHC
>RJF507980
CTRPNNNTRKSINIGPGRAFYTTGAIIGNIRQAHC
>RAF541035
CTRPNNNTRKSINIGPGRAFYTTGDIIGDIRQAHC
>RM68894
CTRPNNNTRKSINIGPGRAFYTTGEIIGDIRQAHC
>RJF508032
CTRPNNNTRKSINIGPGRAFYTTGEIIGNIKQAHC
>REU744108
CTRPNNNTRKSINIGPGRAFYTTGEIIGNIRQAHC
>RJF507849
CTRPNNNTRKSINIGPGRAFYTTGQIIGDIRQAHC
>RAF180906
CTRPNNNTRKSINIGPGRAFYTTGQVIGDIRKAHC
>RJF507997
CTRPNNNTRKSINIGPGRAFYTTGTIIGDIRQAHC
>RHM246201
CTRPNNNTRKSINIGPGRAFYVAGEIIGDIRQAHC
>RHQ644885
CTRPNNNTRKSINIGPGRAIYATGDIIGNIRQAHC
>RHQ644935
CTRPNNNTRKSINIGPGRAIYATGEIIGDIRQAHC
>REU744112
CTRPNNNTRKSINIGPGRAIYTTGEIIGDIRQAHC
>REU744118
CTRPNNNTRKSINIGPGRAIYTTGEIIGNIRQAHC
>REF600093
CTRPNNNTRKSINIGPGRALYTTGDIIGDIRQAHC
>RAY713409
CTRPNNNTRKSINIGPGRALYTTGEIIGDIRQAHC
>REU744106
CTRPNNNTRKSINIGPGRALYTTGEIIGNIRQAHC
>RDQ002306
CTRPNNNTRKSINIGPGRAWYATGDIIGDIRKAHC
>RAF355644
CTRPNNNTRKSINIGPGRAWYATGKIIGNIRQAHC
>REU604591
CTRPNNNTRKSINIGPGRAWYATGQIIGDIRQAYC
>RDQ002308
CTRPNNNTRKSINIGPGRAWYTTGAIIGDIRKAHC
>RDQ002298
CTRPNNNTRKSINIGPGRAWYTTGDIIGDIRKAHC
>RDQ109994
CTRPNNNTRKSINIGPGRAWYTTGQIIGDIRQAHC
>RU22010
CTRPNNNTRKSINLGPGQAIYATGAIIGDIRQAHC
>REU272193
CTRPNNNTRKSINLGPGQAWYTTGQIIGDIRQAHC
>RAY835438
CTRPNNNTRKSINLGPGRAFYATGDIIGDIRQAHC
>RGU724973
CTRPNNNTRKSINLGPGRALYTTGEITGDIRQAHC
>RHQ645012
CTRPNNNTRKSINLGPGRALYTTGNIIGNIRQAHC
>REU272261
CTRPNNNTRKSINLGPGRAWYATGQIIGDIRQAHC
>REU272266
CTRPNNNTRKSINLGPGRAWYATGQIIGDIRRAHC
>REU272191
CTRPNNNTRKSINLGPGRAWYTTGQIIGDIRQAHC
>RHM246237
CTRPNNNTRKSINLGPGRTIYATGDIIGDIRQAHC
>RAF254778
CTRPNNNTRKSINLGQGRAWYATGAIIGDIRQAHC
>REF688456
CTRPNNNTRKSINMGPGRAFYATGDIIGDIRQAHC
>RAF199040
CTRPNNNTRKSINMGPGRAWYTTGQIIGDIRQAHC
>RAF199041
CTRPNNNTRKSINMGQGRAWYTTGQIIGDIRQAHC
>RJN002035
CTRPNNNTRKSIPIGPGGAFYATGDIIGDIRQAHC
>RAJ418522
CTRPNNNTRKSIPIGPGGAFYTTGEIIGDIRKAHC
>RHM239590
CTRPNNNTRKSIPIGPGKAFYTTGDIIGDIRQAHC
>RGU455521
CTRPNNNTRKSIPIGPGKAFYTTGEIIGDIRQAHC
>RAF407161
CTRPNNNTRKSIPIGPGQAFYATGDIIGDIRQAHC
>RDQ869014
CTRPNNNTRKSIPIGPGRAFFATDIIGDIRQAHC
>RFJ653402
CTRPNNNTRKSIPIGPGRAFFATGDIIGDIRQAHC
>REF688447
CTRPNNNTRKSIPIGPGRAFFTTGDIIGDIRQAHC
>REU744004
CTRPNNNTRKSIPIGPGRAFYATGDIIGDIRKAHC
>RAF540997
CTRPNNNTRKSIPIGPGRAFYATGDIIGDIRQAHC
>RJN002043
CTRPNNNTRKSIPIGPGRAFYATGDIIGNIRQAHC
>RDQ061521
CTRPNNNTRKSIPIGPGRAFYATGEIIGDIRQAHC
>RDQ002202
CTRPNNNTRKSIPIGPGRAFYATGEIIGDIRQAYC
>REU576991
CTRPNNNTRKSIPIGPGRAFYATGEIIGNIRQAHC
>RDQ061523
CTRPNNNTRKSIPIGPGRAFYATGETIGDIRQAHC
>RAF180901
CTRPNNNTRKSIPIGPGRAFYATGQIIGDIRQAYC
>RHQ644913
CTRPNNNTRKSIPIGPGRAFYTTEIIGNIRQAHC
>RHQ644904
CTRPNNNTRKSIPIGPGRAFYTTGDIIGDIRKAHC
>RAF254781
CTRPNNNTRKSIPIGPGRAFYTTGDIIGDIRQAHC
>REF688448
CTRPNNNTRKSIPIGPGRAFYTTGDIIGNIRQAHC
>RAF005495
CTRPNNNTRKSIPIGPGRAFYTTGEIIGDIRKAHC
>RAF541016
CTRPNNNTRKSIPIGPGRAFYTTGEIIGDIRQAHC
>RDQ002255
CTRPNNNTRKSIPIGPGRAFYTTGEIIGNIRQAHC
>RDQ002254
CTRPNNNTRKSIPIGPGRAFYTTGGIIGDIRQAHC
>RAF199032
CTRPNNNTRKSIPIGPGRAFYTTGQIIGDIRQAHC
>RAF021500
CTRPNNNTRKSIPIGPGRAFYTTGQIIGDIRQAYC
>RJN002029
CTRPNNNTRKSIPIGPGRAIYTTGGIIGDIRQAHC
>RJN002060
CTRPNNNTRKSIPIGPGRAIYTTGGIIGDMRQAHC
>RHQ645010
CTRPNNNTRKSIPIGPGRAIYTTGQIIGDIRQAHC
>RAF541013
CTRPNNNTRKSIPIGPGRALYATGDIIGDIRKAHC
>RAJ418478
CTRPNNNTRKSIPIGPGRALYATGDIIGEIRQAFC
>RAF540996
CTRPNNNTRKSIPIGPGRALYATGEIIGQIRRAYC
>RAY842808
CTRPNNNTRKSIPIGPGRAMYATGDIIGDIRQAHC
>RDQ061536
CTRPNNNTRKSIPIGPGRASYATGDIIGDIRQAHC
>RHM246231
CTRPNNNTRKSIPIGPGRAYVATGDIIGDIRKAHC
>RJF507750
CTRPNNNTRKSIPIGPGRVFFATGGIIGDIRRAHC
>RHM239594
[truncated: 1,537 more rows]

## Sheet: webPSSM
Training set		Validation set
CCR5	X4-using	NSI:CCR5 SI:X4-using		Jensen, M. A., Coetzer, M., van 't Wout, A. B., Morris, L. & Mullins, J. I. A reliable phenotype predictor for human immunodeficiency virus type 1 subtype C based on envelope V3 sequences. Journal of virology 80, 4698-4704, doi:10.1128/JVI.80.10.4698-4704.2006 (2006).
>95ZW84 ZW C NSI u20 BATRA (2000)	>95ZW748 ZW C SI u1 BATRA (2000)	>C.ZM.89.ZM20 phen SI
CTRPNNNTRKSMRIGPGQTFYATGDIIGDIRQAHC	CTRPNNNVRKHIRIGIGKVFYA-NDIIGDIRQARC	CARPGNNTRKSIRIGPGQTFFATGAIIGDIRQAHC
>95ZW295 ZW C NSI u21 BATRA (2000)	>95ZW2036 ZW C SI u2 BATRA (2000)	>C.ZW.01.TC28_2 phen SI
CTRPNNNTRKSMRIGPGQVFYATDGIIGDIRQAHC	CIRPGNNTRKSIRIGPGQVFYAATNIIGNIRQAHC	CGRPNNHRIKGLRIGPGRAFFAMGAIGGEIRQAHC
>95ZW377 ZW C NSI u22 BATRA (2000)	>95ZW2288 ZW C SI u3 BATRA (2000)	>C.ZW.01.TC03_1 phen SI
CTRPSNNTRKSIRIGPGQTFYATNDIIGDIRQAHC	CTRPNNNTRKSVRIGPGQVFYA-NDIIGDIRQAHC	CIRPGNNTSKSIRIGQRRPVYVH-KIIGDIRQAHC
>95ZW530 ZW C NSI u23 BATRA (2000)	>ET030 ET C SI/CXCR4 u4 ABEBE (1999)	>C.ET.97.PHD79C1 phen SI
CTRPGNNTRKSIRIGPGQAFFATGDIIGDIRQAHC	CTRPNNNTRKSIRIGPGQAFYATGTIIGDIRQAHC	CIRPNNNTRKSVRIGPGQAFYATGDIIGDIRQAHC
>95ZW560 ZW C NSI u24 BATRA (2000)	>ET074 ET C SI/CXCR4 u5 ABEBE (1999)	>C.ZW.01.TC28_1 phen SI
CTRPGNNTRKSIRIGPGQTFYAANGIIGDIRQAHC	CTRPNNNTRKSIGIGPGQAFYARGDIIGDIRQAFC	CMRPNNNTRKSVRIGPGQTFFATGAIIGNIRQAHC
>95ZW734 ZW C NSI u25 BATRA (2000)	>ET074MT ET C SI/CXCR4 u5 ABEBE (1999)	>AC.RW.92.92RW009_di1sCD phen SI
CTRPNNNTRKSIRIGPGQAFYATGDIIGDIRQAHC	CTRPNYTKRRSIGIGPGQAFFARGGITGDIRQAFC	CPRPNNNTRKSVHIGPGQAFYATGDVIGDIRQAYC
>95ZW820 ZW C NSI u26 BATRA (2000)	>ET079MT ET C SI/CXCR4 u6 ABEBE (1999)	>AC.RW.92.92RW009_1gCR AC.RW.92.92RW009_1gER AC.RW.92.92RW009_14 AC.RW.92.92RW009_2 AC.RW.92.92RW009_3 AC.RW.92.92RW009_4 A1C.RW.92.92RW009_06 phen SI SI SI SI SI SI SI
CTRPNNNTRKSIRIGPGQAFYATNGIIGDIRQAHC	CTRPNNNIRKSVRIGRGHTFYATGAIRGDIRQTHC	CSRPNNNTRKSVHIGPGQAFYATGDVIGDIRQAYC
>95ZW979 ZW C NSI u27 BATRA (2000)	>ET030MT ET C SI/CXCR4 u4 ABEBE (1999)	>C.ZW.01.TC22 phen SI
CTRPGNNTRKSIRIGPGQTFYATNGIIGDIRQAHC	CTRPYNTIRKRIKIGPGHAFHTTKTIRGDIRQAFC	CTRPGNKTRQSIRIGRGQSFHATGAIIGDIRKAYC
>95ZW1100 ZW C NSI u28 BATRA (2000)	>ET030A6 ET C SI/CXCR4 u4 ABEBE (1999)	>C.ZW.01.TC30 phen SI
CTRPGNNTRRSMRIGPGQTFYATGAIIGDIRQAHC	CTRPYNTIRTRIKIGPGHAFHTTKTIRGDIRQAFC	CTRPGNNT-----IGPGRTFYATDRIIGDIRQAHC
>95ZW1226 ZW C NSI u29 BATRA (2000)	>ET030A11 ET C SI/CXCR4 u4 ABEBE (1999)	>C.ZW.01.TC29 phen SI
CTRPSNNTRKSMRIGPGQTFYATGDIIGDIRQAHC	CTRPYNTIRKRIKIGPGHAFHTTKTIRGDIRQAFC	CTRPGNNTRKGLRIGPGRTIYATEVTVGDIRQAYC
>95ZW1373 ZW C NSI u30 BATRA (2000)	>ET030A12 ET C SI/CXCR4 u4 ABEBE (1999)	>C.ZA.99.DU179 phen SI
CTRPNNNTRKSIRIGPGQTFYATGEIIGDIRQAHC	CTRPYNTIRTRIKIGPGHAFHTTKTIRGDIRQAFC	CTRPGNNTRKSIRIGPGQAFYTNH-IIGDIRQAYC
>95ZW1373 ZW C NSI u31 BATRA (2000)	>ET030B6 ET C SI/CXCR4 u4 ABEBE (1999)	>A1C.SE.96.SE9488 phen SI
CTRPNNNTRKSVRIGPGQTFYATGEIIGDIRQAHC	CTRPNNNTRKSIRIGPGHAFHATGAIIGDIRQAYC	CTRPGNNTRRSVHIGPGQAFYATGDITGDIRKAHC
>95ZW1607 ZW C NSI u32 BATRA (2000)	>ET030C11 ET C SI/CXCR4 u4 ABEBE (1999)	>C.ZW.01.TC25 phen SI
CTRPNNNTRKSIRIGPGQTFYATNDIIGDIRQAHC	CTRPYNTIRTRIKIGPGHAFHTTKTIRGDIRQAFC	CTRPGNNTRRSVRIGPGQSFHATGTIIGDIRQAHC
>95ZW1614 ZW C NSI u33 BATRA (2000)	>ET030F7 ET C SI/CXCR4 u4 ABEBE (1999)	>C.ZW.01.TC03_2 phen SI
CTRPNNNTRKSIRIGPGQAFYATDGIIGDIRQAHC	CTRPYNTIRKRIKIGPGHAFHTTKTIKGDIRQANC	CTRPGNNTRTSIRIGPGQTFYTS-KVIGDIRQAHC
>95ZW1624 ZW C NSI u34 BATRA (2000)	>ET074C1 ET C SI/CXCR4 u5 ABEBE (1999)	>C.ZA.99.ZASW7 phen SI
CTRPGNNTRKSIRIGPGQAFFATNDIIGDIRQAHC	CTRPNYTKRRSIGIGPGQAFFARGGITGDIRQAFC	CTRPGSNKQRNIRIGPGRAFHTNGVI-GDIRKAYC
>95ZW1733 ZW C NSI u35 BATRA (2000)	>ET074C4 ET C SI/CXCR4 u5 ABEBE (1999)	>C.ZW.01.TC13 phen SI
CTRPNNNTRKSIRIGPGQAFYATGGIIGDIRRAYC	CTRPNYTKRRSIGIGPGQAFFARGGIGRDIRQAFC	CTRPNN-TRKSVGIGPGKTFYAHGEVIGNIRQAHC
>95ZW1782 ZW C NSI u36 BATRA (2000)	>ET074D6 ET C SI/CXCR4 u5 ABEBE (1999)	>C.ZA.99.99ZASW20 C.ZA.99.99ZASW20 phen SI SI
CTRPNNNTRKSIRIGPGQTFFATDDIIGDIRQAHC	CTRPNYTKRRSIGIGPGQAFFARGGIGRDIRQAFC	CTRPNNNTRKSIRIGRGQTFYVTGQIIGDVRQAHC
>95ZW1875 ZW C NSI u37 BATRA (2000)	>ET074E7 ET C SI/CXCR4 u5 ABEBE (1999)	>C.ZW.x.Z2288 phen SI
CTRPNNNTRKSIRIGPGQSFYATGDIIGDIRQAHC	CTRPNYTKRRSIGIGPGQAFFARGGIGRDLRQAFC	CTRPNNNTRKSVRIGPGQVFYAN-DIIGDIRQAHC
>95ZW2101 ZW C NSI u38 BATRA (2000)	>ET074F3 ET C SI/CXCR4 u5 ABEBE (1999)	>C.ZW.01.TC08 phen SI
CTRPGNNTRKSIRIGPGQAFFATGDIIGDIRQAHC	CTRPNYSKRRSIGIGPGQAFFARGGITGDIRQAFC	CTRPNNNTRKSVRIGRGQAIYAKKAIIGDIRQAHC
>95ZW2107 ZW C NSI u39 BATRA (2000)	>ET074G2 ET C SI/CXCR4 u5 ABEBE (1999)	>C.ZW.01.TC23 phen SI
CTRPGNNTRTSIRIGPGQAFYATNDIIGDIRQAHC	CTRPNYTKRRSIGIGPGQAFFARGGITGDIRQAFC	CTRPNNNTRKSVRIGRGQTFYATG-IVGDIRQAHC
>95ZW2396 ZW C NSI u40 BATRA (2000)	>ET074H1 ET C SI/CXCR4 u5 ABEBE (1999)	>C.ZW.x.Z748 phen SI
CTRPSNNTRRSIRIGPGQAFYATDEIIGNIRQAHC	CKRPNINKRKSIGIGPGQGFLARGGITGDIRQAFC	CTRPNNNVRKHIRIGIGKVFYAN-DIIGDIRQARC
>95ZW2516 ZW C NSI u41 BATRA (2000)	>ET074H3 ET C SI/CXCR4 u5 ABEBE (1999)	>C.ET.97.PHD74E7 phen SI
CTRPSNNTRKSVRIGPGQTFYATGDIIGDIRQAHC	CTRPNYIKRKSIGIGPGQAFFARGGIGRDLRQAFC	CTRPNYIKRKSIGIGPGQAFFPRGGIGRDIRQAFC
>ET3098 ET C NSI/CCR5 u42 BJORNDAL (1999)	>ET079B8 ET C SI/CXCR4 u6 ABEBE (1999)	>C.ZW.01.TC04 phen SI
CTRPNNNTRKSIRIGPGQTFYATGDIIGDIRQAHC	CTRPNNNIRKSVRIGRGHTFYATGAIKGNIRQAHC	CTRPSNNTRKSARVGPGQAFYAIKKIIGDIRQAHC
>ET3099 ET C NSI/CCR5 u43 BJORNDAL (1999)	>ET079E7 ET C SI/CXCR4 u6 ABEBE (1999)	>C.ET.97.074D3 phen SI
CTRPNNNTRKSIRIGPGQTFYATGDIIGDIRQAHC	CTRPNNNIRKSVRIGRGHTFYATGAIRGNIRQTHC	CTRPNNNTRKSIGIGPGQAFYARGDIIGDLRQAFC
>ET3100 ET C NSI/CCR5 u44 BJORNDAL (1999)	>ET079H8 ET C SI/CXCR4 u6 ABEBE (1999)	>C.SN.90.90SE_364 phen NSI
CTRPNNNTRKSIRIGPGQTFYATGGIIGDIRQAHC	CTRPNNNIRKSVRIGRGHTFYATGNIIGDIRQAHC	CARPNNNTRKSMRIGPGQTFYATGDIIGDIRQAHC
>ET3101 ET C NSI/CCR5 u45 BJORNDAL (1999)	>TV005 ZA C SI/R5X4 u7 TREURNICHT (2002)	>C.ZA.99.99ZASW35 phen NSI
CTRPNNNTRKSMRIGPGQTFYATGDIIGDIRQAHC	CTRPNNNTRKSIRIGPGQTFYATGDIIGDIRQAHC	CARPNNNTRTSVRIGPGQAFYATNDIIGKIRQAHC
>ET3347 ET C NSI/CCR5 u46 BJORNDAL (1999)	>ET074E2 ET C SI/CXCR4 u5 ABEBE (1999)	>C.ZW.01.TC26 phen NSI
CTRPNNNTRKSIRIGPGQTFYATGEIIGNIRQAYC	CTRPNNNTRKSIGIGPGQAFYARGDIIGDIRQAFC	CIRPGNNTRKSVRIGPGQAFFATGDIIGNIRQAHC
>ET3348 ET C NSI/CCR5 u47 BJORNDAL (1999)	>ET079A1 ET C SI/CXCR4 u6 ABEBE (1999)	>C.ZA.90.90ZA514 phen NSI
CTRPSNNTRKSMRIGPGQTFYATGDIIGNIRQAHC	CTRPNNNTRKSVRIGPGQTFYATGAIIGDIRQAHC	CIRPGNNTRKSVRIGPGQTFFATGEIIGKIREAHC
>ET3349 ET C NSI/CCR5 u48 BJORNDAL (1999)	>ET079A7 ET C SI/CXCR4 u6 ABEBE (1999)	>C.FR.93.FRMP169 phen NSI
CTRPNNNTRKSMRIGPGQTFYATGDIIGDIRQAYC	CTRPNNNTRKSVRIGPGQTFYATGAIIGDIRQAHC	CIRPGNNTRKSVRIGPGQTFYATGDIIGDIRKAYC
>ET3350 ET C NSI/CCR5 u49 BJORNDAL (1999)	>ET079B12 ET C SI/CXCR4 u6 ABEBE (1999)	>C.ZA.98.98ZA528 phen NSI
CTRPSNNTRKSMRIGPGQTFYATGDIIGDIRQAHC	CTRPNNNTRKSVRIGPGQTFYATGAIIGDIRQAHC	CIRPGNNTRQSIRIGPGQTFFATGDIIGDIRQALC
>ET2526 ET C NSI/CCR5 u50 BJORNDAL (1999)	>ET079F5 ET C SI/CXCR4 u6 ABEBE (1999)	>C.ZW.01.TC19 phen NSI
CTRPNNNTTESIRIGPGQTFYATGDIIGDIRKAYC	CIRPNNNTRKSVGIGPGQAFYATGDIIGDIRQAHC	CIRPGNNTRQSVRIGPGQTFYATGDIIGDIREAHC
>92BR025 BR C NSI/CCR5 u51 BJORNDAL (1999)	>TM1 ZA C SI/R5X4 COETZER (SUBM)	>A1CDGKU.ZA.99.CM4 phen NSI
CTRPNNNTRKSIRIGPGQAFYATGEIIGDIRQAHC	CTRPNNNTRKNVRIGRGQTFYANGRIIGNIRQAHC	CIRPTNNTRQSIRFGPGQVFFGTDV-IGDIRQAHC
>92BR025.9 BR C NSI u51 GAO (1996)	>TM2 ZA C SI/CXCR4 COETZER (SUBM)	>C.ZA.98.TV007A C.ZA.98.TV007B phen NSI NSI
CTRPNNNTRKSIRIGPGQAFYATGEIIGDIRQAHC	CARPGNNTRKMMRIGRGQTFYANGQVIGDIRQAHC	CPRPNHNTRRSIRIGPGQAFYATGDIIGDIRQAHC
>93MW959 MW C NSI u52 GAO (1996)	>TM9 ZA C SI/CXCR4 COETZER (SUBM)	>C.ZW.01.TC17 phen NSI
CTRPNNNTRRSIRIGPGQVFYANNDIIGDIRQAHC	CTRPYYNKRRSMRIGRGQALYATKEITGDIRRAYC	CTR-GNNTRKSVRIGPGQTFYATGEIIGDIRKAHC
>93MW960 MW C NSI u53 GAO (1996)	>TM18c ZA C SI/R5X4 u10 COETZER (SUBM)	>C.ZA.99.99ZASW38_1 phen NSI
CTRPNNNTRKSIRIGPGQTFYATNEIIGNIREAHC	CTRPNNNTRRSIRIGPGAAYYANNDIIGDIRQAYC	CTRPGNNPRKSVRIGPGQAFYATGDIIGDIRQAYC
>93MW965 MW C NSI u54 GAO (1996)	>RP1 ZA C SI/R5X4 COETZER (SUBM)	>C.FR.90.FRMP19 phen NSI
CTRPNNNTRKSVRIGPGQTFYATGAIIGDIRQAHC	CIRPGNNTRKRVRLGPGQTFYATGRVIRDIRQAHC	CTRPGNNTRESIRIGPGQTFYATGDIIGDIRQAHC
>SE8337 MW C NSI/CCR5 u55 ALAEUS (1997)	>99ZASW7 ZA C CXCR4 u12 PAPATHANASOPOULOS (2002)	>C.ZW.01.TC35 phen NSI
CIRPXNNTRKSIRIGPGQAFXATNXIIGDIRXAHC	CTRPGSNKQRIRNIGPGRAFHTNG-VIGDIRKAYC	CTRPGNNTRKSIRIGPGQAFYATGEIIGDIRQAHC
>SE7159 UG C NSI/CCR5 u56 ALAEUS (1997)	>SW12 ZA C SI/CXCR4 u13 CILLIERS (2003)	>C.ZW.01.TC31 phen NSI
CTRPSNNTRRSVRIGPGQAFYTTGXIIGDIRQAHC	CMRPGNNTRKRVRIGPRQTFYAPGGINKDIRQAHC	CTRPGNNTRKSIRIGPGQAFYATGGIIGDIRQAHC
>SE8056 ZA C NSI/CCR5 u57 ALAEUS (1997)	>SW20 ZA C SI/R5X4 u14 CILLIERS (2003)	>C.FR.93.FRMP129 phen NSI
CVRPXNNTRKSMRIGPGQTFYATGXXIGDIRQAHC	CTRPNNNTRKSIRTGRGQTFYVTGQIIGDVRQAHC	CTRPGNNTRKSIRIGPGQTFYATGDIIGDIRQAHC
>SE7854 ET C NSI/CCR5 u58 ALAEUS (1997)	>SW30c ZA C SI/R5X4 u15 NICD (UNPUBL)	>C.FR.92.FRMP148 phen NSI
CTRPNNNTRKSMRIGPGQTFYATGDIIGDIRQAHC	CTRPNNNTRKSVRIGRGLSFYTTGKVLGNIRQAHC	CTRPGNNTRKSMRIGPGQTFYATGAIIGDIRQAHC
>SE6077 MZ C NSI/CCR5 u59 ALAEUS (1997)	>SW30sr ZA C SI/R5X4 u15 CILLIERS (2003)	>C.ZA.99.99ZASW38_2 phen NSI
CTRPSNNTRKSVRIGPGQTFYATGDVIGDIRQAHC	CTRPNNNTRKSVRIGRGHAFYTTGKVIGNIRQAHC	CTRPGNNTRKSVRIGPGQAFYATGDIIGDIRKAYC
>SE7410 ER C NSI/CCR5 u60 ALAEUS (1997)	>99ZACM9 ZA C R5X4 u16 PAPATHANASOPOULOS (2002)	>C.ZA.92.92ZA517 phen NSI
CTRPSNNTRESIRIGPGQTFYATGDIIGDIRQAHC	CARPGNNTIKRIRIGPRYAFYAKETIIGDIRQAHC	CTRPGSNTRKSIRIGPGQAFFATGDIIGDIRQAHC
>SE8565 ZW C NSI/CCR5 u61 ALAEUS (1997)	>DU36 ZA C SI u17 COETZER (SUBM)	>C.FR.92.FRMP41 phen NSI
CIRPNNNTRXSIRIGPGQAFYATNSIIGDIRQAHC	CTRPDNNISMKRIKGPGRAFVATKGIKGDIRQAHC	CTRPHNNTRKSIRIGPGQTFYATGDIIGDIRQAHC
>SE8684 TZ C NSI/CCR5 u62 ALAEUS (1997)	>DU151MarchOO ZA C SI/R5X4 u18 MP NICD (UNPUBL)	>C.ZA.98.98ZA502 phen NSI
CTRPNNNTRESIXIGPGQTFYATGXIIGDIRQAHC	CTRPNSNKRRGVRIGPGLSFFATRKIIGDIRQAHC	CTRPHNNTRKSVRIGPGQAFYATGDIIGNIRQAHC
>SE8899 ET C NSI/CCR5 u63 ALAEUS (1997)	>DU151MayOO ZA C SI/R5X4 u18 MP NICD (UNPUBL)	>C.MW.93.960 phen NSI
CTRPNNNTRESIRIGPGQSFYAMGDIIGDIRQAHC	CTRPNSNKRRGVRIGPGLAFFATRKIIGDIRQAHC	CTRPNN-TRKSIRIGPGQTFYATNEIIGN-REAHC
>SE8848 ER C NSI/CCR5 u64 ALAEUS (1997)	>DU151MT2 ZA C SI/CXCR4 u18 COETZER (SUBM)	>C.ZW.01.TC39 phen NSI
CTRPNNNTRESIRIGPGQTFYATGDIIGDIRQAYC	CTRPNSNKRRGVRIGPGLSFFATRRIIGDIRQAHC	CTRPNNN-RESVRIGPGQVFYA-NGIIGDIRQAHC
>SE8879 SO C NSI/CCR5 u65 ALAEUS (1997)	>DU179MAR99 ZA C SI u19 COETZER (SUBM)	>C.ZW.01.TC24 phen NSI
CTRXNNNTRXSIRIGPGQTFYATGDIIGDIRQAHC	CTRPGNNTRKSIRIGPGQAFY-TNHIIGDIRQAHC	CTRPNNNTRDSVRIGPGQVFYANKGIIGDIRQAHC
>SE8890 KE C NSI/CCR5 u66 ALAEUS (1997)	>DU179MAY99 ZA C SI/R5X4 u19 VAN HARMELEN (2001)	>C.ZW.01.TC12 phen NSI
CXRPNNNTRRSVRIGPGQTFYATGDIIGNIRHAYC	CTRPGNNTRKSIRIGPGQAFY-TNHIIGDIRQAYC	CTRPNNNTRESVRIGPGQVFYATGDIIGNIRQAHC
>SE9085 TZ C NSI/CCR5 u67 ALAEUS (1997)	>DU179FEB00 ZA C SI/R5X4 u19 COETZER (IN PREP)	>BC.BR.92.92BR023 BC.BR.92.92BR023 phen NSI NSI
CTRPNNNTXKSXRIGPGQTFXATGXVIGDIRXAYC	CTRPGNKTRRSIRIGPGQAFYTTNTI-GDIRQASC	CTRPNNNTRKSIHIGPGKAFYATGEIIGNIRQAYC
>SE9279 ET C NSI/CCR5 u68 ALAEUS (1997)	>DU179MAY00 ZA C SI/R5X4 u19 COETZER (IN PREP)	>C.ZA.98.TV014 phen NSI
CXRPNNNTXKSMXIXPXQTFYATXAIIGDIRQAHC	CTRPGNKTIRSIRLGPGQAFY-TNK--GDIRQASC	CTRPNNNTRKSINLGQGRAWYATGAIIGDIRQAHC
>SE9283 BW C NSI/CCR5 u69 ALAEUS (1997)	>DU179D ZA C SI/CXCR4 u19 COETZER (IN PREP)	>C.ET.97.085 phen NSI
CXRPSNNTRQSIRIGPGQTFYATGDIIGDIRQAHC	CTRPGNKTIRSIRIGPGRTFY-TNK--GDIRQAYC	CTRPNNNTRKSIR-GPGQTFYATGDI-GNIRQAHC
>SE9337 ZW C NSI/CCR5 u70 ALAEUS (1997)		>C.ZA.98.TV008A C.ZA.98.TV008B phen NSI NSI
CTRPSNNTRKSVRIRPGQAFYATNEVIRDIRQAHC		CTRPNNNTRKSIRIGPGQTFFATNDIIGDIRQAYC
>SE9338 ZW C NSI/CCR5 u71 ALAEUS (1997)		>C.ZW.01.TC07 phen NSI
CTRPSNNTRKSVRIGPGQTFYATNEVIGDIRQAHC		CTRPNNNTRKSIRIGPGQTFYATGDIIGNIRQAHC
>SE7564 TZ C NSI/CCR5 u72 ALAEUS (1997)		>C.ZW.01.TC27 phen NSI
CVRPNNNTRTSIRIGPGQXFYATNGIIGDIRQAHC		CTRPNNNTRKSIRIGPGQVFYAPGDIIGDIRQAHC
>ET005 ET C NSI/CCR5 u73 ABEBE (1999)		>C.ZW.01.TC34 phen NSI
CTRPNNNTRKSMRIGPGQTFYATGDIIGDIRQAHC		CTRPNNNTRKSIRIGPGQVFYATGEIIGDIRQAHC
>ET006 ET C NSI/CCR5 u74 ABEBE (1999)		>C.ZW.01.TC11 phen NSI
CARPNNNTRKSIRIGPGQTFYATGAIIGNIRQAHC		CTRPNNNTRKSIWLGPGQAFYA-N-IIGDIRQA-C
>ET009 ET C NSI/CCR5 u75 ABEBE (1999)		>C.ZA.98.98ZA445 phen NSI
CARPNNNTRKSIRIGPGQTFYATGAIIGDIRQAHC		CTRPNNNTRKSMRIGPGQTFFATGDIIGNIRQAHC
>ET019 ET C NSI/CCR5 u76 ABEBE (1999)		>C.ZW.01.TC36 phen NSI
CTRPGNNTRKSMRIGPGQTFYATGDIIGDIRQAHC		CTRPNNNTRKSVGIGPGQAIYATGAIIGDIRQAYC
>ET020 ET C NSI/CCR5 u77 ABEBE (1999)		>C.ZA.98.TV001A C.ZA.98.TV001B C.ZA.98.TV001 phen NSI NSI NSI
CTRPGNNTRKSMRIGPGQTFYATGDIIGDIRQAHC		CTRPNNNTRKSVRIGPGQAFYATNDVIGNIRQAHC
>ET024 ET C NSI/CCR5 u78 ABEBE (1999)		>C.ZW.01.TC02 phen NSI
CTRPNNNTRKSIRIGPGQTFYATGGIIGDIREAYC		CTRPNNNTRKSVRIGPGQTFYATNGIIGDIRQAHC
>ET028 ET C NSI/CCR5 u79 ABEBE (1999)		>C.ET.02.02ET_288 phen NSI
CTRPNNNTRKSMRIRPGQTFYATGAIIGDIRQAHC		CTRPNNNTRQSIRIGPGQTFYATGEIIGDIRQAHC
>ET029 ET C NSI/CCR5 u80 ABEBE (1999)		>C.ZW.01.TC16 phen NSI
CTRPNNNTRRSVRIGPGQTFYATGEIIGKIRQAYC		CTRPNNNTRRSIRIGPGQAFY-TQKIIGDIRQAHC
>ET032 ET C NSI/CCR5 u81 ABEBE (1999)		>C.ZA.98.TV018 phen NSI
CTRPSNNTRESIRIGPGQTFYATGGIIGDIRQAHC		CTRPNNNTRRSMRIRPGQTFYATGEIIGDIRQAYC
>ET033 ET C NSI/CCR5 u82 ABEBE (1999)		>A2C.ZA.98.DU178 phen NSI
CTRPNNNTRKSMRIGPGQTFYATGEIIGDIRQAYC		CTRPNNNTRRSVRIGPGQAFY-TSDIIGDIREAHC
>ET035 ET C NSI/CCR5 u83 ABEBE (1999)		>C.FR.92.FRMP130 phen NSI
CTRPNNNTRKSVRIGPGQTFYATGEIIGDIRHAYC		CTRPNNNTRRSVRIGPGQTFYATGAIIGDIRQAHC
>ET036 ET C NSI/CCR5 u84 ABEBE (1999)		>C.ZW.01.TC15 phen NSI
CIRPNNNTRKSIRIGPGQTFYAAGDIIGDIRQAYC		CTRPNNNTRTSVRIGPGQAFY-TQDIIGNIRQAYC
>ET037 ET C NSI/CCR5 u85 ABEBE (1999)		>C.ZW.01.TC33 phen NSI
CTRPGNNTRKSMRIGPGQTFYATGDIIGDIRQAHC		CTRPNNNTRTSVRIGPGQAFYATGDIIGDIRQAHC
>ET039 ET C NSI/CCR5 u86 ABEBE (1999)		>C.FR.93.FRMP37 phen NSI
CTRPNNNTRKSIRIGPGQTFYATGDIIGDIRQAHC		CTRPSNNTRKSIRIGPGQAFYATNGIIGDIRAAHC
>ET042 ET C NSI/CCR5 u87 ABEBE (1999)		>C.ZW.01.TC32 phen NSI
CTRPNNNTRESIRIGPGQTFYATGDIIGDIREAYC		CTRPSNNTRKSVWLGPGRAFYT-NKVIGNIRKAHC
>ET043 ET C NSI/CCR5 u88 ABEBE (1999)		>C.FR.91.FRMP197 phen NSI
CTRPNNNTRKSMRIGPGQTFYATGDIIGNIRQAHC		CTRPYNNTRQSIRIGPGQTFYATGDIIGDIRKAHC
>ET044 ET C NSI/CCR5 u89 ABEBE (1999)		>C.SO.89.89SM_145 phen NSI
CTRPNNNTRKSIRIGPGQTFYATGGIIGDIRQAHC		CTRYANNTRKSVRIGPGQTFY-TNDIIGDIRQAHC
>ET045 ET C NSI/CCR5 u90 ABEBE (1999)
CTRPGNNKRESIRIGPGQTFYATGDIIGDIRQAYC
>ET046 ET C NSI/CCR5 u91 ABEBE (1999)
CMRPNNNTRESIRIGPGQTFYATGDIIGDIRQAYC
>ET049 ET C NSI/CCR5 u92 ABEBE (1999)
CTRPNNNTRESIRIGPGQTFYATGAIIGDIRQAHC
>ET050 ET C NSI/CCR5 u93 ABEBE (1999)
CTRPNNNTRKSMRIGPGQTFYATGEIIGDIRQAYC
>ET051 ET C NSI/CCR5 u94 ABEBE (1999)
CTRPGNNTRKSMRIGPGQTFYATGDIIGDIRQAHC
>ET054 ET C NSI/CCR5 u95 ABEBE (1999)
CTRPNNNTRRSMRIGPGQTFYATGDIIGDIRQAYC
>ET055 ET C NSI/CCR5 u96 ABEBE (1999)
CTRPNNNTRKSMRIGPGQTFYATGVLIGFIRQAHC
>ET069 ET C NSI/CCR5 u97 ABEBE (1999)
CTRPNNNTRRNVGIGPGHTFYATGAIIGIIRQAHC
>ET070 ET C NSI/CCR5 u98 ABEBE (1999)
CTRPNNNTRKSMRIGPGQTFYATGDIIGDIRQAHC
>ET072 ET C NSI/CCR5 u99 ABEBE (1999)
CTRPNNNTRKSVRIGPGQTFYATGDIIGDIRQAHC
>ET076 ET C NSI/CCR5 u100 ABEBE (1999)
CTRPSNNTRRSVRIGPGQTFYATGDIIGDIRQAHC
>ET077 ET C NSI/CCR5 u101 ABEBE (1999)
CTRPSNNTRASIRIGPGQTFYATGQIIGDIRKAHC
>ET081 ET C NSI/CCR5 u102 ABEBE (1999)
CTRTNNNTRTSIRIGPGQTFYATGDIIGNIRQAHC
>ET085 ET C NSI/CCR5 u103 ABEBE (1999)
CTRPNNNTRKSIRXGPGQTFYATGDIXGNIRQAHC
>ET086 ET C NSI/CCR5 u104 ABEBE (1999)
CTRPGNNTRRSVRIGPGQTFYTAGEIIGDIRQAHC
>ET088 ET C NSI/CCR5 u105 ABEBE (1999)
CTRPGNNTRKSMRIGPGQTFYATGDIIGNIRQAHC
>ET089 ET C NSI/CCR5 u106 ABEBE (1999)
CTRPNNNTRKSMRIGPGQTFYATGDIIGNIRQAHC
>ET091 ET C NSI/CCR5 u107 ABEBE (1999)
CMRPGNNTRKSIRIGPGQTFYATGDIIGDIRQAYC
>ET092 ET C NSI/CCR5 u108 ABEBE (1999)
CTRPNNNTRRSIRIGPGQAFYATGAITGDIRLAYC
>ET094 ET C NSI/CCR5 u109 ABEBE (1999)
CTRPNNNTRKSMRIGPGQTFYATGAIIGNIREAYC
>ET099 ET C NSI/CCR5 u110 ABEBE (1999)
CTRPNNNTRKSMRIGPGQTFYATGDIIGDIRQAHC
>ET100 ET C NSI/CCR5 u111 ABEBE (1999)
CTRPNNNTRESIRIGPRTNFYAIGEIIGDIRKAYC
>ET101 ET C NSI/CCR5 u112 ABEBE (1999)
CTRPGNNTRKSMRIGPGQTFYATGDIIGDIRQAHC
>ET102 ET C NSI/CCR5 u113 ABEBE (1999)
CTRPNNNTRKSMRIGPGQTFYATGDIIGNIRQAHC
>ET104 ET C NSI/CCR5 u114 ABEBE (1999)
CTRPGNNTRKSMRIGPGQTFYATGDIIGDIRQAHC
>ET106 ET C NSI/CCR5 u115 ABEBE (1999)
CTRPGNNTRTSMRIGPGQAFYATGDIIGDIRQAHC
>ET108 ET C NSI/CCR5 u116 ABEBE (1999)
CTRPNNNTRKSMRIGPGQTFYATGDIIGNIRQAHC
>ET115 ET C NSI/CCR5 u117 ABEBE (1999)
CTRPNNNTRRSMRIGPGQTFYATGDIIGDIRQAHC
>ET074D3 ET C NSI/CCR5 u5 ABEBE (1999)
CTRPNNNTRKSIGIGPGQAFYARGDIIGDLRQAFC
>93IN999 IN C NSI/CCR5 u118 LOLE (1999)
CVRPNNNTRESIRIGPGQTFYATGEIIGDIRQAHC
>93IN904 IN C NSI/CCR5 u119 LOLE (1999)
CTRPNNNTRKSIRIGPGQTFYATGEIIGDIRQAHC
>93IN905 IN C NSI/CCR5 u120 LOLE (1999)
CTRPNNNTRKSIRIGPGQTFYATGDIMGDIRQAHC
>93IN101 IN C NSI/CCR5 u121 MOCHIZUKI (1999)
CTRPNNNTRKSIRIGPGQTFYATGDIIGDIRQAHC
>93IN101 IN C NSI/CCR5 u121 TORRE (2000)
CTRPNNNTRKSIRVGPGQTFYATGDIIGDIRQAHC
>TV019 ZA C NSI/CCR5 u122 TREURNICHT (2002)
CTRPGNNTRKSIRIGPGQAFFATGAIIGDIRKAYC
>TV018 ZA C NSI/CCR5 u123 TREURNICHT (2002)
CTRPNNNTRRSMRIGPGQTFYATGEIIGDIRQAYC
>TV014 ZA C NSI/CCR5 u124 TREURNICHT (2002)
CTRPGNNTRKSVRIGPGQTFYATGDIIGDIRQAGC
>TV013 ZA C NSI/CCR5 u125 TREURNICHT (2002)
CTRPNNNTRRSIRIGPGQAFY-TNDIIGDIRQAHC
>TV012 ZA C NSI/CCR5 u126 TREURNICHT (2002)
CTRPNNNTRKSMRIGPGQTFYATGDIIGDIRQAHC
>TV010 ZA C NSI/CCR5 u127 TREURNICHT (2002)
CTRPNNNTRKSVRIGPGQTFYATGEIIGNIREAHC
>TV009 ZA C NSI/CCR5 u128 TREURNICHT (2002)
CTRPGNNTRQSIRIGPGQTFYATGDIIGDIRQAHC
>TV008 ZA C NSI/CCR5 u129 TREURNICHT (2002)
CTRPNNNTRKSIRIGPGQTFYATNDIIGDIRQAYC
>TV007 ZA C NSI/CCR5 u130 TREURNICHT (2002)
CTRPNNNTRRSIRIGPGQAFYATGDIIGDIRQAHC
>TV006 ZA C NSI/CCR5 u131 TREURNICHT (2002)
CTRPGNNTRKSVRIGPGQAFFATNDIIGDIRQAHC
>TV004 ZA C NSI/CCR5 u132 TREURNICHT (2002)
CTRPNNNTRKSIRIGPGQTFYATGEIIGDIRQAHC
>TV003 ZA C NSI/CCR5 u133 TREURNICHT (2002)
CTRPNNNTRKSIRIGPGQTFYATNGIIGNIRQAHC
>TV002 ZA C NSI/CCR5 u134 TREURNICHT (2002)
CTRPGNNTRKSVRIGPGQAFYATGDIIGDIRQAHC
>TV001 ZA C NSI/CCR5 u135 TREURNICHT (2002)
CTRPNNNTRKSVRIGPGQAFYATNDVIGDIRQAHC
>MJ4 BW C CCR5 u136 NDUNGU (2001)
CTRPGNNTRRSVRIGPGQAFYATGDIIGDIRAAHC
>94IN476 IN C CCR5 u137 RODENBURG (2001)
CTRPNNNTRKSIRIGPGQAFYATNGIIGDIRQAHC
>97ZA012 ZA C CCR5 u138 RODENBURG (2001)
CTRPNNNTRKSMRIGPGQTFYATGDIIGDIRQAYC
>98BR004 BR C CCR5 u139 RODENBURG (2001)
CTRPNNNTRESIRIGPGQTFYATGDIIREIRQAHC
>98CN006 CN C CCR5 u140 RODENBURG (2001)
CTRPNNNTRKSIRIGPGQTFYATGDIIGDIRQAHC
>98CN009 CN C CCR5 u141 RODENBURG (2001)
CTRPGNNTRKSIRIGPGQTFYATGEIIGDIRQAHC
>98IN012 IN C CCR5 u142 RODENBURG (2001)
CTRPNNNTRKSIRIGPGQTFYATGGIIGNIRQAHC
>98IN022 IN C CCR5 u143 RODENBURG (2001)
CTRPNNNTRKSIRIGPGQTFYATGDIIGDIREAHC
>98TZ013 TZ C CCR5 u144 RODENBURG (2001)
CTRPGNNTRKSVRIGPGQTFY-TNDIIGDIRQAYC
>98TZ017 TZ C CCR5 u145 RODENBURG (2001)
CTRPGNNTRKSIRIGPGQTFYATGEIIGDIRQAHC
>97ZA003 ZA C CCR5 u146 BALL (2002)
CTRPNNNTRKSIRIGPGQAFYATGDIIGDIRQAYC
>95BRSP006 BR C NSI u147 BONGERTZ (2000)
CTRPNNNTRKSIRIGPGQTFYATGNIIGDIRQAHC
>95ZATB1 ZA C NSI/CCR5 u148 MORRIS (2001)
CTRPGNNTRKSVRIGPGQTFYATGAIIGNIREAHC
>95ZATB2 ZA C NSI/CCR5 u149 MORRIS (2001)
CTRPNNNTRKSIRIGPGQAFFATNDIIGDIRQAHC
>95ZATB3 ZA C NSI/CCR5 u150 MORRIS (2001)
CTRPGNNTRKSVRIGPGQTFYATGDIIGNIRQAHC
>95ZATB4 ZA C NSI/CCR5 u151 MORRIS (2001)
CTRPNNNTRKSIRIGPGQTFYATNGIIGDIRQAHC
>95ZATB5 ZA C NSI/CCR5 u152 MORRIS (2001)
CTRPSNNTRKSIRIGPGQAFYATGDIIGNIRQAYC
>95ZATB6 ZA C NSI/CCR5 u153 MORRIS (2001)
CTRPNNNTRKSVRIGPGQTFYATGGIIGDIRQAHC
>95ZATB7 ZA C NSI/CCR5 u154 MORRIS (2001)
CTRPGNNTRKSMRIGPGQTFYATGDIIGDIREAHC
>95ZATB8 ZA C NSI/CCR5 u155 MORRIS (2001)
CTRPGNNTRKSVRIGPGQVFYATGDIIGDIRQAHC
>95ZATB9 ZA C NSI/CCR5 u156 MORRIS (2001)
CTRPNNNTRKSIRIGPGQAFYATNDIIGDIRHAYC
>95ZATB10 ZA C NSI/CCR5 u157 MORRIS (2001)
CTRPNNNTRQSIRIGPGQTFYATGEIIGNIRQAYC
>CHN19 CN C NSI/CCR5 u158 CHEN (2000)
CTRPNNNTRKSIRIGPGQTFYATGDIIGDIRQAHC
>C011 MW C CCR5 u159 PING (1999)
CTRPNNNTRKSIRIGPGQTFYATGGIIGNIREAHC
>S017 MW C CCR5 u160 PING (1999)
CARPNNNTRKSIRIGPGQAFYATGDIIGDIRQAHC
>C120 MW C CCR5 u161 PING (1999)
CTRPGNNTRKSVRIGPGQTFYATGEIIGNIRQAHC
>S018 MW C CCR5 u162 PING (1999)
CVRPNNNTRKSIRIGPGQTFYA-NDIIGDIRQAHC
>S047 MW C CCR5 u163 PING (1999)
CTRPGNNTRKSVRIGPGQTFYATGDIIGDIRQAHC
>S103 MW C CCR5 u164 PING (1999)
CTRPYNNTRKSMRIGPGQTFYATGDIIGDIRQAHC
>S021 MW C CCR5 u165 PING (1999)
CPRPINNTRWSVRIGPGQTFYATGDIIGDIRQAHC
>S007 MW C CCR5 u166 PING (1999)
CTRPNNNTRKSVRIGPGQTFYATGEIIGDIRQAHC
>C012 MW C CCR5 u167 PING (1999)
CTRPGNNTRRSVRIGPGQAFYATGEIIGNIRRAHC
>S080 MW C CCR5 u168 PING (1999)
CVRPNNNTRRSVRIGPGQTFYATGDIIGDIRQAHC
>S191 MW C CCR5 u169 PING (1999)
CVRPNNNTRKSIRIGPGQTFYATNGIIGDIREAHC
>S031 MW C CCR5 u170 PING (1999)
CTRPNNNTRKSIRIGPGQTFYA-NDIIGDIRQAHC
>C018 MW C CCR5 u171 PING (1999)
CTRPNNNTRKSVRIGPGQAFYATDGIIGDIRQAHC
>S009 MW C CCR5 u172 PING (1999)
CTRPHNNTRKSVRIGPGQTFYATGDIIGDIRQAHC
>S180 MW C CCR5 u173 PING (1999)
CTRPGNNTRTSIRIGPGQTFFANN-IIGDIRQAHC
>S083 MW C CCR5 u174 PING (1999)
CTRPSNNTRKSVRIGPGQTFYATGDIIGDIRQAHC
>D259 ZA C NSI/CCR5 u175 TRKOLA (2001)
CTRPNNNTRESIRIGPGQTFYATGDIIGDIRQAHC
>TM1U-R5 ZA C CCR5 u8 NICD (UNPUBL)
CTRPNNNTRKSMRIGPGQTFYATGEIIGDIRQAHC
>TM18cBIO33 ZA C NSI/CCR5 u10 COETZER (IN PREP)
CTRPNNNTRRSIRIGPGAAYYANNDIIGDIRQAYC
>TM18cU-R5 ZA C CCR5 u10 NICD (UNPUBL)
CTRPNNNTRISIRIGPGAAYYANNDIIGDIRQAYC
>RP1U-R5 ZA C CCR5 u11 NICD (UNPUBL)
CIRPGNNTRKSVRIGPGQTFYATGQVIGDIRQAHC
>SW20U-R5 ZA C CCR5 u14 NICD (UNPUBL)
CTRPNNNTRKSIRTGRGQTFYVTGQIIGDVRQAHC
>SW30U-R5 ZA C CCR5 u15 NICD (UNPUBL)
CSRPKNNTRKSVRIGPGQAFYATGGVIGNIRQAHC
>CM9U-R5 ZA C CCR5 u16 NICD (UNPUBL)
CARPGNNTRKRIRIGPGYAFYAKEAIVGDIRQAHC
>DU151 ZA C NSI/CCR5 u18 VAN HARMELEN (2001)
CTRPNNNTRKSIRIGPGQTFYATGEIIGNIREAHC
>DU151OCT98 ZA C NSI/CCR5 u18 NICD (UNPUBL)
CTRPNNNTRKSIRIGPGQTFYATGAIIGNIREAHC
>DU151NOV98 ZA C NSI/CCR5 u18 COETZER (SUBM)
CTRPNNNTRKSIRIGPGQTFYATGEIIGNIREAHC
>DU151JUN99 ZA C NSI/CCR5 u18 COETZER (SUBM)
CTRPNNNTRKSMRIGPGQSFYATGEIIGDIRQAHC
>DU151a2BIO ZA C NSI/CCR5 u18 COETZER (SUBM)
CTRPNNNTRKSIRIGPGQTFYATGEIIGDIRQAHC
>DU179MAY99U-R5 ZA C CCR5 u19 NICD (UNPUBL)
CTRPGNNTRKSIRIGPGQAFY-TNHIIGDIRQAYC
>DU21 ZA C NSI/CCR5 u176 NICD (UNPUBL)
CTRPSNNTRKSVRIGPGQTFYATNDIIGDIRQAHC
>DU23 ZA C NSI/CCR5 u177 NICD (UNPUBL)
CARPNNNTRKSIRIGPGQAFYATGAIIGNIREAHC
>DU104 ZA C NSI/CCR5 u178 NICD (UNPUBL)
CTRPNNNTRKGVRIGPGQTFYATGDIIGDIRQAHC
>DU123NOV98 ZA C NSI/CCR5 u179 NICD (UNPUBL)
CPRPNNNTRKSIRIGPGQTFYATNDIIGDIRQAHC
>DU123MAR00 ZA C NSI/CCR5 u179 COETZER (SUBM)
CTRPNNNTRKSIRIGPGQTFYATNDIIGDIRQAHC
>DU123MAY00 ZA C NSI/CCR5 u179 COETZER (SUBM)
CTRPNNNTRKSIRIGPGQAFYATNDIIGDIRQAHC
>DU123e ZA C NSI/CCR5 u179 COETZER (SUBM)
CIRPNNNTRKSIRIGPGQTFYATNDIIGDIRQAHC
>DU123f ZA C NSI/CCR5 u179 COETZER (SUBM)
CTRPNNNTRKSIRIGPGQTFYATNDIIGDIRQAHC
>DU156 ZA C NSI/CCR5 u180 NICD (UNPUBL)
CTRPNNNTRKSVRIGPGQTFYATGDIIGDIRQAHC
>DU281 ZA C NSI/CCR5 u181 NICD (UNPUBL)
CTRPSNNTRKSIRIGPGQAFFATNAIIGDIRQAHC
>DU301 ZA C NSI/CCR5 u182 NICD (UNPUBL)
CVRPNNNTRKSIRFGPGQAFYATGDILGDIRQAHC
>DU332 ZA C NSI u183 NICD (UNPUBL)
CTRPNNNTRRSIRIGPGQTFYATGDIIGDIRQAHC
>DU368NOV98 ZA C NSI/CCR5 u184 COETZER (SUBM)
CIRPNNNTRKSIRIGPGQTFYATNAIIGDIRQAHC
>DU368FEVB00 ZA C NSI/CCR5 u184 COETZER (SUBM)
CTRPNNNTRKGIGIGPGQTFYATNAIIGDIRQAHC
>DU368MAY00 ZA C NSI/CCR5 u184 COETZER (SUBM)
CIRPNNNTRKSIRIGPGQTFYATNAIIGDIRQAHC
>DU422JAN99 ZA C NSI/CCR5 u185 WILLIAMSON (2003)
CTRPNNNTRKSVRIGPGQTFYATGEIIGDIREAHC
>DU422 ZA C NSI/CCR5 u185 VAN HARMELEN (2001)
CTRPNNNTRKSVRIGPGQTFYATGEIIGDIREAHC
>DU422 ZA C NSI/CCR5 u185 VAN HARMELEN (2001)
CTRPGNNTRKSIRIGPGQAFYATGDIIGDIRQAHC
>DU422MAY99 ZA C NSI/CCR5 u185 COETZER (SUBM)
CTRPNNNTRKSVRIGPGQTFYATGDIIGDIREAHC
>DU422MAR00 ZA C NSI/CCR5 u185 COETZER (SUBM)
CTRPNNNTRKSVRIGPGQTFYATGDIIGDIREAHC
>DU422MAY00 ZA C NSI/CCR5 u185 COETZER (SUBM)
CTRPNNNTRKSIRIGPGQTFYATGDIIGNIREAHC
>DU422SEP00 ZA C NSI/CCR5 u185 COETZER (SUBM)
CTRPNNNTRKSIRIGPGQTFYATGDIIGNIREAHC
>COT1 ZA C NSI/CCR5 u186 CHOGE (IN PRESS)
CIRPNNNTRKSIRIGPGQTFYATGDIIGDIRKAHC
>COT2 ZA C NSI/CCR5 u187 CHOGE (IN PRESS)
CVRPNNNTRKSIRIGPGQTFYATGDIIGNIRQAHC
>COT9 ZA C NSI/CCR5 u188 CHOGE (IN PRESS)
CTRPNNNTRQSIRIGPGQAFFAAKDIIGDIREAHC
>PET100 ZA C NSI/CCR5 u189 CHOGE (IN PRESS)
CTRPSNNTRKSIRIGPGQAFFATGEIIGDIRQAHC
>PET137 ZA C NSI/CCR5 u190 CHOGE (IN PRESS)
CIRPNNNTRKSIRIGPGQVFYANNDIIGDIRQAHC
>PET192 ZA C NSI/CCR5 u191 CHOGE (IN PRESS)
CTRPGNNTRKSIRIGPGQTFYATGDIIGDIRKAYC
>PET192M ZA C NSI/CCR5 u191 CHOGE (IN PRESS)
CTRPGNNTRKSIRIGPGQTFYATGDIIGDIRKAHC
>PET60 ZA C NSI/CCR5 u192 CHOGE (IN PRESS)
CTRPNNNTRKSIRIGPGQAFYATNDIIGDIRQAHC
>PCP1 ZA C NSI/CCR5 u193 COETZER (SUBM)
CTRPNNNTRKSIRIGPGQTFYATGDIIGDIRQAHC
>TM3 ZA C NSI/CCR5 u194 CHOGE (IN PRESS)
CTRPGNNTRKSIRIGPGQTFYA-NDIIGDIRQAYC
>TM5 ZA C NSI/CCR5 u195 CHOGE (IN PRESS)
CTRPNNNTRQSIRIGPGQTFFATKGIIGDIRQAYC
>TM6 ZA C NSI/CCR5 u196 CHOGE (IN PRESS)
CTRPNNNTRKSIRIGPGQTFYATGDIIGDIRQAHC
>TM7 ZA C NSI/CCR5 u197 CHOGE (IN PRESS)
CTRPNNNTRRSMRIGPGQAFYATGDIIGDIRQAHC
>TM10 ZA C NSI/CCR5 u198 CHOGE (IN PRESS)
CTRPNNNTRKSIRIGPGQTFYATN-IIGDIRQAYC
>TM12 ZA C NSI/CCR5 u199 COETZER (SUBM)
CTRPNNNTRQSVRIGPGQVFYATNDIIGDIRQAYC
>TM19 ZA C NSI/CCR5 u200 CHOGE (IN PRESS)
CTRPSNNTRTSVRIGPGQTFYATGDIIGDIRQAHC
>TM20 ZA C NSI/CCR5 u201 CHOGE (IN PRESS)
CTRPNNNTRTSTRIGPGQAFYATGDIIGDIRQAHC
>TM21 ZA C NSI/CCR5 u202 CHOGE (IN PRESS)
CTRPNNNTRKSIRIGPGQTFYATGEIIGDIRQAHC
>TM24 ZA C NSI/CCR5 u203 CHOGE (IN PRESS)
CTRPGNNTRKSVRIGPGQTFFATGDIIGNIRLAHC
>TM25 ZA C NSI/CCR5 u204 CHOGE (IN PRESS)
CTRPNNNTRQGIGIGPGQTFYAHTNIIGDIRQAHC
>TM26 ZA C NSI/CCR5 u205 CHOGE (IN PRESS)
CIRPGNNTRRSVRIGPGQTFFATGDIIGDIRQAHC
>TM29 ZA C NSI/CCR5 u206 CHOGE (IN PRESS)
CTRPNNNTRKSVRIGPGQTFYATGDIIGDIRQAHC
>TM31 ZA C NSI/CCR5 u207 CHOGE (IN PRESS)
CTRPGSNTRRSIRIGPGQAFY-TQDIIGDIRQAHC
>TM32 ZA C NSI/CCR5 u209 CHOGE (IN PRESS)
CTRPSTYIKKEYGIGPGQTFYATGEIIGNIRQAHC
>SW4 ZA C NSI/CCR5 u209 CHOGE (IN PRESS)
CTRPSNNTRKSIRVGPGQSFHATGEIIGDIRQAHC
>SW5 ZA C NSI/CCR5 u210 CILLIERS (2003)
CTRPNNNTRKSIRIGPGQAFYATGDIIGDIRQAHC
>SW9 ZA C NSI/CCR5 u211 COETZER (SUBM)
CTRPNNNTRKSVRIGPGQTFYAEGEIIGNIRQAHC
>SW14 ZA C NSI/CCR5 u212 CILLIERS (2003)
CIRPNNNTSKSIRIGPGQTFYATGRIIGDIRQAHC
>SW16 ZA C NSI/CCR5 u213 CILLIERS (2003)
CTRPNNNTRKSVRIGPGQTFYATGDIIGDIRQAHC
>SW22 ZA C NSI/CCR5 u214 CILLIERS (2003)
CTRPSNNTRKSIRIGPGQAFYATNEIIGDIRQAHC
>SW23 ZA C NSI/CCR5 u215 CILLIERS (2003)
CARPNNNTRKSVRIGPGQTFYATGGIIGDIRQAHC
>SW26 ZA C NSI/CCR5 u216 CILLIERS (2003)
CTRPSNNTRTSVRIGPGQTFFATNDVIGDIRQAHC
>SW29 ZA C NSI/CCR5 u217 CILLIERS (2003)
CTRPGNNTRKSVRIGPGQTFYATGDIIGNIRQAHC
>SW34 ZA C NSI/CCR5 u220 CILLIERS (2003)
CTRPNNNTTTSVRIGPGQTFYATGDIIGNIRAAHC

## Sheet: CM
>-.HM246206.A.CCR5
CVRPNNNTKKSVIGPGQTYANNIIGDIRKAC
>ACH142.HQ644967.B.CCR5		Shen, H. S. et al. HIV coreceptor tropism determination and mutational pattern identification. Sci Rep 6, 21280, doi:10.1038/srep21280 (2016).
CTRPNNNTRKSIHIGPGRAFYATGDIIGDIRKAHC
>TH020.U08754.01_AE.CCR5
CTRPFNNTRTSLTIGPGQVFYRTGDIIGDIRKAYC
>CW012.AJ418502.B.CCR5
CTRLNNNTRKSIHMGPGRAFYTTGEIIGDIRQAHC
>BP00069.JN687773.B.CCR5
CTRPYNNTRRSIPIGPGRAFYATGEVIGNIRKAYC
>I.DQ061525.B.CCR5
CIRPNNNTRKSIHIGPGRAFYATGEIIGDIRQAHC
>500.HQ377462.B.CCR5
CTRPNNNTRKSISMGPGRAFYATGGIIGNIRQAHC
>Pat1.AF541040.B.CCR5
CTRPNNNTRKSIHIGPGRAFYTTGEIIGDIRQAHC
>CMP013.JX140646.02_AG.CCR5
CMRPNNNTRESVRIGPGQAFYATGEIIGDIRQAHC
>U.DQ061827.B.CCR5
CTRPNNNTRKGIHMGPGKVFYATGQIIGDIRQAHC
>H.EF600077.B.CCR5
CTRPNNNTRKSIHIGPGRAFYATGDIVGDIRQAHC
>s33.EU604591.B.CCR5
CTRPNNNTRKSINIGPGRAWYATGQIIGDIRQAYC
>2365.FJ831855.A.CCR5
CTRPNNNTRRSVRIGPGQAFYATGDIIGDIRQAHC
>J.EF600098.B.CCR5
CTRPNNNTRKGIHIGPGRAFYATGDIIGDIRQAHC
>SR5_F.KF986023.D.CCR5
CTRPNNNTRKSVRIGPGQAFYATGEIIGDIRQAYC
>BP00008.JN687814.C.CCR5
CTRPGNNTRKSIRIGPGQTFYATGEIIGDIRQAHC
>SC33.AY835439.B.CCR5
CTRPGNNTRKSIHIGPGRAFYATGDIIGDIRQAHC
>605F.EU853118.D.CCR5
CLRPYNNTRQGTHIGPGRAFFTTNIVGDIRQAHC
>42.EU293448.C.CCR5
CTRPGNNTRQSIRIGPGQAFYTNNIIGDIRQAHC
>706010164.JX973238.C.CCR5
CTRPGNNTRKSIRIGPGQTFFATGDVIGDIREAHC
>28.FJ977092.C.CCR5
CTRPNNNTRKSIRIGPGQTFYATGDIIGDIRQAHC
>NAB01.EF643670.B.CCR5
CTRPSNNTRKSITIGPGRAFYATGEIIGDIRKAHC
>SR5_M.KF986014.D.CCR5
CTRPNNNTRKSVRIGPGQAFYATGEIIGDIRQAHC
>NAB04.DQ002184.B.CCR5
CTRPNNNTRRSITIGPGRAFYATDIIGDIRQAHC
>P3.FJ653401.B.CCR5
CTRPNNNTRKSIHIAPGRAFYATGDIIGDIRQAHC
>784.HQ377491.B.CCR5
CTRPGNNTRKSIPIGPGRAFYATGDIIGDIRKAHC
>705010534.KC156221.C.CCR5
CTRVGNNTRKSVRIGPGQTFYATGDIIGDIREAHC
>171.AF259038.B.CCR5
CTRPGNNTRKGIHIGPGRAFYTTGQIIGNIRQAHC
>19956.GU455514.B.CCR5
CTRPNNNTRKGIHIGPGRAFYTTGQIIGDIRQAHC
>BP00010.JN687721.C.CCR5
CTRPNNNTRKSVRIGPGQAFYATNGIVGDIRQAHC
>-.HM239624.A.CCR5
CTRPGNNTRKSVRIGPGQTFFATGAIIGDIRQAHC
>19663.HQ644912.B.CCR5
CMRPNNNTRKSIHIGPGRAFYTTGDIIGDIRQAHC
>-.JF896843.B.CCR5
CTRPNNNTRKSIHIGPGRAFYATGQIIGNIRQAHC
>ARP1183.KC113010.B.CCR5
CTRPNNNTRKIHIGPGKTFFATEVIGIRKAHC
>CB1.JN001998.B.CCR5
CTRPNNNTRKSIHITPGRAFYATGEKIGDIRQAHC
>NT15.DQ825473.-.CCR5
CSRPGNNTRRGIHLGPGQAIYVNSIIGDIRRAHC
>RW026.AY669702.A1C.CCR5
CTRPNNNTRRSIRIGGQAFYATGDIIGDIRKAHC
>161.KF770337.C.CCR5
CIRPGNNTRKSMRIGPGQTFYATGEIIGDIRQAHC
>RHGA1581.KC312501.B.CCR5
CTRPNNNTRKGIHIGPGRTFYVTGQIIGDIRQAHC
>CNE30.HM215411.C.CCR5
CTRPNNNTRRSIRIGPGQTFFAHGEIIGDIRQAHC
>258.HQ708060.C.CCR5
CTRPNNNTRKSVRIGPGQTFYATGIIGNIRQAYC
>702010440.KC156283.C.CCR5
CTRPNNNTRKSMRIGPGQTFYATGAIIGNIRQAYC
>RW020.U08764.A.CCR5
CTRPNNNTRKGVRIGPGQAFYATGGIIGDIRQAHC
>702010141.KC156440.C.CCR5
CIRPNNNTRKSVRIGPGQTFYATGEIIGDIREAYC
>LD.AY010823.B.CCR5
CTRPNNNTRKGIHIGPGSAIYATGDIIGDIRQAHC
>702010141.KC156432.C.CCR5
CTRPNNNTRRSVRIGPGQTFYATGEIIGDIREAYC
>X1628.FJ670520.G.CCR5
CTRPNNNTRKSISLGPGQAFYATGDIIGDIRQAHC
>119.DQ002206.B.CCR5
CTRPNNNTRKSIPIGPGRAFYATGEIIGDIRQAYC
>UK7.JN002047.B.CCR5
CTRPNNNTRKSIPIGPGRAIYTTGGIIGDIRQAHC
>ACH18969.EU744095.B.CCR5
CTRLNNNTRKSITFGPGRAFYATGDIIGNIRQAQC
>SC25.EU578419.B.CCR5
CTRPNNNTRRGVTIGPGRVFYTGEVTGDIRQAHC
>SC51.EU577028.B.CCR5
CTRPNNNTRKGITIGPGSVFYTGEIIGDIRQAHC
>705010534.JQ779187.C.CCR5
CTRPGNNTRRSVRIGPGQTFYATGQIIGNIREAHC
>TH023.U08760.01_AE.CCR5
CTRPSNNTRTSINIGPGQVFYRTGDIIGDIRKAYC
>S200.AF153133.C.CCR5
CTRPNNNTRKSMRIGPGQTFYATGDIIGDIRQAHC
>Pat1.AF541049.B.CCR5
CTRPSNNTRKSIPMGPGKAFYATGDITGDIRKAHC
>-.KF268042.01_AE.CCR5
CTRPYNNTRTSIHIGPGQAFYKTGDIIGDIRKAHC
>Pat1.AF541010.B.CCR5
CTRPNNNTRKSIPMGPGKAFYATGDIIGDIRKAHC
>705010067.JX972948.C.CCR5
CTRPNNNRRRSVRIGPGQSFYAYNDIIGNIREAYC
>2-S.AF153144.C.CCR5
CTRPNNNTRKSIRIGPGQTFYANNAIIGNIRQAHC
>PET60.DQ235642.C.CCR5
CTRPNNNTRKSIRIGPGQAFYATNDIIGDIRQAHC
>191647.KC596071.D.CCR5
CTRPSNNTRQSIHLGPGRAYFTTAEITGNIRQAHC
>U.DQ061825.B.CCR5
CTRPNNNTRKGIHMGSGAVFYATGQIIGDTRQAHR
>247.HQ377375.B.CCR5
CTRPNNNTRKGIHLGPGGAFYTTGEIIGDIRKAHC
>MCST4474.KC312591.B.CCR5
CVRPHNNTRKSIRIGPGSTFYATGEVIGDIRQAHC
>455.HQ708066.C.CCR5
CIRPYNNTRKSMRIGPGQTFYATEEVIGDIRQAYC
>ED.AY010777.B.CCR5
CIRPNNNTRRSIHMGPGKAFYATGDIIGDIRQAYC
>S103.AF153152.C.CCR5
CTRPYNNTRKSMRIGPGQTFYATGDIIGDIRQAHC
>ACH19768.EU744114.B.CCR5
CTRPNNNTRKSIHIGPGRAFYATGEIIGNIRQAHC
>-.JF896859.B.CCR5
CTRPNNNTRRSIGIGPGRAFYATGIIGDIRQAHC
>1984_i.HM179798.C.CCR5
CIRPNNNTRTSIRIGPGQAFFATNGIIGNIRQAYC
>246.AY253308.C.CCR5
CTRPGNNKRRSVRIGPGQTFYATGEIIGNIREAHC
>-.U69657.F1.CCR5
CTRPNNNTRKSIHFGPGQAFYATGEIIGDIRKAYC
>1084baby.HM179719.C.CCR5
CTRPNNNTRKSMRIGPGQAFYATGEIIGNIREAHC
>N6.FJ653102.B.CCR5
CTRPNNNTRKSINIGPGRAFYAATDIIGDIRQAHC
>H.DQ061505.B.CCR5
CTRPSNNTRKSITIGPGRAFYTTGEILGEIRQAHC
>ACH172.HQ644953.B.CCR5
CTRPNNNTRKSIHMGPGRAFYATGEIIGDIRQAHC
>424.HQ644892.B.CCR5
CTRPNNNTRKGIHIGPGRAFYTTGEITGDIRKAHC
>-.FJ375997.C.CCR5
TRPNNNTRKSVRIGPGQTFYATGDIIGDIRQAHC
>BLM106.DQ235622.C.CCR5
CARPNNNTRKSIRIGPGQAFYATGEIIGNIRQAHC
>1021mother.JQ003580.01_AE.CCR5
CIRPSNNTRTSITIGPGQVFYRTGEIIGNIRRAYC
>ACH19542.EU744023.B.CCR5
CTRPSNNTRKSIHIGPGRAFYATGEIIGNIRQAHC
>370.JX508882.A1.CCR5
CIRPNNNTRKSVHIGPGQAFYATGAIIGNIRKAHC
>-.HM239619.F.CCR5
CTRPNNNTRKSIHIGPGQAFYATGDIIGDIRKAHC
>32M.EU853000.D.CCR5
CIRPYYNTRGHTHIGAGRAYYITKIIGGIRQTHC
>1449_i.HM179663.A1C.CCR5
CSRYMNNTRRSIPMGPGRVFYATGDVIGDIRQAFC
>s35.EU604569.B.CCR5
CTRPSNNTRKSINMGPGRAFYTTGEIIGDIRQAHC
>19383.HQ644821.B.CCR5
CTRPNNNTRKSIHIGPGRAFYATGEIIGDIRQAHC
>APV_9.DQ869033.B.CCR5
CTRPNNNTRKGVHIGPGRAFYATGEIIGDIRKAHC
>TH026.U08717.B.CCR5
CTRPNNNTRKSIPLGPGQAWYTTGQIIGDIRQAHC
>-.HQ906864.D.CCR5
CERTNNNTRKSIHIGPGQALYATTNIIGDIRNHC
>112.DQ002106.B.CCR5
CTRPNNNTRKSITIGPGRAFYATGDIIGDIRQAHC
>Pat1.AF541016.B.CCR5
CTRPNNNTRKSIPIGPGRAFYTTGEIIGDIRQAHC
>ACH19542.EU744048.B.CCR5
CTRPSNNTRKGIHIGPGRALYATGEIIGDIRQAHC
>510B.AF384315.B.CCR5
CTKPYKKKKSRRIHIGPGRTFHTTGSIGDIRRAHC
>485.HQ377411.B.CCR5
CTRPNNNTRRSIHIGPGSAFYATGDIIGDIRQAHC
>ACH19659.EU744165.B.CCR5
CTRPNNNTRRSIHMGPGRALYTTGAIIGNIRQAHC
>9710A.AF384271.B.CCR5
CTRPGNNTRRSIRIGPGSAFYATGDIIGDIRKAHC
>H13951_DS4.JF508028.B.CCR5
CTRPNNNTRKSINIGPGRAFYTTGEIIGNIRQAHC
>338M.EU853049.D.CCR5
CTRPSNNTRQSTHIGPGQALFTTNVIGNIRQAHC
>77.KF770409.C.CCR5
CTRPGNNTRKSMRIGPGQTFYATGDIIGDIRKAHC
>A.DQ061444.B.CCR5
CTRPSNNTRKSIHIGPGRAFYTTGEIIGDIRQAHC
>RUSP816.GU332506.F.CCR5
CTRPNNNTRKSVRIGPGQAFYTTGEIIGDIRKAHC
>258.HQ708056.C.CCR5
CIRPNNNTRKSVRIGPGQTFYATGDIIGDIRRAYC
>2239.DQ516156.B.CCR5
CTRPNNNTRKDIHIGPGRAFYATGDIIGDIRQAHC
>I.AF199039.B.CCR5
CIRPNNNTRQGIHIGPGKALYTTIIGNIRQAHC
>BP00052.JN687746.04_cpx.CCR5
CTRPGNNTRKSVPIGPGQTWYATGDIIGDIRQAHC
>TH024.U08836.01_AE.CCR5
CTRPSNNTRTSITIGPGQVLYKTGDIIGDIRKAYC
>L564.EU272303.B.CCR5
CTRPNNNTRKSIHLGPGRAWYATGEIIGNIRQAHC
>-.JX535800.01_AE.CCR5
CTRPSNNTRTSMTIGPGQVIYRTGDIIGDIRKAYC
>COT2.DQ235621.C.CCR5
CVRPNNNTRKSIRIGPGQTFYATGDIIGNIRQAHC
>131.JX508865.C.CCR5
CTRPNNNTRKSFRIGPGQTFYATGDIIGDIRQAHC
>121.DQ002248.B.CCR5
CTRPNNNTRKSIHIAPGRAFYATGEIIGDIRQAHC
>C2101.JN944661.01_AE.CCR5
CTRPFNNTRTSVHIGPGQVFYRTGDIIGDIRAVYC
>338F.EU853058.D.CCR5
CTRPSNNTRQSTRIGPGQVLFTTNVIGDIRQAYC
>VI943.AM156917.B.CCR5
CTRPSNNTRKGIHIGPGRAFYATGEIIGDIRQAHC
>N5.FJ653141.B.CCR5
CTRFNNNTRKSIHIGPGRAFYATGEIIGNIRQASC
>2853.FJ831903.02_AG.CCR5
CIRPNNNTRKSIRIGPGQTFYATGDIIGDIRQAYC
>095X14970.JX140657.B.CCR5
CIRPGNNTRKSITMGPGRAFYATGEIIGNIRQAHC
>106.DQ002070.B.CCR5
CIRPNNNTRKSIHIGPGRAFYTTGDIIGDIRQAHC
>101.DQ002035.B.CCR5
CTRPHNNTRKSIPMGPGRAFYTAGQIIGDIRQAHC
>CW010.AJ418494.B.CCR5
CTRPNNNTRKSISFGPGSAMYATGAIIGDIRQAHC
>114.DQ002144.B.CCR5
CTRPNNNTRRGIHIGPGRAFYTTGEIIGDIRQAYC
>-.AF062016.01_AE.CCR5
CTRPSNNTRTSITIPGQVFYTTGDIIGDIRKAYC
>290.JX508876.A1.CCR5
CTRPDNNTRKSVRIGPGQSFYATGDIIGDPKQAHC
>H.EF600078.B.CCR5
CTRPNNNTRKSIHIGPGRALYATGDIIGDIRQAHC
>RHGA1581.KC312489.B.CCR5
CTRPNNNTRKGIHIGPGRTFYATGEIIGDIRQAHC
>Pat1.AF540999.B.CCR5
CTRPNNNTRKSIPIGPGRALYATGEIIGQIRRAYC
>L147.EU272203.B.CCR5
CTRPNNNTRKSIHLGQGRAWYATGEIIGDIRQAHC
>WARO5662.KC312390.B.CCR5
CTRPNNNTRKSIHIGPGSAFYTTGEIIGDIRQAHC
>B380.EF657940.B.CCR5
CIRPNNNTRKSIHMGPGGAFYATGGIIGNIRQAHC
>702010141.JQ779286.C.CCR5
CIRPNNNTRKSVRIGPGQTFYATGDIIGDIREAYC
>703010167.JQ779910.C.CCR5
CTRPGNNTRKSVRIGPGQTYFSTGEIIGNIRQAHC
>-.GU475045.01_AE.CCR5
CTRPSNNTRTSIPIGPGQVFYRTGDIIGDIKKAYC
>-.AF062020.01_AE.CCR5
CTRPSNNTRTSISIGPGQVFYRTGDIIGDIRKAYC
>19383.HQ644825.B.CCR5
CTRPNNNTRRSIHIGPGKAFFATGDIIGDIRQAHC
>Pat1.AF541011.B.CCR5
CTRPNNNTGKSIPIGPGRAFYATGEIIGDIRQAHC
>Pat1.AF541008.B.CCR5
CTRPSNNTRKSIPMGPGKAFYATGDIIGDIRKAHC
>MCST4474.KC312576.B.CCR5
CVRPHNNTRKGIHIGPGSTFYATGEVIGDIRQAHC
>2669_i.HM179933.C.CCR5
CTRPGNNTRKSMWIGPGQAFYATGDIIGDIRQAYC
>N1.FJ653234.B.CCR5
CTRPSNNTSGSIHIGPGRAFDATKTITGDIRQAHC
>707010457.JQ779139.C.CCR5
CTRPGNNTRKSVRIGPGQTFYATGEIIGDIRKAHC
>NAB03.DQ002082.B.CCR5
CTRPNNNTRKSIHIGPGRAFYTTGSIIGDIRQAHC
>T28.AJ810480.B.CCR5
CTRPSNNTRKSVHIGPGRALYTTDIIGDIRKAYC
>703010131.JX972470.C.CCR5
CTRPNNNTRKSVRIGPGQTFYATGEIIGDIRQAYC
>NA134.HF679008.A1.CCR5
CTRPSNNTRKSVHIGPGQAFYATGDVIGDIRQAHC
>ACH19542.EU744039.B.CCR5
CTRPSNNTRKGIHIGPGRAFYTTGEIIGDIRQAHC
>NH2.AB014840.01_AE.CCR5
CTRPSNNTRTSITIGPGQVWYRTGDIIGNIRKAYC
>368M.EU853065.A1.CCR5
CTRPNNNTRKGVHIGPGQAFFATGDIIGNIRQAYC
>39.AF022263.B.CCR5
CTRPNNNTRRSISIGPGRAFYTTGEIIGNIRQAHC
>5.EU293445.C.CCR5
CIRTGNNTRKSVRIGPGQTFYATDGIIGDIRKAYC
>LB26.AF355329.A.CCR5
CIRPNNNTRKGIHIGPGQAFYARGDIIGNIRHAFC
>A.DQ061432.B.CCR5
CTRPNNNTRKSITIGPGRAFYTTGEIIGDIRQAHC
>NYU809.AY372231.A.CCR5
CTRPNNNTRKGIHIGPGRTFYATDAIIGNIRQAHC
>21.EF579980.B.CCR5
CERPGNNTSKGIHIGPGRAFYATENIIGDIRKAHC
>L97.EU272329.B.CCR5
CTRPNNNTRKSIHLGQGRAWYTTGQIIGDIRQAHC
>703010269.KC156238.C.CCR5
CIRPGNNTRRSMRIGPGQTFYATGDIIGDIRKAHC
>PRB931.EU576584.B.CCR5
CTRPNNNTRKGIHIGPGKAFYTTGEIIGNIRQAHC
>TH005.U08745.01_AE.CCR5
CTRPSNNTRTSIPIGPGQVFYRTGDIIGDIRKAYC
>ACH19659.EU744156.B.CCR5
CTRPNNNTRRSIHIGPGRAFYATGDIIGDIRQAHC
>H434.HQ644881.B.CCR5
CTRPSNNTRKSINIGPGRAFYATGDIIGDIRKAYC
>-.HM239634.B.CCR5
CIRPNNNTRKSIHVGPGSALYTTKIIGNIRQAHC
>-.HM239547.B.CCR5
CTRPNNNTRKSIPMGPGQALYATGEIIGDIRQAHC
>ACH19659.EU744150.B.CCR5
CTRPNNNTRKSIHIGPGRAFYTTGGIIGDIRQAHC
>19559.HQ644861.B.CCR5
CTRPSNNTRKSIHMGPGRAFYVTGDVIGDIRQAHC
>490.AF258965.B.CCR5
CTRPNNNTRKSIHLGPGRAFYTTGGIVGNIRQAHC
>M1007.HM368250.B.CCR5
CIRPHNNTRKSIHIGPGRTFYATGDIIGDIRKAHC
>ARP1131.JX140661.BF1.CCR5
CTRPNNNTRKSIRIGPGQAFYATGDIIGDIRKAHC
>Pat2.AF541112.B.CCR5
CVRPNNNTRRGIHIGLGRRFYTTEIVGDIRKAYC
>DU172.AF543913.C.CCR5
CTRPSNNTRKSVRIGPGQTFFATGDIIGDIRQAHC
>-.KF268039.01_AE.CCR5
CTRPSNNTRTSITIGPGQVWYRTGDITGDIRKAYC
>H434.HQ644883.B.CCR5
CTRPNNNTRKSIHIGPGGAFYATGEIIGDIRQAHC
>BP00055.JN687752.B.CCR5
CVRPNNNTRTSIHMGPGKAFYAAGEVIGDIRRAYC
>BR003.U08771.B.CCR5
CTRPNNNTRKSIHMGWGRAFYATGEIIGNIRQAHC
>N5.FJ653124.B.CCR5
CTRFYNNTRKSIHIGPGRAFYATGEIIGNIRQASC
>X1854.EU885763.G.CCR5
CTRPNNNTRRSIPLGPGQAFYATGDIIGDIRQAHC
>UK1_NA21.AF491742.B.CCR5
CTRPNNNTRKSIPMGPGKAFYATGDIIGDIRQAHC
>MP573.AM279358.02_AG.CCR5
CTRPDNNTRKSVRIGPGQAFYTNEIIGDIRKAHC
>-.FJ541288.D.CCR5
CTRPNNNTRQGIHIGPGQALYTSRVIGDIRQAHC
>9714A.AF384280.B.CCR5
CIRPNNNTRTSIPMGPGRAWYAMGDIIGDIRQAHC
>ES22.KF384808.B.CCR5
CTRPGNNTRKGITIGPGRAFYATGKIIGDIRQAHC
>A.DQ061418.B.CCR5
CTRPNNNTRKSINIGPGRAFYTTGEIIGDIRQAHC
>BP00002.JN687784.C.CCR5
CTRPGNNTRRSVRIGPGQTFYATGDIIGNIRQAHC
>700010607.JX972406.B.CCR5
CVRPGNNTRKSITIGPGRAFYATGEIIGDIRKAHC
>Ex15.GQ862780.G.CCR5
CTRPNNNTRKSIRIGPGQAFYATGDIIGDIRQAEC
>700010470.JX972238.B.CCR5
CTRPNNNTRKSIHLGPGSAIYATGQIIGDIRQAHC
>RW021.U16232.A.CCR5
CTRPNNNTRKSVRIGPGQAFYATGDIIGDIRQAHC
>SR20_M.KF986002.D.CCR5
CTRPYNNTLQSIHMGPGKAIYTTKIIGDIRQAHC
>103.DQ002051.01_AE.CCR5
CIRPFENTRTSVRIGPGQVFYKTGDIIGDIRSAYC
>BR026.U08711.B.CCR5
CTRPNNNTRKSITIGPGRAFYATGEIIGDIRQAHC
>269.KF770437.C.CCR5
CIRPGNNTSRSIRIGPGQAFYATGRIVGDIRQAHC
>-.HM246239.B.CCR5
CTRPSNNTRKSISIGPGRAFYATGDIIGDIRQAHC
>H13951_DS4.JF508012.B.CCR5
CTRPNTNTRKSINIGPGRAFYTTGEIIGNIRQAHC
>ND.AY010852.B.CCR5
CTRPSNNTRKSIYIGPGRAFYATGSIIGDIRQAHC
>ACH19768.EU744106.B.CCR5
CTRPNNNTRKSINIGPGRALYTTGEIIGNIRQAHC
>2242.DQ516243.B.CCR5
CTRPNNNTRKGIHIGPGRAFYTTGEIIGDIRQAYC
>-.JF896862.B.CCR5
CTRPGNNTRKGIHMGPGKAFFTTETVIGNVRQAHC
>21.EF579987.B.CCR5
CERPGNNTSKGIHIGPGRAFYATENIIGDIRKARC
>NH2.AB014776.01_AE.CCR5
CTRPSNNTRTSITIGPGQVWYRTGDIIGDIRQAYC
>Pat2.AF541098.B.CCR5
CIRPNNNTKRSIHLGLGRRFYTTEIVGDIRKAYC
>146.KF770305.C.CCR5
CTRPDNNTRRSVRIGPGQVFYTNDIIGDIRRAHC
>U.DQ061835.B.CCR5
CTRPNNNTRKGIHMGPGKVFYATGQIIGDIRQAYC
>N3.FJ653296.C.CCR5
CTRPNNNTRKSIRIGPGQTFFATEIVGNIRQAHC
>230B.AF384307.B.CCR5
CTRPNNNTRKSIHIGPGRAFYATGDIIGDIRQAHC
>UG031.U08668.A.CCR5
CIRPNNNTRKSVRIGPGQAFYATGDIIGNIRQAHC
>TH014.U08716.B.CCR5
CTRPNNNTRKSIHLGPGRAWYTTGQIIGDIRQAHC
>705010185.JX973081.C.CCR5
CIRPGNNTRKSVRIGPGQAFYATGDIIGDIRQAHC
>RP4.DQ235628.C.CCR5
CTRPNNNTRKSIRIGPGQTFYATNEIIGDIRQAHC
>513.HQ708084.C.CCR5
CTRPNTNKRTSYTIGPGRAFFATGDIIGDIRRADC
>200.JX508868.A1.CCR5
CTRPNTNTRKSVHIGPGQAFYATGDITGDIRQAHC
>H13907_DS7.JF507865.B.CCR5
CTRPGNNTRRSINIGPGRAFYTTGDIIGNIRQAHC
>-.HM246216.B.CCR5
CTRPNNNTRKSIHIAPGGAFYATGDIIGDIRQAHC
>-.GU475042.01_AE.CCR5
CTRPSNNTRTSITIGPGQLFYRTGDIIGDIRSAYC
>191882.KF716503.D.CCR5
CTRPSNNTRHSLHLGPGKAFYTTDVIGDIRQAHC
>CW012.AJ418500.B.CCR5
CTRLNNNTRKSIHMGPGRAFFATGEIIGDIRQAHC
>394_M.KF986063.D.CCR5
CTRPSNNTRKGIRIGPGQAYFTQEVTGDIRQAHC
>L55.EU272197.B.CCR5
CTRPNNNTRKSINLGPGQAWYTTGQIIGDIRQAHC
>BP00067.JN687771.B.CCR5
CTRPNNNTRKSINIGPGRAWYATGEIIGNIRQAHC
>204.HQ708028.C.CCR5
CTRPDNNTRKSVRIGPGQTFYTTGDIIGNIRQAYC
>32F.EU853006.D.CCR5
CTRPYNNTRQGTHIGPGRAYFTTQIIGDIRKAYC
>513.HQ708094.C.CCR5
CTRPNNNIRKSYTIGPGRAFFATGDIIGDIRQADC
>108F.EU852937.D.CCR5
CTRPNNNTRKSIHLGPGQAFYTTEIIGDIRQAYC
>T.DQ061797.B.CCR5
CIRPNNNTRKGIHIGPGRAFYATGEIIGNIRQAHC
>CNE47.HQ699972.08_BC.CCR5
CTRPGNNTRRSIRIGPGQAFYATDDIIGDIRQAHC
>6283.AY372219.A.CCR5
CIRPNNNTRKSIRIGPGQAFYARGDVISNIRHAYC
>MP801.AM279346.G.CCR5
CTRPSNNTRKSISFGPGQAFYATGDIIGDIKKAHC
>192.KF770354.C.CCR5
CTRPNNNTSQSIRIGPGQTFYAMGRIIGDIRQAHC
>I.DQ061529.B.CCR5
CTRPNNNTRRSIHIAPGSTFFATGDIIGDIRQAHC
>130.JX508864.C.CCR5
CTRPNNNTRQSFRIGPGQTFYATGDIIGDIRQAHC
>Q.DQ061693.B.CCR5
CIRPNNNTRKGVHLGPGGALYATGAIIGDIRQAYC
>258.HQ708047.C.CCR5
CTRPNNNTRKSIRIGPGQTFYATGAVTGDIRKAYC
>-.EF688444.B.CCR5
CTRPNNHTRKRMTLGPGRVYYTTGEIVGDIRQAHC
>N8.FJ653195.B.CCR5
CTRPNNNTRKGIHIGPGRAFYATEKITGDIRQAHC
>326F.EU853025.D.CCR5
CTRPNNNTRKGVHIGPGQALYTTDIIGDIRQAYC
>202.KF770374.C.CCR5
CTRPGNNTSRSIRIGPGQTFYATGRITGNIRQAHC
>2873_i.HM179822.C.CCR5
CTRPGNNTRQSMRIGPGQTFYATGDIIGDIRPAHC
>146.KF770306.C.CCR5
CTRPDNNTRRSVRIGPGQVFYTNDIIGDIRQAHC
>H.EF600079.B.CCR5
CTRPNDNTRKSIHIGPGRALYATGDIIGDIRQAHC
>106.DQ002072.B.CCR5
CIRPNNNTRKSIHIGPGRVFYTTGDIIGDIRQTHC
>ACH142.HQ644954.B.CCR5
CTRPNNNTRRSINIGPGRAFYATGEIIGDIRQAHC
>H13988_DS2.JF508059.B.CCR5
CTRPNNNTRKSIHIGPGRAFYATGEIIGNIRQASC
>208.AF180900.B.CCR5
CTRPNNNTRRSIHIGPGRAFYTTGQIIGDIRQAYC
>NAB02.DQ002105.B.CCR5
CTRLNNNTRRSINIGPGRAWYTTGEVIGDIRKANC
>CW002.AJ418531.B.CCR5
CTRPHNNTRKSIHIGPGRAFYATGEIIGDIRQAHC
>19947.HQ645007.B.CCR5
CTRPSNNTRKSINFGPGRAIYTTGQIIGDIRQAHC
>-.HM239583.B.CCR5
CTRPNNNTRKSINIGPGKALYATGDIIGDIRQAHC
>103.DQ002052.01_AE.CCR5
CIRPFENTRTSVRIGPGQVFYKTGDIIGDIRSAFC
>B306.EF657913.B.CCR5
CMRPNNNTRKSIHMGPGRAFYATGEIIGNIRQAHC
>208.AF021510.B.CCR5
CTRPNNNTRKSIHIGPGRAFYTTGQIIGDIRQAYC
>2365.GQ401728.A.CCR5
CRPNNNRRSVRIGPGQAFYATGDIIGDIRQAHC
>-.GU475033.01_AE.CCR5
CTRPSNNTRTSINIGPGQVFYRTGEIIGDIRKAYC
>H13907_DS7.JF507860.B.CCR5
CTRPNNNTRKSINIGPGRAFYTTGQIIGDIRQAHC
>H13993_DS5.JF508121.B.CCR5
CTRPNNNTRKSIHIGPGRTFYATGEIIGDIRQAHC
>19417.HQ644851.B.CCR5
CTRPNNNTRRSITIGPGRAFYTTDIIGDIRQAYC
>601F.EU853040.A1.CCR5
CTRPNNNTRTSVRIGPGQAFYATDIIGNIRKAYC
>RP6.DQ235636.C.CCR5
CTRPGNNTRKSVRIGPGQTFYATGEIIGDIRRAHC
>127.DQ002324.B.CCR5
CTRPNNNTRRSIHMGPGRAFYTTGEIVGDIRQAYC
>23_5007.AY736840.02_AG.CCR5
CTRPNNNTRKSVRIGPGQTFYATGDIIGNIRQAYC
>975.U27426.G.CCR5
CTRPNNNTRKSINLGPGQAIYATGAIIGDIRQAHC
>2617_i.HM179926.C.CCR5
CTRPNNNIRKSIRIGPGQTFYATGDIIGDIRQAYC
>-.JF896850.B.CCR5
CTRPNNNTRKSIHMGPGKAFYTAGDIIGDIRKAHC
>-.AY123277.A.CCR5
CTRPGNNTRTSIRIGPGQTFYGTGDIIGDIRQAHC
>LTNP4.AY123257.A.CCR5
CTRPNNNTRKSVHIGPGQAFYATGDIIGIRKAYC
>TV018.AF391249.C.CCR5
CTRPNNNTRRSMRIRPGQTFYATGEIIGDIRQAYC
>1865.DQ516119.B.CCR5
CTRPNNNTIKSIHIGPGRAFYTTGQIIGNIRQAHC
>NAB06.DQ002304.B.CCR5
CTRPNNNTRKGIHIGPGRAFYATGDIIGDIRKAHC
>Pat1.AF540997.B.CCR5
CTRPNNNTRKSIPIGPGRAFYATGDIIGDIRQAHC
>ND.AY010871.B.CCR5
CTRPNNNTRTSIPMGPGRAMYATGDIIGNIRQAYC
>LB20.AF355327.AG.CCR5
CIRPNNNAIKNVGIGPGQTFYTTGKIIGNISQAYC
>C.DQ061462.B.CCR5
CTRPNNNTRKGIHIGPGRASYTTGEIIGDIRKAHC
>I.DQ061538.B.CCR5
CTRPNNNTRRGIHIAPGSAFYATGEIIGDIRQAHC
>-.JF896815.B.CCR5
CTRNNNRRGHVGPGGALFTNHIIGDIRQAHC
>959.AY669739.C.CCR5
CTRPNNNTRRSIRIGPGQVFYANNDIIGDIRQAHC
>170.KF770352.C.CCR5
CTRPGNNTRRSVRIGPGQAFYATGDIIGDIRAAHC
>KE105.AY669768.A1C.CCR5
CRPNNTRKIGVGPGQTFYAGIIGDIRQAHC
>S206.AF153185.C.CCR5
CIRPGNNTRKSVRIGPGQAFFATGDIIGDPRQAHC
>H53.EU272291.B.CCR5
CTRPSNNTRKSINLGPGTAWYTTGQIIGDIRQAHC
>-.AY887888.C.CCR5
CTRPGNNTRKSMRIGPGQTFYATGAIIGDIRQAHC
>-.AY123281.A.CCR5
CTRPNNNKRTSVRIGPGQVFFAGDIIGDIRQAHC
>19383.HQ644811.B.CCR5
CTRPNNNTRRSINIGPGRAIFTTGEIIGDIRQAHC
>RW016.U08639.A.CCR5
CIRPNNNTRKSVPIGPGRAFYATGDIIGNIRQAHC
>H13988_DS2.JF508074.B.CCR5
CTRPNNNTRKSIHIGPGKAFYTTGEIIGDIRQAHC
>ARP1163.KC113007.A1B.CCR5
CTRPNNNTRKSIHIGPGRAFYATGEITGNIRQAHC
>-.HM239611.B.CCR5
CTRPNNNTRKSIHIGPGRAFYATGGIIGNIRHAYC
>-.FJ652366.02_AG.CCR5
CIRPGNNTRKSVRIGPGQFYATGAVGDIRQAHC
>21.EF579995.B.CCR5
CERPGNNTSKGIHIGPGRAFYATENIVGDIRKAHC
>H13845_DS3.JF507729.B.CCR5
CTRPNNNTRKGIHIGPGRTFFATGEIIGDIRRAHC
>702010432.JQ779248.C.CCR5
CIRPGNNTRKSIRIGPGQVFFAATDIIGNIREAHC
>4477.GQ401743.02_AG.CCR5
CTRPGNNTRKGVHMGTGKTFYATGDIIGDIRQAHC
>NAB06.DQ002306.B.CCR5
CTRPNNNTRKSINIGPGRAWYATGDIIGDIRKAHC
>-.HM246211.02_AG.CCR5
CTRPGNNTKSVRIGPGQAFATGDIIGDIRQAHC
>-.HQ678254.B.CCR5
CTRPNNNTRKGIHMGPGGAFYTRGDIIGDIRKAHC
>N1.FJ653236.B.CCR5
CTRPSNNTSQSIHIGPGRAFDATKTITGDIRQAHC
>704010042.JX972841.C.CCR5
CTRPNNNTRTSIRIGPGQTFYATGDIIGEIRQAYC
>X2515.GQ372988.B.CCR5
CTRPNNNTRKSIHVGWGRALYTTGQIIGDIRKAHC
>SC02.EU578319.B.CCR5
CTRPNNNTRKSIHIGPGRAFYTGEIIGDIRQAHC
>ED.AY010797.B.CCR5
CIRPNNNTRKSIHMGPGKAFYATGDIIGDIRQAYC
>ZM215F.DQ422948.C.CCR5
CTRPGNNTRKSVRIGPGQTFYATGAIIGDIRKAHC
>-.HM239629.B.CCR5
CTRPNNNTRKGIPVGPGKAIYATGEIIGNIRQAHC
>7120.AY842838.B.CCR5
CIRPNNNTRKSINIGPGRAMYATEQIIGDIRQAHC
>1084baby.HM179732.C.CCR5
CARPNNNTRKSMRIGPGQAFYATGEIIGNIREAHC
>19383.HQ644828.B.CCR5
CTRPNNNTRRSIHIGPGRAFFATGDIIGDIRQAHC
>SE9488.AF071474.A1C.CCR5
CTRPGNNTRRSVHIGPGQAFYATGDITGDIRKAHC
>19663.HQ644920.B.CCR5
CMRPQNNTRKSIPIGPGRAFYTTGDIIGDIRQAHC
>I.EF600086.B.CCR5
CIRPNNNTRQGIHIGPGKALYTTKIIGNIRQAHC
>DE11US011.KC473834.B.CCR5
CTRPNNNTRKSINIGPGRAFYTTGDIIGDIRQAHC
>-.AF062017.01_AE.CCR5
CTRPSNNTRTSITMGPGQAFYRTGDIIGDIRKAYC
>149.KF770320.C.CCR5
CTRPNNNTRKSIRIGPGQTFFATDDIIGDIRKAYC
>TM18.DQ235640.C.CCR5
CTRPNNNTRKSIRIGPGQTFYATNDIIGDIRQAHC
>-.HM246201.B.CCR5
CTRPNNNTRKSINIGPGRAFYVAGEIIGDIRQAHC
>H13908_DS8.JF507887.B.CCR5
CTRPNNNTKKSVNIGPGRAIYTTDIIGDIRKAYC
>62130.EU575490.B.CCR5
CTRPNNNTRRSIHIGPGRAFYTTGEVIGDIKQAHC
>702010293.KC156324.C.CCR5
CTRPNTNIRKSMRIGPGQTFYATGDIIGDIRQAHC
>CB3.JN002017.B.CCR5
CTRPNNNTRKGIHIGPGRAFYATGDIVGDIRQAHC
>RHGA1581.KC312494.B.CCR5
CTRPNNNTRKGIHIGPGRTFYATGEVIGNIRQAHC
>TH003.U08743.01_AE.CCR5
CTRPSNNTRTSITVGPGQVFYRTGDITGDIRKAYC
>025.AB287376.A1.CCR5
CVRPNNNTRTSVRIGPGQTFYATGEIIGDIRQAFC
>2669_i.HM179941.C.CCR5
CTRPGNNTRKSMWIGPGQVFYATGDIIGDIRQAYC
>BP00002.JX140664.C.CCR5
CTRPNNNTRKSIRIGPGQAFYATGDIIGNIREAHC
>MP570.AM279347.02A.CCR5
CIRPNNNTRESVRIGPGQTFYATGEIIGDIRQAHC
>R.DQ061734.B.CCR5
CTRPNNNTRRSINLGPGRAYYATGDIIGDIRQAHC
>703010200.KC156117.C.CCR5
CTRPSNNTRKSVRIGPGQTFYATGRIIGDIREAHC
>NI1046.AY713421.01_AE.CCR5
CTRPSNNTRTSITIGPGQVFYRTGDITGDIRKAFC
>L564.EU272299.B.CCR5
SRPNNNTRKSIHLGLGRAWYATGEIIGNIRQAHC
>RUA003.KF716491.A1.CCR5
CTRPDNNTRTSYRIGPGQTFYATGDVIGDPKKAYC
>128.DQ002334.B.CCR5
CTRPSNNTRKSIHIAPGRAFYATGDIIGNIRQAYC
>A.DQ061412.B.CCR5
CTRPNNNTRKSITIGPGRAFYTAGEIIGDIRQAHC
>KNH1144.AF457066.A1.CCR5
CTRPNNNTRESVRIGPGQAFFATGDIIGDIRQAHC
>ND.AY010854.B.CCR5
CTRPSNNTRKSIHIGPGRAFYTTGAIIGDIRQAHC
>39.EU293447.C.CCR5
CIRPNNNTRESIRIGPGQAFYATGGIIGDIRQAHC
>CB3.JN002023.B.CCR5
CTRPNNNTRKSIHIGPGRAFYATGDIVGDIREAHC
>-.HQ678294.B.CCR5
CTRPSNNTRRSIHMGPGKAYYTTDIIGDIRQAHC
>VC6.KF384814.B.CCR5
CVRPNNNTRRSIHIGPGSAFYTTDIIGDIRQAHC
>-.EU743789.01_AE.CCR5
CTRPSNNTRTSINIGPGRVFYRPGDIIGDIRKAYC
>4525.FJ832060.A.CCR5
CTRPNDNIRKSVRIGPGQAFYTTGEVIGNIRQAHC
>T.DQ061768.B.CCR5
CTRPSNNTRKGIHIGPGRAFYATGEIIGNIRQAHC
>702010293.KC156321.C.CCR5
CNRPHNNTRKSMRIGPGQAFYATGDVTGDIRQAHC
>-.GU475017.01_AE.CCR5
CTRPSNNTRTSITIGPGQVFYRTGEIIGNIRQAYC
>C128.AF153135.C.CCR5
CTRPNNNTRKSMRIGPGQTFYATGEIIGDIRQAHC
>NA130.HF679004.D.CCR5
CTRPNNTRKSIRFGPGQAFYTGNIIGDIREAHC
>TM12.AY529676.C.CCR5
CTRPNNNTRQSVRIGPGQVFYATNDIIGDIRQAYC
>I.DQ061537.B.CCR5
CTRPNNNTRRSIHIAPGSAFYATGEIIGDIRQAHC
>601M.EU853032.A1.CCR5
CTRPNNNTRTSVRIGPGQAFYATDIIGDIRKAFC
>Pat1.AF541025.B.CCR5
CTRPNNNTRKSIHIGPGRAFYTTGEIIGNIRQAHC
>K.DQ061583.B.CCR5
CMRPNNNTRKSIPIGPGRAFYTTGEIIGDIRQAHC
>927_M.KF986047.D.CCR5
CTRPNNNTRQSTRIGPGQTLFTTIVIGDIRQAHC
>ZM249M.DQ388514.C.CCR5
CTRPNNNTRKSIRIGPGQTFYATGEIIGKIREAHC
>4525.FJ832065.A.CCR5
CTRPNSNTRKSVRIGPGQAFYTTGEVIGDIRQAYC
>326M.EU853014.D.CCR5
CTRPNNNTRQGVHIGPGQALYTTDIIGDIRQAYC
>S053.AF153157.C.CCR5
CERPGNNTRKSVRIGPGQTFYATGEIIGNIRQAHC
>19559.HQ644853.B.CCR5
CTRPGNNTRKSINIGPGRALYTTGDIIGDIRQAHC
>-.JF896836.B.CCR5
CTRPNNTKSIHIGPGRAFYATGEIIGDIQAHC
>498.HQ377436.B.CCR5
CTRPNNNTRKSIHIGPGKAFYATGDIIGDIRQAHC
>485.HQ377417.B.CCR5
CTRPNNNTRKSIHIGPGSAFYATGEIIGDIRQAHC
>605F.EU853122.D.CCR5
CIRPYNNTRQGTHIGPGRAFFTTNIVGDIRQAHC
>RW026.U08665.A1C.CCR5
CTRPNNNTRRSIRIGPGQAFYATGDIIGDIRKAHC
>-.FJ375979.C.CCR5
ARPNNNTRKSVRIGPGQTFATGEIIDIRQAHC
>115.KF770294.C.CCR5
CIRPNNNTRKSVRIGPGQTFYATGEVIGDIRKAHC
>784.HQ377483.B.CCR5
CTRPGNNTRKSIPIGPGRAFYATGDIIGDVRKAHC
>0978mother.HQ875347.01_AE.CCR5
CTRPSNNTRTSMTIGPGQVFYRTGDIIGDIRQAYC
>MP1411.AM279369.A1.CCR5
CTRPSNNTRKSVHIGPGRTFYATGDIIGDIRQAHC
>H434.HQ644873.B.CCR5
CTRPNNNTRKGIHIGPGRAFYATGEIIGDIRQAHC
>7069.AY842814.B.CCR5
CTRPNNNTRKSIPIGPGRAMYATGDIIGDIRQAHC
>ACH18969.EU744061.B.CCR5
CTRPNNNTRKSIHVGPGKTLYATGDIIGDIRQAHC
>CMP027.KF716465.A1G.CCR5
CIRPGNNTRKSVRIGPGQTFYAHGDIIGDVRQAHC
>APV_5.DQ869029.B.CCR5
CTRPNNNTRKSIHMGPGKAFYATGEIIGDIRKAYC
>P1024.HM368238.B.CCR5
CTRPNNNTRRGIHIGPGGAFYSTGDIIGDIRQAHC
>H.DQ061501.B.CCR5
CTRPSNNTRKSIHIGPGRAVYTTGEIIGRIRQAHC
>VI2678.DQ177208.B.CCR5
CTRLNNNTRKSIPMGPGRAFYATGDIIGDIRKAHC
>ACH19999.EU744004.B.CCR5
CTRPNNNTRKSIPIGPGRAFYATGDIIGDIRKAHC
>ACH19659.EU744147.B.CCR5
CTRPNNNTRKGIHIGPGRAFYTTGEIIGDIRQAHC
>118.DQ002187.B.CCR5
CTRPGNNTRKSIHIGPGRAFYATDIIGDIRQAYC
>LD.AY010805.B.CCR5
CTRPNNNTRKGIHLGPGSAFYATGDIIGDIRQAHC
>599.AF082837.B.CCR5
CTRPNNNTRKSIHIGPGRAFYATGDNIGDIRQAHC
>ACH18969.EU744084.B.CCR5
CTRLNNNTRKSITLGPGRAFYATGDIIGNIRQAQC
>2873_i.HM179838.C.CCR5
CTRPGNNTRQSMRIGPGQTFYATGDIIGDIRQAHC
>-.HM246191.B.CCR5
CTRPSNNTRKSIPIGPGRAFYATGDIIGDIRQAHC
>15.AY510062.C.CCR5
CTRPGNNTRKSVRIGPGQTFYATGAIIGDIRQAHC
>S100.AF153158.C.CCR5
CTRPNNNTRKGVRIGPGQTFYATGDIIGDIRQAHC
>NA420.AY570011.B.CCR5
CTRPNNNTRKSINLGPGRALYTTGEITGDIRQAHC
>127.DQ002323.B.CCR5
CTRPNNNTRRSIHMGPGRAFYTTGEIIGDIRQAYC
>H13951_DS4.JF508007.B.CCR5
CTRPNNNTRKSINIGPGRAFYTTGTIIGDIRQAHC
>703010167.KC156401.C.CCR5
CIRPGNNTRKSIRIGPGQTDFSTGEIIGNIRQAHC
>9706A.AF384268.B.CCR5
CTRPDNNTRKSINIGPGRAFFATGDIIGDIRQAHC
>T.DQ061772.B.CCR5
CTRPDNNTRKGIHIGPGRAFYATGEIIGNIRQAHC
>FV13.DQ382371.C.CCR5
CARPGNNTRRSVRIGPGQAFYATGEIIGDIRKAHC
>-.HM239626.B.CCR5
CTRPNNNTRRGIHIGPGRTLFATDIIGDIRQAHC
>19.KF770366.C.CCR5
CIRPGNNTRKSVRIGPGQTFYATGDIIGDIRQAHC
>LD.AY010851.B.CCR5
CTRPNNNTRKSIHLGPGSAFYATGDIIGDIRQAHC
>P2420_ARP1132.KC113001.A1DG.CCR5
CVRPGNNTRRGIHMGPGQALYATGKIIGNIRQAHC
>9508A.AF384246.B.CCR5
CTRPNNNTRKSIHIAPGRTYYATGDIIGDIRQAHC
>SR20_F.KF985986.D.CCR5
CTRPYNNTLQSIHMGPGKAIYTTQIIGNIRQAHC
>183F.EU852977.D.CCR5
CIRPSNNTRQSIHIGPGQALYTTGVIGDIRKAHC
>C054.AF153155.C.CCR5
CTRPGNNTRKSIRIGPGQAFYATGDIIGDIRQAHC
>424.HQ644905.B.CCR5
CTRPTNNTRKGIHIGPGRAFYTTGEIIGDIRKAHC
>NAB05.DQ002233.B.CCR5
CTRPSNNTRKSIPIGPGRAFYATGDIIGDIRKAHC
>-.JF896847.B.CCR5
CTRPNNNTRKSIPLGPGSAFYATDRIGDIRQAYC
>19417.HQ644832.B.CCR5
CTRPNNNTRRSITIGPGRAFYTTGEIIGDIRQAHC
>B03887_9M.EU853141.D.CCR5
CTRPFNNTRQGVHIGPGIALYTEMIGDIRQAHC
>490.AF258968.B.CCR5
CTRPNNNTRKGIHLGPGRAFYATGGIVGNIRQAHC
>703010167.JQ779902.C.CCR5
CIRPGNNTRKSVRIGPGQTYFSTGEIIGNIRQAHC
>424.HQ644902.B.CCR5
CTRPNNNTKKSIHIGPGRAFYTTGDIIGDIRKAHC
>-.JX535799.01_AE.CCR5
CTRPNNNTRTGVHIGPGQVFYRTGEIVGDIRQAFC
>2242.DQ516262.B.CCR5
CTRPNNNTRKGIHMGPGRAFFTTGAIIGDIRQAHC
>124.DQ002288.B.CCR5
CIRPNNNTRKSINIGPGRAFYATGDIIGDIRQAHC
>295F.EU852989.D.CCR5
CTRPNNNTRQSTHIGPGQALYTTQIIGDIRQAHC
>2391.FJ831859.02_AG.CCR5
CTRPNNNTRRSVGIGPGQTFYAAGEIIGDIRRAHC
>L55.EU272192.B.CCR5
CTRPNNNTRKSINLGPGRAWYTTGQIIGDIRQAHC
>270B.AF384331.B.CCR5
CIRPNNNTRKGIHIGPGRTFYATGEIIGNIRQAHC
>8.KF770449.C.CCR5
CTRPGNNTRRSVRIGPGQAFYTTGEIIGDIRAAHC
>P1751_ARP1106.GQ372986.02A1.CCR5
CIRPNNNTRKSIRIGPGQAFFATGDIIGDIRQAHC
>19922.HQ644993.B.CCR5
CIRPNNNTRKSIPIGPGSAFYATGDIIGDIRQAHC
>-.FJ376018.C.CCR5
CIRPNNNTRESIRIGPGQTFYATDIIGIRQAHC
>L318.EU272255.B.CCR5
CTRPNNNTRKRVSLGPGRVWYTTGQIVGDIRQALC
>20.KF770379.C.CCR5
CTRPGNNTRKSIRIGPGQTFYATGDIIGDIRQAHC
>19559.HQ644857.B.CCR5
CIRPGNNTRKSIHIGPGRAFYATGDIIGDIRQAHC
>128.DQ002336.B.CCR5
CTRPNNNTRKSIHIAPGRAFYATGAIIGNIRQAYR
>P5.FJ998109.B.CCR5
CTRPNNNTRRGIHMGPGRAFYATDIIGDIRQAHC
>ACH19542.EU744051.B.CCR5
CTRPSNNTRKDIHIGPGRAFYATGEIIGDIRQAHC
>-.HM239569.B.CCR5
CTRPNNNTRKGINIGPGRAFYATTDIIGDIRQAHC
>HF_F.KF986085.D.CCR5
CTRPYNNTRQGIHIGPGRAYWTTRIIGKIRQAHC
>CW012.AJ418508.B.CCR5
CTRLNNNTRKSIHMGPGRAFYATGEIIGDIRQAHC
>Pat1.AF541012.B.CCR5
CTRPNNNTRKSIPMGPGRAFYATGEIIGDIRQAHC
>A08483.AY736827.D.CCR5
CTRPYNNTIQSVQMGPGRAWYTSGITIIGDIRQAHC
>RHGA1581.KC312506.B.CCR5
CTRPNNNTRKGIHIGPGRTFYATGEIIGNIRQAHC
>ND.AY010893.B.CCR5
CTRPNNNTRTSIHMGPGRALYATGDIIGDIRHAYC
>ARP1131.KC113008.BF1.CCR5
CTRPNNNTRKSIRIGPGQAFYTTGDIIGDIRKAHC
>VI178.DQ177206.05_DF.CCR5
CTRPNNNTRKSIHLGPRQAFYTTGEIIGDIRKAHC
>-.AF307756.C.CCR5
CTRPNNNTRESIRIGPGQTFYATGDIIGDIRQAHC
>705010198.JX973174.C.CCR5
CTRPGNNTRKSIRIGPGQTFFATNDIIGDIRQAYC
>3.DQ109997.B.CCR5
CTRPNNNTRSIHIPGRAFYTGKIIGIRQAHC
>127.DQ002318.B.CCR5
CTRPNNNTRKSIHMGPGRAFYTTGEIIGDIRQAYC
>-.HM246198.B.CCR5
CTRPNNNTRKSINIGPGRAFYAIGDIIGDIRQAHC
>ND.AY010890.B.CCR5
CTRPNNNTRTSIHMGPGRAMYATGDIIGNIRQAYC
>A125.AY253304.C.CCR5
CVRPGNNTRKSVRIGPGQTFYATGDIIGDIRQAHC
>US006.U27443.B.CCR5
CTRPNNNTRKSITIGPGRAFYTTGQIIGDIRQAYC
>7069.AY842810.B.CCR5
CTRPNNNTRKSIHMGPGRAMYATGDIIGNIRQAHC
>H13940_DS10.JF507953.B.CCR5
CTRPNNNTAKGIHLGPGRAMYATQRIVGDIRRAHC
>108F.EU852935.D.CCR5
CTRPNNNTRQSIHLGPGQAFYTTKIIGDIRQAYC
>NH2.AB014797.01_AE.CCR5
CTRPSNNTRTGITIGPGQVWYRTGDIIGDIRKAYC
>2873_i.HM179833.C.CCR5
CTRPGTNTRQSMRIGPGQTFYATGDIIGDIRQAHC
>Q.DQ061688.B.CCR5
CIRPNNNTRKGIHLGPGGALYATGAIIGDIRQAYC
>VI318.DQ177190.B.CCR5
CTRPNNNTRRSINIGPGRAFYATGEIIGDIRQAYC
>-.HM239541.B.CCR5
CTRPNNNTRRSINIGPGRAVYATGEIIGDIRVAHC
>CB1.JN002002.B.CCR5
CTRPNNNTRKSIHIAPGRAFYATGEKIGDIRQAHC
>P3.FJ653402.B.CCR5
CTRPNNNTRKSIPIGPGRAFFATGDIIGDIRQAHC
>120F.EU852960.A1.CCR5
CTRPGNNTRKSIHIGPGQAFYATGAITGDIRQAHC
>115.DQ002167.B.CCR5
CTRPNDNTRKSIPMGPGRAFYATGAIIGDIRQAHC
>RW021.U08647.A.CCR5
CIRPNNNTRKSVRIGPGQAFYATGDIIGDIRQAHC
>X2160.EU885765.G.CCR5
CIRPGNNTRRSISLGPGQAFYATGDIIGDIRQAHC
>3.AY510059.C.CCR5
CTRPGNNTRKSMRIGPGQAFYTTGDIIGDIRQAHC
>KSM4030.AY736816.A1.CCR5
CTRPSNNTRKSVRIGPGQVFYATDIIGNIRQAHC
>SR20_M.KF985995.D.CCR5
CTRPYNNTLQSIHIGPGKAIYTTKIIGDIRQAHC
>372M.EU853090.D.CCR5
CTRPFNNTRRGVHIGPGSAYFTEKIVGDIRQAHC
>2239.DQ516164.B.CCR5
CTRPNNNTRRGIHIGPGRAFYAGDVTGDIRQAHC
>TH026.U08802.B.CCR5
CTRPNNNTRKSIPLGPGQAWYTTGQIIGNIRQAHC
>601M.EU853033.A1.CCR5
CTRPNNNTRTSVRIGPGQAFYATDIIGDIRKAYC
>NAB03.EF643684.B.CCR5
CIRPNNNTRKSIHIGPGRAFYATGEIIGNIRQAHC
>RS006.DQ358761.C.CCR5
CTRPNNNTRESIRIGPGQTFYATGEIIGDIRQAYC
>705010534.JQ779182.C.CCR5
CTRPGNNTRRSVRIGPGQTFYATGAIIGNIREAHC
>TH024.U08761.01_AE.CCR5
CTRPSNNTRTSITIGPGQVFYKTGDIIGDIRKAYC
>H474.KF716494.B.CCR5
CIRPNNNTRKGIHIGPGRVFYATGDIIGDIRQAHC
>-.HQ678290.B.CCR5
CIRPGNNTRKSISIGPGRAFYATGGIIGDIRQAHC
>108M.EU852948.D.CCR5
CTWPNNNTRKSIHLGPGQAFYTTKIIGDIRQAYC
>703010269.JQ777168.C.CCR5
CIRPGNNTRRSVRIGPGQTFYATGDIIGDIRKAHC
>-.FJ541289.D.CCR5
CSRPYNNTRQSVHMGPGRALFTTKIIGDIRQAHC
>P0962_ARP1077.EU786670.G.CCR5
CTRPNNNTRKSIRIGPGQTFYATDIIGDIRQAHC
>S123.AF153176.C.CCR5
CTRPSNNTRKSVRIGPGQTFYATGDIIGDIRQAHC
>247.HQ377382.B.CCR5
CTRPNNNTRKGIHIGPGRAFYTTGDIIGDIRQAHC
>TH006.U08746.01_AE.CCR5
CTRPSNNTRTSITIGPGQVFYRTGDIIGDIRQAYC
>FV2.DQ382361.C.CCR5
CTRPNNNTRESIRIGPGQTFFATGDIIGDIRQAYC
>B306.EF657896.B.CCR5
CIRPNNNTRKSIPMGPGKAFYATGGIIGNIRQAHC
>702010432.JQ779231.C.CCR5
CIRPGNNTRKSIRIGPGQVFFTATDIIGNIREAHC
>MHE42.DQ825465.-.CCR5
CTRPNNNTRRSINIGPGRAFYATGIIGNIRQAHC
>-.EF688449.B.CCR5
CTRPNNNTRRSINIGPGRAFYTTGEIIGDIRQAHC
>NSU23.DQ825463.-.CCR5
CTRPHNNTRRSWRIGPGQTFYATGDIIGDIRQAHC
>MP1370.AM279345.A1.CCR5
CTRPNNNTRTGIHIGPGQAFYATGEIIGDIRQAHC
>IVC2.GU945308.C.CCR5
CIRPNNNTRKSIRIGPGQTFYATGDIIGDIRQASC
>H13988_DS2.JF508049.B.CCR5
CTRPNNNTRKSIHIGPGRAFYTTGEIIGNIRQASC
>DUR.AM262130.O.CCR5
CVRPGNNSVKEMRVGPMALYSMELERNGSRTNSRTAFC
>ACH19542.EU744052.B.CCR5
CTRPSNNTRRGIHIGPGRAFYTTGEIIGDIRQAHC
>124.DQ002282.B.CCR5
CIRPNNNTRKSINIGPGRAFYATRDIIGDIRQAHC
>-.GU475026.01_AE.CCR5
CTRPSNKTRTSVRIGPGQVFYKTGDIIGDIRKAYC
>703010256.JQ779091.C.CCR5
CTRPGNNTRKSVRIGPGQTFFATGDIIGDIRKAYC
>-.FJ375995.C.CCR5
CTRPNNNTRKSIRIGPGQTLFATGAIIGNIRQAHC
>128.DQ002339.B.CCR5
CTRPSNNTRKSIHLGLGRAFYATGEIIGDIRQAHC
>UG037.U08788.A1.CCR5
CTRPNNNTRRSVRIGPGQTFYATGDIIGDIRQAHC
>-.AY887873.C.CCR5
CTRPNNNTRKSIRIGPGQTFYATGDIIGNIRQAHC
>-.AY123271.A.CCR5
CRPGNNTRKSVIGPGQAFYATGDIIGDIRQAYC
>-.HM239567.B.CCR5
CTRPNNNTRRSIHIAPGRAFYATGEIIGNIRQAHC
>-.HM239610.B.CCR5
CTRPNNNTRRSINIAPGRAFYATGDVIGDIRQAHC
>DUR.AM262121.O.CCR5
CVRPGNNSVQEMRVGPMAWYSMELEKNGSRTNSRTAFC
>J.EF600096.B.CCR5
CTRLNNNTRKGIHIGPGRAFYATGDIIGDIRQAHC
>CB1.JN001997.B.CCR5
CTRPNNNTRKSIHITPGRAFYATGEIIGDIRQAHC
>NAB05.DQ002224.B.CCR5
CTRPSNNTRKSITIGPGKAFYATGEIIGDIRKAHC
>-.HM246205.B.CCR5
CTSNNTRKSIHIGPGRAFYATGEIIGNIRQAHC
>Q.DQ061699.B.CCR5
CTRSNNNTRKGIHMGPGRAFYATGNIIGDIRQAYC
>LD.AY010847.B.CCR5
CTRPNNDTRKSIHLGPGSAFYAPGDIIGDIRQAHC
>296W.AF384326.B.CCR5
CTRPNNNTRKSISIGPGRAFYAHGDIVGDIRQAHC
>77.KF770403.C.CCR5
CTRPGNNTRKSIRIGPGQTFYATGDIIGDIRKAHC
>S115.AF153131.C.CCR5
CTRPDNNTRKSMRIGPGQTFYATGDIIGNIRQAHC
>-.HQ678259.B.CCR5
CTRPNNNTSQSIHIGPGRAFYATGRIIGDIRQAHC
>SE364.AY833059.C.CCR5
CARPNNNTRKSMRIGPGQTFYATGDIIGDIRQAHC
>H.DQ061483.B.CCR5
CTRPHNNTRKSIHIGPRRAFYTTEEIIRNIRQAHC
>702010293.KC156338.C.CCR5
CTRPNTNIRKSMRIGPGQTFYATGDIIGNIRQAHC
>0002BBY.AY371122.02_AG.CCR5
CTRPSNNTRKSIRIGPGQTFYATNNIIGNIRQAHC
>146.KF770308.C.CCR5
CTRPDNNTRRSVRIGPGQAFYTNDIIGDIRQAHC
>-.AY123280.A.CCR5
CTRPNNNTRRSVIGPGRAFYATGDIIGDIRRASC
>-.HQ906856.D.CCR5
CTRPNNNTKGIHMGPGQAFYATGEIIGDIRQAYC
>-.HM239528.B.CCR5
CERTNNNTRKSIHIGPGQALYATTNIIGDIRKAHC
>X2456_ARP1091.KC473838.24_BG.CCR5
CTRPGNNTRRSVGIGPGRAFYTTGDIIGDIRQAHC
>H434.HQ644886.B.CCR5
CIRPNNNTRKSIHIGPGRAFYATGDIIGNIRQAHC
>S007.AF153161.C.CCR5
CTRPNNNTRKSVRIGPGQTFYATGEIIGDIRQAHC
>9602A.AF384248.B.CCR5
CTRPNNNTRKGIHIGPGRAFYTTGEIIGDIRKAHC
>00C220898.KF716468.A1D.CCR5
CIRPNNNTRQSTHIGPGQALYTTEIIGNIRQAYC
>N5.FJ653136.B.CCR5
CTRFNNNTRKSMHIGPGRAFYATGEIIGNIRQASC
>703010256.JQ779094.C.CCR5
CTRPGNNTRKSVRIGPGQTFFATGDIIGDIRQAYC
>VI943.AM156918.B.CCR5
CTRPSNNTRKGIHIGPGRAFYATEEITGDIRQAHC
>-.HM239526.B.CCR5
CTRPSNNTRRGIHMAVGRAFYATGQIIGDIRQAHC
>L97.EU272330.B.CCR5
CTRPNNNTRKSIHLGQGRVWYTTGQIIGDIRQAHC
>-.HQ678271.B.CCR5
CIRPNNNTRKSISIGPGRAFVTTGQIIGNIRQAHC
>19383.HQ644815.B.CCR5
CTRPNNNTRRSINIGPGRAFFATGDIIGDIRQAHC
>NAB02.DQ002098.B.CCR5
CTRPSNNTRKSITIGPGRAFYTAEVIGNIRAAYC
>-.FJ652360.02_AG.CCR5
CTRPANNTIKGVRIGPGQTFYATGSISPGANIRQAH
>19383.HQ644818.B.CCR5
CTRPNNNTRKSINIGPGRAFYATGEIIGDIRQAHC
>IVC2.GU945309.C.CCR5
CIRPNNNTRKSIRIGPGQTFYATGDVIGDIRQASC
>888_F.KF986057.D.CCR5
CTRPNNNTRKGIHIGPGQAFYATGAIIGDIRQAHC
>304W.AF384320.B.CCR5
CTRPNNNTRKGIHIRPGGAIYATGAITGDIRQAHC
>-.HQ906872.D.CCR5
CERPNNNTRQSIHIGPGQAIYANEKIIGDIRQAHC
>BR024.U08780.B.CCR5
CTRPNNNTRKSIHLGWGRAFYATGEIVGDIRQAHC
>H13845_DS3.JF507746.B.CCR5
CIRPNNNTRKGIHIGPGRTFFATGEIIGDIRRAYC
>2242.DQ516264.B.CCR5
CTRPNNNTRKGIHMGPGRAFYTTGAIIGDIRQAHC
>ACH172.HQ644938.B.CCR5
CTRPNNNTRKSINIGPGRAIYATGEIIGDIRQAHC
>SC22.EU576867.B.CCR5
CTRPNNNTRRGIHMGPGKAYFTGEIIGDIRQAHC
>FV20.DQ382374.C.CCR5
CTRPNNNTRKSMRIGPGQAFYAMGDIIGDIRQAHC
>588.AF082381.B.CCR5
CTRPNNNTRKGIHIGPGRAFYATDIIGDIRQAHC
>170.KF770344.C.CCR5
CTRPGNNTRRSIRIGPGQAFYATGGIIGDIRQAHC
>DE11US006.KC473833.B.CCR5
CVRPNNNTRQGIHMGPGRTFYTTGGIIGDIRQAYC
>ACH19659.EU744161.B.CCR5
CTRPNNNTRRSIHIGPGRAFYATGDIIGNIRQAHC
>Pat2.AF541079.B.CCR5
CTRPSNNTRKGIHIGLGRRFYTTEIVGDIRKAYC
>N6.FJ653098.B.CCR5
CTRPNNNARKSINIGPGRAFYAATDIIGDIRQAHC
>-.HM239540.A.CCR5
CTRPHNNTRTSVHIGPGQAFYATGDIIGDIRQAHC
>S018.AF153141.C.CCR5
CVRPNNNTRKSIRIGPGQTFYANDIIGDIRQAHC
>2810_M.KF986133.D.CCR5
CTRPNNNTRKSIRIGPGQTFYATGEITGNIRQAHC
>C087.AF153156.C.CCR5
CVRPSNNTRKSVRIGPGQTFYATKDIIGDIRQAHC
>ND.AY010895.B.CCR5
CTRPNNNTGKSMPMGPGRAFYSTGEIMGHLRKTYS
>MCST4474.KC312574.B.CCR5
CERPNNNTRKSIRIGPGSTFYATGEIIGNIRQAHC
>258.HQ708048.C.CCR5
CTRPNNNTRKSVRIGPGQTFYATGGIIGDIRRAYC
>2282.DQ516285.B.CCR5
CTRPNNNTRKSIHMGPGRAFYATGEIIGNIRQAHC
>L322.EU272261.B.CCR5
CTRPNNNTRKSINLGPGRAWYATGQIIGDIRQAHC
>2769_F.KF986124.D.CCR5
CTRPYNNTRKSIHIGPGQAFYASDIIGDIRQAHC
>-.AF062023.01_AE.CCR5
CTRPSNNTRTSINIGPGQVFYRTGDIIGDIRRAYC
>H41.EU272281.B.CCR5
CTRPNNNTRKSIPLGPGKAWYTTGDIIGDIRQAHC
>091.JX508858.A1.CCR5
CTRPNNNTRKSVRIGPGQTFYATGDIIGNIREAYC
>H.DQ061481.B.CCR5
CTRPNNNTRKSISIGPGRAFYTTGEIIGEIRQAYC
>1.AY510057.C.CCR5
CTRPNNNTRKSVRIGPGQAFYATGDIIGNIRQAYC
>183M.EU852972.D.CCR5
CIRPNNNTRQSIHIGPGQALYTTGVIGDIRKAHC
>CP6.KF384804.B.CCR5
CTRPGNNTSKGIHIGPGRALHVTRTRGKIIGDIRQAHC
>784.HQ377487.B.CCR5
CTRPGNNTRKSIPIGPGRAFYATGDVIGDVRKAHC
>2873_i.HM179824.C.CCR5
CTRPGNNTRQSMRIGPGQTFYATGNIIGDIRQAHC
>2231.EU786680.B.CCR5
CTRPNNNTRKSIHIGPGRALYAQDIIGDIRQAHC
>B306.EF657898.B.CCR5
CIRPNNNTRKSIPMGPGKAFYATGSIIGNIRQAHC
>2617_i.HM179924.C.CCR5
CTRPNNNTRKSIRIGPGQTFYATGDIIGDIRQAYC
>OYI.M26727.B.CCR5
CTRPNNNTRNRISIGPGRAFHTTKQIIGDIRQAHC
>Du123.AF543910.C.CCR5
CIRPNNNTRKSIRIGPGQTFYATNDIIGDIRQAHC
>-.FJ376028.C.CCR5
CTRPGNNTRESIRIGPGQTFYATGDIIGNTRQAYC
>TT31P.EU577210.B.CCR5
CTRPNNNTRKSVHIGPGKVFYAGEIIGDIRQAHC
>-.EF688438.B.CCR5
CTRPNNNTRKAIHLGPGRAFYTTGGIIGDIRQAHC
>DU422.DQ904344.C.CCR5
CTRPNNNTRKSVRIGPGQTFYATGDIIGDIREAHC
>-.AY123282.A.CCR5
CIRPNNTRKSVRIGPGQTFYATGEIIGDIRAAYC
>-.GU475029.01_AE.CCR5
CTRPSNNTRTSIRIGPGQMFYRTGDIIGDIRKAFC
>301.JX508880.A1.CCR5
CTRPNNNTRRSVHIGPGQAFYATGGIIGDIKRAFC
>CW037.AJ418520.B.CCR5
CTRPDNNTRKSIHIGPGRAFYATGDIIGNIRQAHC
>-.AY887878.C.CCR5
CTRPNNNTRQSMRIGPGQTFYATGDIIGDIRQAHC
>CMP019.JX140672.F2.CCR5
CTRPNNNTRKSIHLGPGRAFFATGDIIGDIRKAYC
>H53.EU272290.B.CCR5
CTRPSNNTRKSINLGPGRAWYTTGQIIGDIRQAHC
>IVC4.EU908220.C.CCR5
CTRPNNNTRQSIRIGPGQVFYATGAIIGDIRQAYC
>4248.FJ832044.A.CCR5
CTRPSNDTRKSVHIGPGQAFYAIGDIIGKIRQAHC
>7047.AY842792.B.CCR5
CTRPNNNTRKSIHMGPGSVWYATGEIIGDIRQAHC
>250.JX508870.A1C.CCR5
CTRPSNNTRKSIRIGPGQAFYATDDIIGDIRKAYC
>TH009.U08830.01_AE.CCR5
CTRPSNNTRTSITIGPGQVFYRTGDIIGDIRKAYC
>P2468_ARP1158.JX140679.U.CCR5
CTRPANNTIKGIPIGPGQTFYATETIIGDIRQAHC
>ACH19999.EU744005.B.CCR5
CTRPNNNTRKSISIGPGRAFYATGDIVGDIRKAHC
>c.AY124978.B.CCR5
CTRPSNNTRKSINIGAGRAIYATGDIIGDIRQAYC
>MCST4474.KC312586.B.CCR5
CVRPNNNTRKSIHLGPGSAFYATGKIIGNIRQAHC
>-.FJ652340.02_AG.CCR5
CTRPGNNTRQSVRIGPGQVFYANPIIDIRQAHC
>-.GU475015.01_AE.CCR5
CTRPSNNTRKSITMGPGRVYYRTGEIVGDIRKAYC
>-.HQ678282.B.CCR5
CTRLNNNTRKSIRIGPGSTFYTSNIIGDIRQAYC
>-.GU475039.01_AE.CCR5
CTRPFNNTRTSINIGPGQVFYRTGDIIGDIRKAYC
>128.DQ002340.B.CCR5
CTRPNNNTRKSIHIAPGRAFYATGDIIGNIRQAYC
>123.DQ002281.B.CCR5
CTRPNNNTKRSVNIVPGRAIYTTDIIGDIRQAHC
>703010228.KC156120.C.CCR5
CTRPNNNTRKSIRIGPGQAFFATGDIIGDIREAHC
>BR025.U52953.C.CCR5
CTRPNNNTRKSIRIGPGQAFYATGEIIGDIRQAHC
>7069.AY842817.B.CCR5
CTRPNNNTRKSIPMGPGRAMYATGDIIGDIRKANC
>490.AF258977.B.CCR5
CTRPNNNTRKGIHLGPGRAFYATGGIVGDIRQAHC
>702010141.KC156437.C.CCR5
CTRPNNNTRKSVRIGPGQTFYATGEIIGDIREAYC
>CAP210.DQ435683.C.CCR5
CIRPGNNTRRSIRIGPGQAFYAMGDIIGNIREAHC
>-.EF688450.B.CCR5
CTRPNNNTRKSIHIGPGRAFYGTDIIGDIRQAHC
>204.HQ708025.C.CCR5
CTRPNNNTRKSVRIGPGQTFYATGDIIGDIRQAYC
>-.JF896853.B.CCR5
CTRPNNNTRKSIHMGPGKTFFATGDIIGDIRQAHC
>X2088.EU885764.G.CCR5
CIRPNNNTRRSIHLGPGRAFYATDIIGDIRQAHC
>2282.DQ516304.B.CCR5
CTRPNNNTRKSIHIGPGRALYTTGEIIGNIRQAHC
>-.EF688457.B.CCR5
CTRPNNNTRKSIPMGPGRAFYTTGEIIGDIRQAHC
>C210093.KF716475.A1.CCR5
CTRPNNNTSTGIHIGPGQAFYARNAIIGDIRKAHC
>-.HM246200.A.CCR5
CTRPHNNTRSVHIGPGQAFYATGDIIGDIRQAHC
>NAB08.EF643662.B.CCR5
CTRPNNNTRRSISIGPGRAFYATGEVIGDIRQAHC
>605M.EU853117.D.CCR5
CTRPYNNTRQRTHIGPGQALYTTHVIGNIRQAYC
>ACH18969.EU744065.B.CCR5
CTRPNNNTRKSIHMGPGKTFYATGDIIGDIRQAHC
>H13904_DS9.JF507805.B.CCR5
CMRPGNNTRKSIAIGPGRAFYAGEIIGDIRKAHC
>CW002.AJ418534.B.CCR5
CARPHNNTRKSIHIGPGRAFYATGQITGDIRQAYC
>PO012.HF679011.A1D.CCR5
CTRPNNNTRQGVHIGPGQALFTTIGIKAHC
>Pat1.AF541039.B.CCR5
CTRPSNNTRKSIPMGPGKAFYATGDIIGDIRQAHC
>205W.AF384294.B.CCR5
CTRPNNNTRKSIHIGPGRAVYATGQIIGDIRQAHC
>7047.AY842805.B.CCR5
CTRPNNNTRRSIHMGPGSVLYATGEIIGDIRQAHC
>114.DQ002149.B.CCR5
CTRPGNNTRRGIHIGPGRAFYTTGEIIGDIRQAHC
>-.FJ652368.02_AG.CCR5
CTRPNNNTRTSIRIGPGQTFYANNGIIGDIRQAHC
>-.HM239579.B.CCR5
CTRPNNNTRKSIIGPGRAYFATGIIGDIRKAHC
>TV013.AF391245.C.CCR5
CTRPNNNTRRSIRIGPGQAFYTNDIIGDIRQAHC
>-.AY887865.C.CCR5
CIRPGINKRKRIRIGLRYAFFATDNRIGKAHC
>P2008_ARP1099.FJ670531.B.CCR5
CIRPNNNTRKSIHMGPGRAFYATGDVIGDIRKAYC
>ACH19999.EU744008.B.CCR5
CTRPNNNTRKSISIGPGRAFYATGDIIGDIRKAHC
>APV_16.DQ869022.B.CCR5
CTRPGNNTRKSIHIAPGRAFYATGDIIGDIRQAHC
>NAB05.DQ002231.B.CCR5
CTRPSNNTRKSIPIGSGRAFYATGDIIGDIRKAHC
>-.HM239613.B.CCR5
CTRPNNNTRKGITMGPGKAFYVTGGIVGDIRQAHC
>602M.EU853098.D.CCR5
CTRPNNNTRQSTHIGPGIALFTTNIIGDIRQAYC
>AA116.JN944655.01_AE.CCR5
CTRPSNNTVKSIRIGPGQTFYRTGDIIGDIRQAYC
>295F.EU852985.D.CCR5
CIRPNNNTRQSTHIGPGQALYTTQIIGDIRQAHC
>H.AF199036.B.CCR5
CTRPNNNTRKSIHIGPGRALYATGDIVGDIRQAHC
>DU422.DQ904347.C.CCR5
CTRPNNNTRKSIRIGPGQTFYATGDIIGNIREAHC
>RO003.HF572026.D.CCR5
CTRPNNNTISTHIGPGAIYTTNKIIGNIRQAYC
>888_M.KF986039.D.CCR5
CTRPSNNTRKGIHIGPGQAIYATGAIIGDIRQAHC
>KNH1207.AF457068.A1.CCR5
CTRPSNNTRKSVRIGPGQAFYTTGDITGDIRQAYC
>7047.AY842807.B.CCR5
CTRPNNNTRKSIHMGPGSVLYATGEIIGDIRQAHC
>Q842.AF407160.A1.CCR5
CTRPNNNTRKSIHIGPGQAFYATGDIIGDIRQAHC
>122.DQ002264.B.CCR5
CTRPNNNTRKSIPIGPGRAFYTTGEIIDIRQAHC
>19559.HQ644868.B.CCR5
CTRPGNNTRKSIPMGPGRAFYATGDIIGDIRKAHC
>-.FJ652349.02_AG.CCR5
CIRPNNNTRKSVRIGPGQTFYATGDIIGIKAYC
>927_F.KF986091.D.CCR5
CTRPNNNTRQSTRIGPGQTLFTTRIIGNIRQAYC
>RW024.U08656.A.CCR5
CTRPNNNTRTSVRIGPGQTFYATGDIIGDIRRAYC
>965.U08455.C.CCR5
CTRPNNNTRKSVRIGPGQTFYATGAIIGDIRQAHC
>ED.AY010794.B.CCR5
CIRPNNNTRKSIQMGPGKAFYATGDIIGDIRQAYC
>S208mother.FJ443124.A1D.CCR5
CIRPSNNTRKSVRIGPGQTFYATGEIMGDIRQAHC
>19663.HQ644921.B.CCR5
CTRPNNNTRKSIPIGPGRAFYTTGDIIGDIRQAHC
>LB6.AF355324.G.CCR5
CTRPNNNTRKSITLGPGQAFYATGAIIGNIRQAHC
>MACS2.JN002053.B.CCR5
CTRPNNNTRKSIHMGPGKAFYTTGVIGDIRQAHC
>R1.U45299.B.CCR5
CTRPNNNTRRGVHIGPRRGFYTTEIIGNIRQAHC
>A07412.AY736828.D.CCR5
CIRPNNNTRKGIRIGPGQALYTTDIIGNIRQAHC
>MANC.U23487.B.CCR5
CTRPSNNSRKSIYIGPGRRFHVTRAVTGDIRQAHC
>P5.FJ653358.B.CCR5
CTRPNNNTRRGIHIGPGRAFYATDIIGDIRQAHC
>-.HM246193.B.CCR5
CIRPNNNTRKSIHIAPGRAFYATGNIIGDIRKAYC
>BR028.U08712.B.CCR5
CTRPNNNTRKSIHMGWGRTFYATGEIIGDIRQAHC
>-.HM239588.B.CCR5
CTRPNNNTRKSIHIGPGRAFYATGDIIGEIRQAYC
>0377child.JQ003579.01_AE.CCR5
CTRPSNNTRTSIHIGPGQVFYRTGDITGDIRKAYC
>Q.DQ061678.B.CCR5
CIRPNNNTRKGIHLGPGGALYATGGIIGDIRRAYC
>101.DQ002026.B.CCR5
CIRPHNNTRKSIPIGPGRAFYTTGEIIGDIRQAHC
>14.AF355727.B.CCR5
CTRPNNNTRKSIPLGPGRAFYATGDIIGNIRKAHC
>1056.EU575305.B.CCR5
CTRPGNNTRKSITIGPGRAFYATGDIIGDIRQAHC
>380.JX508884.A1C.CCR5
CSRPNNNTRKGVHLGPGQAFYATGDIIGDIRQAHC
>91US056.U79719.B.CCR5
CTRPNNNTRKGIHIGPGAAFYATGEIIGDIRQAHC
>SC51.AF310127.B.CCR5
CTRPNNNTRKSIHLGAGRALYTGEIIGDIRQAHC
>-.AY887886.C.CCR5
CIRPGNNTRKSVRIGPGQTIYATGDIIGDIRQAHC
>605M.EU853116.D.CCR5
CSRPYKRMQRRTHIGTGQALFTTNVVGDIRKAHC
>39.AF022258.B.CCR5
CTRPNNNTRKSISIGPGRAFYTTGEIIGDIRQAHC
>R2184.JN944665.01_AE.CCR5
CTRPSNNTRTSMTIGPGQVFYRTGDIVGNIRKAYC
>NA132.HF679006.A1.CCR5
CTRPNNTRSVRIGPGQAFYATGDIIGDIRQAHC
>2365.FJ831851.A.CCR5
CIRPNNNTRRSVRIGPGQAFYATGDIIGDIRQAHC
>CW012.AJ418505.B.CCR5
CTRPNNNTRKSIPIGPGRAFYTTGEIIGDIRKAHC
>A03836_9F.EU853132.D.CCR5
CTRPFNNTRQGVHIGPGLALYADTTVIGDIRQAHC
>X2457_ARP1098.KC473840.47_BF.CCR5
CTRPGNNTRRGIHMGPGRVLYATGEIIGNIRQAHC
>B306.EF657905.B.CCR5
CIRPNNNTRKSIPMGPGRAFYATGDIIGNIRQAHC
>601F.EU853044.A1.CCR5
CTRPNNNTRTSVRIGPGQAFYATDIIGNIRKAFC
>702010293.KC156318.C.CCR5
CTRPNDNIRKSMRIGPGQTFYATGDIIGNIRQAHC
>S191.AF153172.C.CCR5
CVRPNNNTRKSIRIGPGQTFYATNGIIGDIREAHC
>-.HM239595.B.CCR5
CTRPNNNTRRSIRIGPGSYFATGDIIGDIRKAYC
>LB11.AF355326.G.CCR5
CTRPNNNTRKSISIGPGQAFYATGDIIGDIKKAYC
>338M.EU853052.D.CCR5
CTRPSNNTRQSTRIGPGQALFTTNVIGNIRQAHC
>CW010.AJ418480.B.CCR5
CTRPNNNTRKSIPIGPGRALYATGDIIGEIRQAFC
>263.KF770391.C.CCR5
CIRPGNNTRKSMRIGPGQTFYATGDIIGDIRKAHC
>Q842.AF407162.A1.CCR5
CTRLNNNTRKSIHIGPGQAFYTTGDIIGDIRQAHC
>-.HM246188.B.CCR5
CTRPNNNTRKSIHIVPGGAFYATGDIIGDIRQAHC
>ACH18969.EU744075.B.CCR5
CIRYNNNTRKSIPLGPGRAFYATGDIIGNIRQAQC
>IVC3.GU945313.C.CCR5
CTRPGNNTRKSIRIGPGQTFYATGGIIGNIRQAHC
>108M.EU852942.D.CCR5
CTRPNNNTRKSIHLGPGQAFYTTKIIGDIRQAYC
>-.HM246190.B.CCR5
CSRPNNNTKSIPIGPGAFYATGDIIGDIRQAHC
>NKS22.DQ825466.-.CCR5
CSRPGNNTRRSVRIGPGQTLYAAGDIIGDIRQAHC
>S194.AF153164.C.CCR5
CIRPGNNTRKSIRIGPGQAFYATGDIIGDIRQAHC
>C.DQ061463.B.CCR5
CTRPNNNTRKSIHIGPGRAFYTTGEIIGDIRKAHC
>120M.EU852953.A1.CCR5
CTRPGNNTRKSIHIGPGQAFYATGAIIGDIRQAHC
>-.AB553911.B.CCR5
CERPNNNTRRSIQIGPGRAWFEAEDIIGDIRKAHC
>2239.DQ516149.B.CCR5
CTRPNNNTRRDIHIGPGRAFYATGGIIGNIRQAHC
>-.JX535791.01_AE.CCR5
CTRPSNNTRTSIGPGRFYRTGEIIGDIKAYC
>128.DQ002342.B.CCR5
CTRPNNNTRKSIHIGPGSAFYATGDIIGNIRQAYC
>14.AF355726.B.CCR5
CTRPSNNTRKSIHLGPGRAFYATGDIIGNIRKAHC
>C.DQ061452.B.CCR5
CTRPNNNTRKSIHIGPGRAFYTTGEIMGDIRKAHC
>490.AF258994.B.CCR5
CTRPNNNTRKGIHLGPGRAFYATGEIVGDIRKAHC
>VI820.AM156913.A1.CCR5
CIRPGNNTRQSVRIGPGQAFFATDIIGDIRKAFC
>L135.EU272217.B.CCR5
CIRPNNNTRKSIPLGPGKAWYTTGQIIGDIRQAHC
>-.AF307753.A1.CCR5
CIRPNNNTRKSVHIGPGQTFYATGDIIGNIRQAHC
>455.HQ708068.C.CCR5
CIRPSNNTRTSMRIGPGQTFFATGDVTGDIRQAYC
>ACH19542.EU744015.B.CCR5
CTRPNNNTRKSIHIGPGRAFYTTGEIIGEIRQAHC
>19956.GU455522.B.CCR5
CIRPNNNTRKSIPMGPGKAFYTTGDIIGDIRQAHC
>703010167.JQ779893.C.CCR5
CIRPGNNTRKSIRIGPGQTYFSTGEIIGNIRQAHC
>NIRT379.KF766537.C.CCR5
CIRPNNNTRKSIRIGPGQTFYATGEIIGDIRQAHC
>115.KF770295.C.CCR5
CIRPNNNTRKSVRIGPGQTFYATGEIIGDIRKAHC
>114.DQ002148.B.CCR5
CTRPGNNTRRGIHIGPGRAFYTTGEIIGNIRQAHC
>702010293.KC156326.C.CCR5
CNRPHNNTRKSMRIGPGQAFYATGDITGDIRKAHC
>ACH18969.EU744078.B.CCR5
CTRYNNNTRKSIHLGPGRAFYATGDIIGDIRQAQC
>46.EU293450.C.CCR5
CTRPSNNTRKSVRIGPGQAFFATGEIIGDIRQAHC
>L135.EU272222.B.CCR5
CIRPNNNTRKSIPIGPGKAWYTTGQIIGDIRQAHC
>2242.DQ516241.B.CCR5
CTRPNNNTRKGIHIGPGRAFYTTGEIIGDIRQAYR
>I.DQ061524.B.CCR5
CTRPNNNTRRSIHIAPGSAFYATGDIIGDIRQAHC
>424.HQ644904.B.CCR5
CTRPNNNTRKSIPIGPGRAFYTTGDIIGDIRKAHC
>183F.EU852981.D.CCR5
CIRPNNNTRQSIHIGPGQALYTTRVIGDIRQAHC
>RUA002.KF716492.A1.CCR5
CIRPGNNTRTSIRIGPGQTFYATGDVIGDIRKAYC
>MACS3.JN002050.B.CCR5
CTRPDNNTRKGIHLGPGGTFFATGAIIGDIRQAHC
>BORI0637.EU576298.B.CCR5
CTRPNNNTRKGIHIGPGKTFYTTGGIIGDIRQAYC
>APV_2.DQ869026.B.CCR5
CTRPNNNTRKSIHIAPGRPFYATGDIIGDIRQAHC
>C120.AF153138.C.CCR5
CTRPGNNTRKSVRIGPGQTFYATGEIIGNIRQAHC
>LTNP7.AY123260.A.CCR5
CTRPYNNTRKSVRIGPGQAFYATGAIIGNIRQASC
>Du123.DQ411850.C.CCR5
CTRPNNNTRKSIRIGPGQTVYATNDIIGDIRQAHC
>19663.HQ644927.B.CCR5
CMRPNNNTRKSIPIGPGRAFYTTGDIIGDIRQAHC
>ARP1174.KC473843.B.CCR5
CTRPNNNTRRGIQMGPGRAVYATGDIIGDIRQAHC
>-.EF688452.B.CCR5
CTRPNDNTRKGINIGPGRAFYATGEIIGDIRQAHC
>TV019.AF254783.C.CCR5
CTRPGNNTRKSIRIGPGQAFFATGAIIGDIRKAYC
>RE236.HF572021.D.CCR5
CIRPNNNTRQSIHIGPGQALYTTDIIGDIRQAQC
>-.HM239529.B.CCR5
CTRPSNNTRKSITIGPGRAFYTTGQIIGNIRQAHC
>ARP1186.KC473841.B.CCR5
CTRHSNNTRRSIRIGPGQAFYATGEIIGDIRKAHC
>N5.FJ653126.B.CCR5
CTRFNNNTRKSIHIGPGRAFYATGDIIGNIRQASC
>704010042.KC156124.C.CCR5
CTRPNNNTRTSIRIGPGQTFYATGDIIGDIRQAYC
>00C220932.KF716470.A1CD.CCR5
CTRPNNNTRKSIRIGPGQAFYATGEIIGDIRQAYC
>-.HM246228.B.CCR5
CTRPNNNTRKSIHIAPGRAFYATGDIIGDIRQAYC
>1-child.AY619929.01_AE.CCR5
CTRPYNNTRTSVRIGPGQFYKTGDIIGDIRRAYC
>-.AY887879.C.CCR5
CMRPNNNTRKSVRIGPGQTFYATGDIIGNIRQAHC
>424.HQ644887.B.CCR5
CTRPNNNTRKSIHIGPGRAFYTTGEIIGKIRQAHC
>1021child.EU031153.01_AE.CCR5
CTRPSNNTRTSITIGPGQVFYRTGEITGDIRKAYC
>R.DQ061752.B.CCR5
CTRPNNNTRRSITLGPGRAYYATGDIIGDIRQAHC
>120M.EU852957.A1.CCR5
CTRPGNNTRESIHIGPGQAFYTTGAIIGDIRQAHC
>H13993_DS5.JF508128.B.CCR5
CTRPNNNTRRSIYIGPGRTFYATGEIIGDIRQAHC
>-.HM239566.B.CCR5
CTRPSNNTRKGIHMAVGRAFYTTGQIIGNIRQAHC
>ZM233M.DQ388517.C.CCR5
CTRPNNNTRKSIRIGPGQSFYATGEIVGNIREAHC
>-.GU475043.01_AE.CCR5
CTRPSNNTRTSTTIGPGQTFYRTGDIIGDIRKAFC
>S119.AF153181.C.CCR5
CIRPSNNTRRSVRIGPGQTFYATGEITGDIRQAHC
>H13951_DS4.JF508018.B.CCR5
CTRPNNNRRKSINIGPGRAFYTTGAIIGDIRQAHC
>5821.AY372224.H.CCR5
CTRPNNNTRTGVHIGPGRAFYATGDIIGDIRQAHC
>LD.AY010831.B.CCR5
CTRPNSNTRKGIHIGPGSAIYATGDIIGDIRQAHC
>5487.AY372221.A.CCR5
CVRPNNNTRKSIHIGPGQAFYATGDIIGNIRQAHC
>BP001099.JX140654.B.CCR5
CTRPGNNTRRSITMGPGKVFYTNEIIGNIRRAYC
>H13907_DS7.JF507854.B.CCR5
CTRPGNNTRRSINIGPGRAFYTGEIIGDIRQAHC
>19922.HQ644992.B.CCR5
CTRPNNNTRKSIPIGPGRAFYATGEIIGDIRQAHC
>1084baby.HM179723.C.CCR5
CTRPNNNTRKSMRIGPGQTFYATGEIIGNIREAHC
>258.HQ708049.C.CCR5
CTRPNNNTRKSIRIGPGQAFYATGAVTGDIRKAYC
>246.AY736825.C.CCR5
CTRPGDNRRRSVRIGPGQTFYATGEIIGNIREAHC
>D26830.AY736830.D.CCR5
CTRPGNNTRQSIHLGPGQALWTATDIIGNIRQAHC
>696.AY255825.C.CCR5
CTRPNNNTRRSIRIGPGQTFYATGEIIGNIREAHC
>703010167.KC156396.C.CCR5
CIRPGNNTRRSVRIGPGQTYFSTGEIIGNIRQAHC
>H13912_DS1.JF507916.B.CCR5
CTRPNNNTRKSISIGPGRAFYATGEIIGDIRQAHC
>9718B.AF384291.B.CCR5
CTRPNNNTRKSIPIGPGRAFYARGDIIGDIRQAHC
>L135.EU272220.B.CCR5
CIKPNNNTRKSIPIGPGKAWYTTGQIIRDIRRAHC
>-.GU475044.01_AE.CCR5
CTRPSNNVRTSTRIGPGQVFYRTGSITGDIRKAYC
>CB3.JN002015.B.CCR5
CTRPNNNTRKGIHIGPGRAFYATGDIVGDIKQAHC
>19932.HQ645006.B.CCR5
CTRPNNNTRRSISIGPGRAFYATGDIIGDIRRAQC
>TM23.DQ235634.C.CCR5
CTRPNNNTRKSVRIGPGQAFYATNDIIGDIRQAHC
>490.AF259010.B.CCR5
CTRPNNNTRKGIHMGPGRAFYATGEIVGDIRKAHC
>TM20.EU161645.C.CCR5
CTRPNNNTRTSTRIGPGQAFYATGDIIGDIRQAHC
>VI2687.DQ177198.B.CCR5
CTRPNNNTRKSINIGPGRAFYSTGAIIGNIRQAHC
>16055.EF117268.C.CCR5
CTRPNNNTRKSIRIGPGQTFYATGDIIGNIRQAYC
>CNE66.HQ699981.C.CCR5
CTRPNNNTRKSVRIGPGQAFYATGDIIGNIREAHC
>-.FJ652342.02_AG.CCR5
CTRPNNNTRKSVRIGPGQAFYATDIIGDIRQAYC
>NAB08.EF643664.B.CCR5
CTRPNNNTRKGISIGPGRAFYTTGEVIGDIRQAHC
>170.KF770347.C.CCR5
CTRPNNNTRRSIRIGPGQAIYTTGGIIGDIRQAHC
>208.AF021502.B.CCR5
CTRPNNNTRKSIPIGPGRAFYTTGQIIGDIRQAYC
>SC24.AF310109.B.CCR5
CTRPNNNTRKSIHIGAGKALYTGEIIGDIRQAHC
>S031.AF153173.C.CCR5
CTRPNNNTRKSIRIGPGQTFYANDIIGDIRQAHC
>NA135.HF679009.D.CCR5
CTRPYNNTRQYTQIGPGQAFYTSKEIIGIRQAHC
>MACS3.JN002045.B.CCR5
CTRPNNNTRKSIPIGPGGAFYATGDIIGDIRQAHC
>4.DQ110002.B.CCR5
CIRPNNNTRKSIPMGPGRAFYATGDIIGDIRQAHC
>CB3.JN002019.B.CCR5
CTRPNNNTRKGIHIGPGRAFYATGDIVGDMRQAHC
>ACH172.HQ644936.B.CCR5
CTRPNNNTRKSINIGPGRALYTTGEIIGDIRQAHC
>702010432.JQ779245.C.CCR5
CIRPGNNTRKSIRIGPGQVLFATTDIIGNIREAHC
>CAP45.DQ435682.C.CCR5
CRRPNNNTRKSIRIGPGQAFYATNDIIGDIRQAHC
>490.AF258959.B.CCR5
CIRPSNNTRTSIHLGPGQAVYATGEIIGNIRQAHC
>2391.FJ831865.02_AG.CCR5
CTRPNNNTRKGIGIGPGQTFYAAGEIIGDIRRAHC
>-.HQ906867.D.CCR5
CIRPYNNTREGTHIGPGRALFTTIIGDIRQAHC
>1998.EU786676.B.CCR5
CTRPNNNTRKSITIGPGRAFYATGDVIGDIRQAHC
>FV23.DQ382376.C.CCR5
CTRPGNNTRKSVRIGPGQVFYATGDIIGDIRQAHC
>39.AF022281.B.CCR5
CTRPNNNTRKSISIGPGRAFYATGDIIGDIRQAHC
>BR021.U08699.B.CCR5
CTRPNNSTRKSIHMGWGRAFYATGEIIGNIRQAHC
>702010141.KC156458.C.CCR5
CTRPNNNTRKSVRIGPGQTFYATGEIIGNIREAYC
>NAB06.DQ002312.B.CCR5
CTRPNNNTRKSINIGPGRAWYTTGDIIGDIRKAHC
>1970LE.AY736841.02_AG.CCR5
CVRPGNNTIRSIRIGPGQSFHGTGSIVGDIRQAHC
>19663.HQ644915.B.CCR5
CTRPNNNTRKSIHIGPGRAFYTTEIIGDIRKAYC
>19383.HQ644803.B.CCR5
CTRPNNNTRRSINIGPGRAFFATGEIIGDIRQAHC
>2102.EU786677.B.CCR5
CTRPNNNTRKSIRIGPGQAFYTTGEIIGDIRQAHC
>171.AF259020.B.CCR5
CTRPGNNTRKSIHIGPGRAFYTTGQIIGKIRQAHC
>204.HQ708020.C.CCR5
CIRPDNNTRKSIRIGPGQTFYATGDIIGNIRKAYC
>19984.HQ644793.B.CCR5
CTRPNNNTRRSIHIGPGRAFYTGEIIGNIRQAHC
>X2574_ARP1111.JX140655.B.CCR5
CTRPNNNTRKGIHIGPGKTFFATDIIGDIRQAHC
>269.KF770439.C.CCR5
CIRPGNNTSRSIRIGPGQTFYATGRIVGDIRQAHC
>-.HM239515.B.CCR5
CTRPSNNTRKSIHMGPGRVLFATGEIIGNIRQAHC
>H0002.DQ222217.B.CCR5
CTRPNNNTRKSIHVGPGKAIYTTEIIGNIRQAHC
>714.U08450.B.CCR5
CIRPNNNTRRSIHMGLGRAFYATGDIIGDIRQAHC
>19922.HQ644979.B.CCR5
CTRPNNNTRRSINIGPGRAIYATGEIIGDIRQAHC
>ARP1176.KC113009.F1.CCR5
CSRPNNNTRKSIPMGPGKAFYTTGEIIGDIRKAHC
>CM4.AF411964.A1CDGKU.CCR5
CIRPTNNTRQSIRFGPGQVFFGTDVIGDIRQAHC
>19383.HQ644805.B.CCR5
CIRPNNNTRRSINIGPGRAIFTTGEIIGDIRQAHC
>R.DQ061742.B.CCR5
CTRPNNNTRRSISLGPGRAYYATGDIIGDIRQAHC
>21566539.JX140668.C.CCR5
CIRPNNNTRKSIRIGPGQTFYANNIIGDIRQAYC
>-.AY887867.C.CCR5
CTRPNNNTRRSVRIGPGQAFYGTDIIGDIRQAYC
>4248.FJ832048.A.CCR5
CTRPSNNTRKSVHIGPGQAFYAIGDIIGKIRQAHC
>L322.EU272262.B.CCR5
CTRPNNNTRKSINLGPGAWYATGQTIGDIRQAHC
>-.HM239577.B.CCR5
CTRPNNNTRRSIHIAPGKTFYATGAIVGDIRQAYC
>702010432.JQ779230.C.CCR5
CTRPNNNTRKSIRIGPGQAFFATTGIIGNIRQASC
>1981.FJ817369.G.CCR5
CTRPNNNTRKSISLGPGQAIYATGAIIGDIRQAHC
>H434.HQ644882.B.CCR5
CTRPNNNTRKSINIGPGRAFYATGDIIGNIRQAHC
>113.DQ002137.B.CCR5
CTRPNNNTRKSIHIRPGKAFYATGDIIGDIRQAHC
>Q.DQ061685.B.CCR5
CIRPNNNTRKGIHLGPGGALYATGGIIGDIRQAYC
>-.GU475027.01_AE.CCR5
CTRPSNNTRTSLTIGPGQVFYRTGDIIGDIRKAYC
>H13908_DS8.JF507888.B.CCR5
CTRPSNNTRKSIHIGPGRALYATDIIGDIRKAYC
>B306.EF657900.B.CCR5
CIRPNNNTRKSIPMGPGKAFYATGDIIGNIRQAHC
>LD.AY010808.B.CCR5
CTRPNNNTRKGILLGPGSAFYATGDIIGDIRQAHC
>-.AY887866.C.CCR5
CTRPGNNTRKSMRIGPGQTFYATGDIIGDIRQAHC
>BP00048.JN687743.04_cpx.CCR5
CTRPGNNTRKSVHLGPGQTWFATGNIIGDIREAHC
>HF_M.KF986098.D.CCR5
CTRPYNNTRQGIHIGPGRAYWTTRITGKIRQAYC
>ND.AY010886.B.CCR5
CTRPNNNTRTRIHMGPGRAMYATGDIIGNIRQAYC
>TM32.DQ235620.C.CCR5
CTRPNNNTRKSMRIGPGQTFFATGEIIGDIRQAHC
>00C194584.KF716482.A1D.CCR5
CIRPGNNTRQGTHHIGPGQAFYTYDIVGDIRQAHC
>DJ263.AF063223.02_AG.CCR5
CPRPNNNTRKSVRIGPGQTFYATGDIIGDIRQAHC
>-.JX535774.01_AE.CCR5
CTRPSNNTRTSMTIGPGQVFYRTGDITGDIRKAYC
>SC05.EU578364.B.CCR5
CTRPNNNTRKSITIGPGSVFYTGEIIGDIRRAHC
>TV001.AF391231.C.CCR5
CTRPNNNTRKSVRIGPGQAFYATNDVIGNIRQAHC
>U.DQ061817.B.CCR5
CTRPNNNTRKGIHMGSGKVFYATGQIIGDIGQAHC
>829-GH.AF184155.02A.CCR5
CTRPNNNTRKSVRIGPGQTFYATGGIIGDIRQAHC
>510W.AF384312.B.CCR5
CTRPYEKKKSRRIRIGPGRTFHTTGSIGDIRRAHC
>19947.HQ645010.B.CCR5
CTRPNNNTRKSIPIGPGRAIYTTGQIIGDIRQAHC
>9021.EU575924.B.CCR5
CTRPGNNTRKSIHIAPGRTFYATGEIIGDIRRAHC
>0008BBY.AY371124.02_AG.CCR5
CIRPSNNTRKSIRIGPGQTFYATGAIIGDIRRAHC
>X2558.GQ862781.G.CCR5
CTRPGNNTRKSIPIGPGQALYATGAIIGDIRQAHC
>9712A.AF384274.B.CCR5
CTRPNNNTRKSIHMGPGGSFYATGDIIGNIRQAHC
>IVC4.GU945317.C.CCR5
CIRPNNNTRQSIRIGPGQVFYATGDIIGDIRQAYC
>K.DQ061561.B.CCR5
CVRPNNNTRKSIPIGPGRAFYTTGEIIGDIRQAHC
>FV28.DQ382380.C.CCR5
CTRPNNNTRTSVRIGPGQAFYATNGIIGDIRQAHC
>119.DQ002203.B.CCR5
CTRPSNNTRKSIPIGPGRAFYATGEIIGDIRQAHC
>19663.HQ644926.B.CCR5
CTRPNNNTRKSIHIGPGKALYTTEIIGNIRQAHC
>97ZA012.AY669741.C.CCR5
CTRPNNNTRKSMRIGPGQTFYATGDIIGDIRQAYC
>T5.AJ888842.B.CCR5
CTRPNNNTRKSITIGPGRAFYTTGEIIGDIRKAHC
>6101-p15.AY835434.B.CCR5
CTRPNNNTRKSIHMGPGAAFYARGEVIGDIRQAHC
>338F.EU853060.D.CCR5
CTRPSNNTRQSTRIGPGQVLFTTKVIGDIRQAYC
>DU422.AY043175.C.CCR5
CTRPNNNTRKSVRIGPGQTFYATGEIIGDIREAHC
>H13940_DS10.JF507936.B.CCR5
CTRPNNNTAKGIHIGPGRAMYATERIVGNIRRAHC
>-.EF688446.B.CCR5
CTRPNNNTRKSIRIGPGSAFYATGDIIGDIRQAHC
>BP00079.JN687776.02_AG.CCR5
CTRPNNNTRKSIHIGPGQAFYATGDIIGNIRQAHC
>VI968.AM156920.B.CCR5
CTRPNNNTRRSIHIGPGRAFYTRDIIGNIRQAHC
>115.DQ002165.B.CCR5
CTRPNNNTRKSISMGPGRAFYATGAIIGDIRQAHC
>T.DQ061780.B.CCR5
CTRPNNNTRKGIHIGPGRAFYAAGEIIGNIRQAHC
>00C210095.KF716474.A1.CCR5
CTRPNNNTRKSVRIGPGQAFFATGEVIGKIRKAYC
>702010432.JQ779243.C.CCR5
CIRPGNNTRKSIRIGPGQVFFATDIIGDIRKAHC
>CW010.AJ418484.B.CCR5
CTRPNNNTRKGIHIGPGRALYATGDIIGKIRQAHC
>21.EF579976.B.CCR5
CERPGNNTSKGIHIGPGRAFYATVNIIGDIRKAHC
>NA133.HF572013.D.CCR5
CTRLRNNTRQSIHIGPGQAIYTNRIGDIRQAQC
>RP3.DQ235623.C.CCR5
CTRPNNNTRKSVRIGPGQTFYATGDIIGNIRQAHC
>A03836_9F.EU853127.D.CCR5
CTRPFNNTRQGVHIGPGLALYADASVIGDIRQAHC
>-.JF896841.B.CCR5
CTRPNNNTRKSIPMGPGKAFYATGIIGDIRQAHC
>H13908_DS8.JF507878.B.CCR5
CTRPSNNTRQGIHIGPGRAIYTTDIIGDIRKAYC
>-.HM246187.B.CCR5
CTRPNNNTRKSISIGPGRAFYTTGDIIGNIRQAYC
>-.HQ678292.B.CCR5
CTRPNNNTRKSIRIGRGRAFYAPGEIIGDIRKAYC
>326M.EU853017.D.CCR5
CTRPNNNTRQGVHIGPGQALYTTNIIGDIRQAYC
>208.AF021523.B.CCR5
CTRPNNNTRKSITIGPGRAFYTTGQIIGDIRKAYC
>00C210063.KF716477.G.CCR5
CTRPNNNTRKGIGIGPGQTFYATGAIIGDIRQAHC
>19.KF770371.C.CCR5
CIRPGNNTRRSVRIGPGQTFYATGDIIGDIRQAHC
>1051.EU575170.B.CCR5
CVRPNNNTRRSITIGPGRAFYTGEIIGNIRKAYC
>LTNP11.AY123264.A.CCR5
CIRPSNNTRKSVHIGPGQAFYATDTITGNIRQAHC
>SE8538.AF069669.A1.CCR5
CTRPGNNTRKSIRIGPGQAFYATGEVIGDIRQAHC
>320041.KC596061.01_AE.CCR5
CTRPSNNTRTSIPIGPGRAFYRTGDIIGDIRQAYC
>BP00047.JN687739.B.CCR5
CTRPSDNTRKSIHMGWGRAFYATGEITGDIRQAHC
>CNE58.HM215421.C.CCR5
CTRPNNNTRKSIRIGPGQTFYATGEIIGDIRQAHC
>APV_19.DQ869025.B.CCR5
CTRPNNNTRKGIHIGPGRAFYATGEIIGNIRQAYC
>L147.EU272207.B.CCR5
CTRPNNNTRKSIHIGPGRAWYATGEIIGDIRQAHC
>204.HQ708021.C.CCR5
CIRPNNNTRKSVRIGPGQTFYATGDIIGDIRQAYC
>7047.AY842793.B.CCR5
CTRPNNNTRKSIHMGPGRVWYTTGGIIGDIRQAHC
>115.DQ002156.B.CCR5
CTRPNNNTRKSIPMGPGRAFYATGAIIGDIRQAHC
>H.DQ061496.B.CCR5
CTRPSNNTRKSIHIGPGRAFYTTGEIIGNIRQAHC
>888_M.KF986037.D.CCR5
CTRPSSNTRKGIHIGPGQAIYATGAIIGDIRQAHC
>S174.AF153139.C.CCR5
CVRPNNNTRKSVRIGPGQTFYATGDIIGDIRQAHC
>AA117.JN944657.01_AE.CCR5
CTRPSNNTRTSVNIGPGQVIYKNGDIIGDIRKAYC
>RP5.DQ235641.C.CCR5
CIRPNNNTRKSIRIGPGQAFYATGDIIGDIRKAYC
>19663.HQ644922.B.CCR5
CIRPNNNTRKSIHIGPGRAFYTTEIIGNIRKAYC
>P1049.HM368253.B.CCR5
CTRPNNNTRKSIHIQPGRAFYATDIIGDIRQAHC
>9602A.AF384251.B.CCR5
CTRPNNNTRKSIHMGPGRAFYTTGNIIGDIRKAHC
>CNE5.HM215415.01_AE.CCR5
CTRPYNNTRKSITIGPGQVFYRQGEIIGDIRKAYC
>-.FJ375982.C.CCR5
CTRPNNNTRKSVGMGPGRAIYATGDIIGDIRQAHC
>H13908_DS8.JF507901.B.CCR5
CTRPSNNTRQGIHIGPGRAIYTTNIIGDIRKAYC
>RO005.HF572028.D.CCR5
CTRPNNNTRKGIHIGPGQALYTTGQIIGIRQAQC
>-.FJ376013.C.CCR5
CTRNNNTRKSIRIGPGQYATGDIIGDIRQAHC
>X2510.FJ853622.B.CCR5
CTRPNNNTRKSIHLGAGKAIYTTGAIIGNIRQAHC
>ACH19542.EU744025.B.CCR5
CTRPNNNTRKSIHIGPGRALYATGEIIGNIRQAHC
>602.AF082354.B.CCR5
CTRPNNNTRRSINIGPGRAFYTTGDIIGDIRQAHC
>101.DQ002041.B.CCR5
CIRPHNNTRKSIHIGPGRAFYTTGEIIGDIRQAHC
>B03887_9M.EU853137.D.CCR5
CTRPSNNTRQGVHIGPGIALYTEMIGDIRQAHC
>159.KF770329.C.CCR5
CTRPNNNTRKSVRIGPGQTFYATGEIIGDIRRAHC
>19559.HQ644855.B.CCR5
CTRPGNNTRKSINIGPGRAIYATGDIIGNIRQAHC
>4525.FJ832062.A.CCR5
CTRPNNNTRKSVRIGPGQAFYTTGEVIGDIRQAYC
>12008.EU575457.B.CCR5
CTRPSNNTRRSINIGPGKAFYATGEIIGNIRQAHC
>SR20_M.KF986003.D.CCR5
CTRPYNNTLQSIHMGPGRAIYTTRIIGDIRQAHC
>500.HQ377469.B.CCR5
CIRPNNNTRKSISMGPGRAFFATGEIIGNIRQAHC
>b.AY124975.B.CCR5
CTRPNNNTRKGIHMGPGGALYATGAIIGNIRQAHC
>VI2641.DQ177193.02_AG.CCR5
CTRPNNNTRRDIGIGPGQTFFAAGAIIGDIRQASC
>4525.GQ401733.A.CCR5
CTRPNNNTRKSRIGPGQAFYTTGVIGIRQAC
>445.AY158533.C.CCR5
CTRPNNNTRKSMRIGPGQTFFATGDIIGNIRQAHC
>NAB02.EF643657.B.CCR5
CTRLNNNTRRSINIGPGRAWYTTGEVIGDIRKAHC
>NAB05.DQ002228.B.CCR5
CTRPSNNTRRSITIGPGRAFYATGEIIGDIRKAHC
>-.HM239594.B.CCR5
CTRPNNNTRKSIPIGPGSAFYATGDIIGDIRQAHC
>-.HM246197.B.CCR5
CTRLNNNTRKSIHIGPGQAFYATGAIIGIRQAHC
>N1.FJ653220.B.CCR5
CTRPGNNTSKSIHIGPGRAFDATKTITGDIRQAHC
>00836.EF117265.C.CCR5
CTRPNNNTRKSIRIGPGQTFYATGEIIGNIRQAHC
>UK1_NA21.JN002044.B.CCR5
CTRPNNNTRKSIPMGPGKAFYATGDIIGDMRQAHC
>490.AF258982.B.CCR5
CTRPNNNTRKGIHLGPGRAFYATGEIIGNIRQAYC
>1.DQ109995.B.CCR5
CTRPNNNTRKSINIGPGRAWYTTGQIIGDIRQAHC
>2873_i.HM179818.C.CCR5
CTRPGNNTRQSMKIGPGQTFYATGDIIRDIRQAHC
>-.HM239558.B.CCR5
CTRPNNNTRKSIHIGPGRAFYATGEIGDIRQAHC
>183M.EU852970.D.CCR5
CTRPNNNTRQSIHIGPGRALFTKGIIGDIRRAHC
>SC24.AF310112.B.CCR5
CTRPNNNTRKSIHIGPGKALYTGEIIGDIRQAHC
>BAL.AY426112.B.CCR5
CTRPNNNTRKSIHIGPGRALYTTGKIIGDIRQAHC
>108M.EU852947.D.CCR5
CTRPNNNTRKSVHLGPGQAFYTTKIIGDIRQAYC
>APV_18.DQ869024.B.CCR5
CTRPNNNTRKGIHMGPGKTLYATGEIIGDIRQAHC
>COT9.DQ235633.C.CCR5
CTRPNNNTRQSIRIGPGQAFFAAKDIIGDIREAHC
>-.FJ652339.02_AG.CCR5
CTRPNNNTRSVRIGPGQAFYAGDIGIQAC
>NAB04.DQ002179.B.CCR5
CTRPNNNTRRSITIGPGRAFYATDIIGDIRQAQC
>MCST4474.KC312595.B.CCR5
CVRPHNNTRKSIHIGPGRTFYATGEVIGDIRQAHC
>US4.AY173955.B.CCR5
CIRPNNNTRKSIHIGPGRAFYATGDIIGDIRQAHC
>N8.FJ653210.B.CCR5
CTRPNNNTRKGIHIGPGRAYYATEKITGDIRQAHC
>DU151.AY043173.C.CCR5
CTRPNNNTRKSIRIGPGQTFYATGEIIGNIREAHC
>RHGA1581.KC312481.B.CCR5
CTRPNNNTRKGIHIGPGRTFYATGQIIGNIRQAHC
>P1423_ARP1081.EU884501.02_AG.CCR5
CIRPNNNTRESVRIGPGQAFYARGDIIGDIRQAHC
>296B.AF384329.B.CCR5
CTRPNNNTRKGIAIGPGRAVYATEKIVGDIRQAHC
>CNE10.HM215397.B.CCR5
CTRPNNNTRKSISLGPGRAWYATGQIIGNIRQAHC
>N5.FJ653122.B.CCR5
CTRFNNNTRKGIHIGPGRAFYATGDIIGNIRQASC
>-.HQ678284.B.CCR5
CTRPNNNTRKSIHIAPGRAFYATGAIIGDIRKAYC
>-.HM239598.A.CCR5
CSRTGNNTRRSTRIGPGQTFYATGDIIGDIRQAHC
>513.HQ708079.C.CCR5
CTRPNNNIRKGYTIGPGRAFFATGDIIGDIRQADC
>9710A.AF384270.B.CCR5
CTRPGNNTRKSIHIAPGSAFYATGVIIGDIRKAHC
>19383.HQ644814.B.CCR5
CIRPNNNTRRSINIGPGRAIFRTGEVIGDIRQAHC
>c.AY124979.B.CCR5
CTRPSNNTRKSINIGAGRAIYAAGDIIGNTRQAYC
>19922.HQ644989.B.CCR5
CTRPNNNTRKSIPIGPGSAFYATGEIIGDIRQAHC
>455.HQ708064.C.CCR5
CTRPHNNTRKSMRIGPGQTFYATEEVIGDIRQAYC
>0013BBY.AY371125.02_AG.CCR5
CTRPSNNTRTSVRIGPGQTFYGTGEIIGDIRKAYC
>SR20_M.KF986001.D.CCR5
CTRPYNNTVQSIHMGPGKAIYTTRIIGNIRQAHC
>VI48.DQ177189.G.CCR5
CIRPNNNTRKGIHIGPGRMFYATRVVGDIRQAHC
>TM19.DQ235629.C.CCR5
CTRPSNNTRTSVRIGPGQTFYATGDIIGDIRQAHC
>702010440.KC156284.C.CCR5
CTRPNNNTRQSMRIGPGQTFYATGAIIGNIRQAHC
>2853.GQ401738.02_AG.CCR5
CIRPNNNTRKSRIGPGQTFYAGDIIGDIRQAC
>602F.EU853104.D.CCR5
CTRPNNNTRQSTHIGPGKALFTTNIIGDIRQAYC
>CW002.AJ418536.B.CCR5
CTRPHNNTRKSIHIGPGRAFYATGQITGDIRQAYC
>1432.KF859742.O.CCR5
CERPTMDIQDIHIGPMAWYSTYIERQAKGNRTRLAYC
>490.AF258962.B.CCR5
CTRPNNNTRKSIHLGPGRAFFTTGEIIGNIRQAYC
>-.FJ376029.C.CCR5
TRGNNTRSIRIGPGQTFYATGDIIGDRQAHC
>DU422.AF543920.C.CCR5
CTRPNNNTRKSVRIGPGQTFYATGAIIGDIREAHC
>2242.DQ516181.B.CCR5
CTRPNNNTRKGIHIGPGRAFYTTGAIIGNIRHAHC
>62357.EU575508.B.CCR5
CTRPNNNTRKSIHIGPGQAFYTTGAIIGDIRQAYC
>103.DQ002044.01_AE.CCR5
CIRPFENTRTSVRIGPGQVFYKTGDIIGDTRSAYC
>RE237.HF572022.D.CCR5
CIRPNNNTRRSVHGPGQALYTTDIIGNIREAHC
>-.FJ652365.02_AG.CCR5
CTRPNNNTRKSVHLGPGQAFYATGDIIGDIRQAYC
>H13940_DS10.JF507977.B.CCR5
CTRPNNNTKRDIPIGPGRAFYATDIVGDIRQAHC
>-.JF896845.B.CCR5
CTRPNNNTRKSIGIGPGRAFYATGDIIGDIRQAHC
>X1254.EU885762.G.CCR5
CTRPSNNTRKSISLGPGQAFFATGDIIGDIRQAHC
>-.JF896873.B.CCR5
CTRPNNNTRKSIPLGPGSAFYATETIIGDIRQAHC
>S017.AF153130.C.CCR5
CARPNNNTRKSIRIGPGQAFYATGDIIGDIRQAHC
>ACH142.HQ644974.B.CCR5
CTRPNNNTRKSITIGPGRAFYATGNIIGDIRQAHC
>2282.DQ516289.B.CCR5
CTRPNNNTRKGIHIGPGRAFYTTGGIIGDIRQAHC
>-.FJ376002.C.CCR5
CTRPNNNTRRVRIGPGQAFYATGDIIGDIRQAHC
>45.EU293449.C.CCR5
CSRIGNNTRTSIGIGPGQAFFATGDIIGNIRKAHC
>H53.EU272293.B.CCR5
GTRPSNNTRKSINLGPGRAWYTTGQIIGDIRQAHC
>NKS02.DQ825468.-.CCR5
CTRPNNNTSKSIRIGPGQAFYATDRITGNIRHAYC
>s33.EU604600.B.CCR5
CTRPSNNTRKSINVGPGRAWYATGQIIGDIRQAYC
>ACH19768.EU744133.B.CCR5
CTRPNNNTRKSIHIGPGRAFYATGEIVGNIRQAHC
>250.JX508871.A1C.CCR5
CTRPSNNTRKSIRIGPGQAFYATGDIIGDIRKAYC
>ACH18969.EU744080.B.CCR5
CTRYNNNTRRSIHMGPGRTFYATGDIIGDIRQAQC
>-.JF896848.B.CCR5
CTRPNNNTRKSIHIAPGRAFYATENIVGDIRKAYC
>-.HM246236.B.CCR5
CTRPNNNTRKSIHIGPGRAFYTTGDIIGDIRKAHC
>ACH18969.EU744074.B.CCR5
CTRYNNNTRRSIPLGPGRAFYATGDIIGDIRQAQC
>12017.KF716498.B.CCR5
CTRPNNNTRRSIHLGPGQTLYATGDIIGDIRQAHC
>RHGA1581.KC312497.B.CCR5
CTRPNNNTRKGIHIGPGRTFYATGQIIGDIRQAHC
>NAB06.DQ002313.B.CCR5
CTRPNNNTRKGINIGPGRAWYTTGDIIGDIRKAHC
>ED.AY010784.B.CCR5
CIRPNNNTRKSIHIGPGKAFYATGDIIGDIRQAYC
>A.DQ061429.B.CCR5
CTRPSNNTGKSITIGPGRAFYTTGEIIGDIRQAHC
>H77.EU272312.B.CCR5
YTRPNNNTRKSIPLGPGRAWYTTGQIIGDIRQAHC
>TM10.AY228556.C.CCR5
CTRPNNNTRKSIRIGPGQTFYATNIIGDIRQAYC
>-.JX535788.01_AE.CCR5
CTRPANNTRTSTMGPGQVFYRTDVIGDIRKAYC
>TH026.U08784.B.CCR5
CTRPNNNTRKSIPLGPGQAWYTTGQILGDIRQAHC
>X2556.GQ372990.B.CCR5
CLRPNNNTRKGIHIGPGRAFYTTGEIIGDIRQAHC
>DE10US011.KC473830.B.CCR5
CTRPNNNTRKSIHIAPGRAFYATGAITGDIRQAHC
>3.DQ110000.B.CCR5
CTRPNNNTRRSIHIAPGRAFYATGKIIGDIRQAHC
>-.HM246227.B.CCR5
CTRPNNNTRKVQVGPGKALYITGSIIGDIRQAHC
>T.DQ061776.B.CCR5
CTRPNNNTRKGIHIGPGRAFYATGEVIGNIRQAHC
>513.HQ708091.C.CCR5
CTRPNNNTRRSYTIGPGRVLYATGSIIGDIRQAYC
>485.HQ377420.B.CCR5
CTRPNNNTRKSIHIGPGSAFYATGEIIGDMRQAHC
>-.FJ376004.C.CCR5
CTRPNNTKSVRIPGQTFYATGDIIGDIRQAHC
>625.AF082372.B.CCR5
CTGPNNNTRRSISIGPGGAFYTTGDIIGDIRQAYC
>C109.AF153142.C.CCR5
CTRPNNNTRKSIRIGPGQTFYATGVIIGDIRQAHC
>C.DQ061447.B.CCR5
CTRPNNNTRKSIHIGPGRAFYTTGEIIGDIRKAYC
>0014BBY.AY736847.02_AG.CCR5
CTRPGNNTRKSVRIGPGQTFYASGAIIGDIRQAHC
[truncated: 3,358 more rows]
